# Supplementary material for: Identification of Quantitative Trait Loci (QTLs) and candidate genes for trichome development in Brassica villosa using genetic, genomic, and transcriptomic approaches
Source: Mol Genet Genomics. 2025 Jan 7;300(1):13. doi: 10.1007/s00438-024-02223-5 (PMC11703928; doi:10.1007/s00438-024-02223-5)
Supplement: Supplementary file 4 — Supplementary file4 (XLSX 11074 KB) [file 438_2024_2223_MOESM4_ESM.xlsx]

## Sheet: Data_S1
Supplementary Data 1 Genetic and physical map based on BLAST+ of the marker sequences against the B. oleracea TO1000 genome
Marker	LG	cM	Chromosome	Start	End	Evalue
Bn-scaff_19244_1-p123143	C01	0	C01	210465	210514	9.36e-19
Bn-scaff_19244_1-p577643	C01	0.830907	C01	665065	665016	9.36e-19
Bn-scaff_19244_1-p670758	C01	1.10679	C01	758080	758129	9.36e-19
Bn-scaff_15838_1-p431266	C01	1.66105	C01	1155314	1155363	9.36e-19
Bn-scaff_15838_1-p536524	C01	1.66105	C01	1260672	1260623	9.36e-19
Bn-scaff_15838_1-p714484	C01	2.2153	C01	1438632	1438583	9.36e-19
Bn-scaff_15838_1-p723900	C01	2.49119	C01	1448048	1447999	9.36e-19
Bn-scaff_15838_1-p790905	C01	2.76711	C01	1515053	1515004	9.36e-19
Bn-scaff_15838_1-p810951	C01	3.04296	C01	1535099	1535050	9.36e-19
Bn-scaff_15838_1-p1035548	C01	4.47717	C01	1759696	1759647	9.36e-19
Bn-scaff_15838_1-p1048938	C01	5.25913	C01	1772986	1773035	9.36e-19
Bn-scaff_15838_1-p1218165	C01	5.53495	C01	1942313	1942264	9.36e-19
Bn-scaff_15838_1-p1295927	C01	6.93878	C01	2019975	2020024	9.36e-19
Bn-scaff_15838_1-p1364759	C01	8.05685	C01	2088907	2088858	9.36e-19
Bn-scaff_15838_1-p1403775	C01	8.3327	C01	2127923	2127874	9.36e-19
Bn-scaff_15838_1-p1476644	C01	8.6086	C01	2200692	2200741	9.36e-19
Bn-scaff_15838_1-p1526984	C01	8.6086	C01	2251032	2251081	9.36e-19
Bn-scaff_15838_1-p1614431	C01	9.44346	C01	2338579	2338530	9.36e-19
Bn-scaff_15838_1-p1684617	C01	10.2781	C01	2408665	2408714	9.36e-19
Bn-scaff_15838_1-p2035980	C01	16.3143	C01	2760128	2760079	9.36e-19
Bn-scaff_15838_1-p2039607	C01	16.5899	C01	2763755	2763706	9.36e-19
Bn-scaff_15838_1-p2104239	C01	17.1443	C01	2828287	2828336	9.36e-19
Bn-scaff_15838_1-p2144986	C01	18.5488	C01	2869134	2869085	9.36e-19
Bn-scaff_15838_1-p2212925	C01	20.5331	C01	2936973	2937022	9.36e-19
Bn-scaff_15838_1-p2261053	C01	20.8089	NA	NA	NA	NA
Bn-scaff_15838_5-p145359	C01	21.9274	C01	3314602	3314553	9.36e-19
Bn-scaff_15838_5-p225051	C01	22.2033	C01	3394294	3394245	9.36e-19
Bn-scaff_15838_5-p241183	C01	22.7575	C01	3410326	3410375	9.36e-19
Bn-scaff_15838_5-p304302	C01	23.0334	C01	3473545	3473496	9.36e-19
Bn-scaff_15838_5-p390540	C01	23.5721	C01	3559783	3559734	9.36e-19
Bn-scaff_15838_5-p1004507	C01	31.6157	C01	4173650	4173699	9.36e-19
Bn-scaff_15838_5-p1158185	C01	32.1544	C01	4327328	4327377	9.36e-19
Bn-scaff_17978_1-p52856	C01	32.7086	C01	4613684	4613733	9.36e-19
Bn-scaff_19193_1-p1319500	C01	33.827	C01	5147815	5147864	9.36e-19
Bn-scaff_19193_1-p1191929	C01	34.1029	C01	5275386	5275435	9.36e-19
Bn-scaff_19193_1-p916718	C01	34.6572	C01	5550597	5550646	9.36e-19
Bn-scaff_19193_1-p704672	C01	34.9331	C01	5762743	5762694	9.36e-19
Bn-scaff_27215_1-p1398	C01	35.209	NA	NA	NA	NA
Bn-scaff_19193_1-p313981	C01	35.7632	C01	6153334	6153383	9.36e-19
Bn-scaff_19193_1-p198467	C01	36.3175	C01	6268848	6268897	9.36e-19
Bn-scaff_17731_1-p231809	C01	37.1525	C01	6699323	6699274	9.36e-19
Bn-scaff_17731_1-p756849	C01	38.2709	C01	7224363	7224314	9.36e-19
Bn-scaff_17731_1-p812656	C01	38.5467	C01	7280170	7280121	9.36e-19
Bn-scaff_17731_1-p895552	C01	38.8227	C01	7362966	7363015	9.36e-19
Bn-scaff_17731_1-p1002236	C01	39.0986	C01	7469750	7469701	9.36e-19
Bn-scaff_17827_1-p427361	C01	39.6528	C01	7955718	7955767	9.36e-19
Bn-scaff_17827_1-p953712	C01	40.207	C01	8482169	8482120	9.36e-19
Bn-scaff_17827_1-p1027570	C01	40.207	C01	8555927	8555976	9.36e-19
Bn-scaff_20210_1-p111101	C01	41.611	C01	8973886	8973837	9.36e-19
Bn-scaff_16128_1-p499556	C01	41.8868	C01	9203299	9203250	9.36e-19
Bn-scaff_16443_1-p1306	C01	43.0049	NA	NA	NA	NA
Bn-scaff_17369_1-p1130809	C01	44.9883	C01	11723282	11723331	9.36e-19
Bn-scaff_17369_1-p1016703	C01	45.5425	C01	11837388	11837437	9.36e-19
Bn-scaff_17369_1-p679303	C01	46.0967	C01	12174888	12174839	9.36e-19
Bn-scaff_24947_1-p13145	C01	47.2151	C01	13002326	13002375	9.36e-19
Bn-scaff_27129_1-p103216	C01	50.0897	C01	14023081	14023032	9.36e-19
Bn-scaff_27129_1-p105250	C01	50.0897	C01	14025015	14025064	9.36e-19
Bn-scaff_15747_1-p7015	C01	50.3657	C01	14171907	14171858	9.36e-19
Bn-scaff_15747_1-p105633	C01	50.3657	C01	14270425	14270474	9.36e-19
Bn-scaff_22790_1-p152675	C01	51.7706	C01	16593775	16593824	9.36e-19
Bn-scaff_22790_1-p1026422	C01	51.7706	C01	17467522	17467571	9.36e-19
Bn-A01-p15043967	C01	52.0465	C01	23144652	23144701	4.35e-17
Bn-scaff_16691_1-p741818	C01	52.9979	C01	22900476	22900427	9.36e-19
Bn-scaff_16929_1-p495739	C01	54.5207	C01	29084454	29084503	9.36e-19
Bn-scaff_16055_1-p1060937	C01	54.7965	C01	30808566	30808517	9.36e-19
Bn-scaff_16055_1-p1562768	C01	54.7965	C01	31310397	31310348	9.36e-19
Bn-scaff_17517_1-p324434	C01	55.0724	C01	32125729	32125778	9.36e-19
Bn-scaff_16244_1-p11950	C01	55.0724	NA	NA	NA	NA
Bn-scaff_16534_2-p275806	C01	55.6267	C01	33089372	33089421	9.36e-19
Bn-scaff_15794_2-p80390	C01	55.9026	C01	34537863	34537912	9.36e-19
Bn-scaff_18039_1-p203156	C01	56.4569	C01	34952431	34952480	9.36e-19
Bn-scaff_15844_1-p111925	C01	56.7328	C01	35308017	35307968	9.36e-19
Bn-scaff_16226_1-p1835	C01	57.568	NA	NA	NA	NA
Bn-A01-p23642494	C01	58.1223	C01	37063924	37063973	4.35e-17
Bn-scaff_15936_1-p226371	C01	58.9576	C01	38645645	38645596	9.36e-19
Bn-scaff_15936_1-p264595	C01	59.2334	C01	38683770	38683819	9.36e-19
Bn-scaff_15936_1-p399269	C01	60.0682	C01	38818443	38818492	9.36e-19
Bn-A01-p26518304	C01	66.4221	C01	39955561	39955610	4.35e-17
Bn-scaff_22970_1-p119273	C02	0	NA	NA	NA	NA
Bn-scaff_22970_1-p137005	C02	0.273244	C02	1047022	1047071	9.36e-19
Bn-scaff_15714_1-p3063896	C02	3.11643	C02	1694704	1694753	9.36e-19
Bn-scaff_15714_1-p3007703	C02	4.21229	C02	1750897	1750946	9.36e-19
Bn-scaff_15714_1-p2978071	C02	4.48793	C02	1780529	1780578	9.36e-19
Bn-A02-p1344870	C02	7.94116	NA	NA	NA	NA
Bn-scaff_15714_1-p2567188	C02	9.61785	C02	2191511	2191462	9.36e-19
Bn-scaff_15714_1-p2368497	C02	12.1826	C02	2390103	2390152	9.36e-19
Bn-scaff_15714_1-p2298198	C02	12.1826	C02	2460502	2460453	9.36e-19
Bn-scaff_15714_1-p2297183	C02	12.1826	C02	2461517	2461468	9.36e-19
Bn-scaff_15714_1-p1900599	C02	15.9528	C02	2858101	2858052	9.36e-19
Bn-scaff_15714_1-p1890215	C02	16.2285	C02	2868485	2868436	9.36e-19
Bn-scaff_15714_1-p1867863	C02	16.2285	NA	NA	NA	NA
Bn-A02-p3503647	C02	20.9347	C02	3317856	3317807	4.35e-17
Bn-scaff_15714_1-p1099018	C02	23.7994	C02	3659582	3659631	9.36e-19
Bn-scaff_15714_1-p1014099	C02	24.6335	C02	3744601	3744552	9.36e-19
Bn-scaff_15714_1-p785525	C02	27.499	C02	3973175	3973126	9.36e-19
Bn-scaff_15714_1-p723481	C02	28.0529	C02	4035119	4035168	9.36e-19
Bn-scaff_15714_1-p692582	C02	28.3287	C02	4066118	4066069	9.36e-19
Bn-scaff_15714_1-p585548	C02	29.4462	C02	4173152	4173103	9.36e-19
Bn-A02-p4237047	C02	29.722	NA	NA	NA	NA
Bn-scaff_16825_1-p103630	C02	31.7036	C02	4915299	4915250	9.36e-19
Bn-A02-p4774095	C02	32.8214	NA	NA	NA	NA
Bn-scaff_22527_1-p276311	C02	33.3755	C02	5281080	5281031	9.36e-19
Bn-scaff_22527_1-p88113	C02	35.0674	C02	5469178	5469227	9.36e-19
Bn-scaff_17522_1-p481078	C02	42.734	C02	7324187	7324236	9.36e-19
Bn-scaff_17522_1-p774153	C02	42.7647	C02	7031212	7031163	9.36e-19
Bn-scaff_16269_1-p609618	C02	43.9479	C02	8301751	8301800	9.36e-19
Bn-scaff_16269_1-p533948	C02	43.9479	C02	8377522	8377475	5.63e-16
Bn-scaff_16269_1-p296261	C02	45.0652	C02	8615108	8615157	9.36e-19
Bn-scaff_16269_1-p107272	C02	46.468	C02	8804098	8804147	9.36e-19
Bn-scaff_16804_4-p107537	C02	46.7438	C02	9892766	9892815	9.36e-19
Bn-scaff_16804_1-p254827	C02	46.7438	C02	9377308	9377357	9.36e-19
Bn-scaff_18514_1-p27257	C02	47.0197	C02	10233226	10233177	9.36e-19
Bn-scaff_15712_5-p426123	C02	47.8542	C02	11318247	11318198	9.36e-19
Bn-scaff_15712_5-p107128	C02	47.8542	C02	11637142	11637191	9.36e-19
Bn-scaff_20461_1-p314199	C02	47.8542	C02	11888896	11888847	9.36e-19
Bn-scaff_20942_1-p262998	C02	47.8542	C02	13653507	13653556	9.36e-19
Bn-scaff_20942_1-p246914	C02	47.8542	C02	13669591	13669640	9.36e-19
Bn-A02-p9274719	C02	48.6888	C02	14338233	14338184	2.03e-15
Bn-scaff_23813_1-p522936	C02	49.2429	C02	14531366	14531317	9.36e-19
Bn-A02-p10775283	C02	49.5187	NA	NA	NA	NA
Bn-scaff_18702_1-p231537	C02	50.0728	C02	19891259	19891308	9.36e-19
Bn-scaff_18702_1-p316851	C02	50.0728	C02	19976673	19976624	9.36e-19
Bn-A02-p10869120	C02	50.0728	NA	NA	NA	NA
Bn-scaff_17566_1-p115197	C02	50.3486	C02	20405389	20405438	9.36e-19
Bn-scaff_16130_1-p689638	C02	50.3486	NA	NA	NA	NA
Bn-scaff_21188_1-p9203	C02	50.6245	C02	20602991	20603040	9.36e-19
Bn-scaff_16369_1-p200310	C02	50.6245	C02	21921311	21921360	9.36e-19
Bn-scaff_16704_1-p503958	C02	50.9004	C02	22353151	22353102	9.36e-19
Bn-A02-p13556392	C02	51.1762	C02	23049661	23049610	5.63e-16
Bn-scaff_16903_2-p305070	C02	51.5068	C02	24452746	24452795	9.36e-19
Bn-scaff_21034_1-p41433	C02	51.5068	C02	24082880	24082831	9.36e-19
Bn-scaff_18675_1-p421972	C02	52.8529	C02	25666012	25665963	9.36e-19
Bn-scaff_16300_1-p969349	C02	53.1287	C02	26438782	26438733	9.36e-19
Bn-scaff_16300_1-p196737	C02	53.6827	C02	27211394	27211345	9.36e-19
Bn-scaff_16300_1-p31299	C02	54.8002	C02	27376832	27376783	9.36e-19
Bn-scaff_22451_1-p238725	C02	55.6347	C02	27646955	27646906	9.36e-19
Bn-scaff_18199_1-p435081	C02	55.9105	C02	29274699	29274748	9.36e-19
Bn-A05-p8542569	C02	55.9105	NA	NA	NA	NA
Bn-scaff_16449_1-p24617	C02	56.1864	C02	39893718	39893669	9.36e-19
Bn-scaff_17289_1-p458549	C02	56.4622	C02	41012813	41012764	9.36e-19
Bn-scaff_18360_1-p38508	C02	56.738	C02	41509869	41509918	9.36e-19
Bn-scaff_15712_6-p126057	C02	58.4285	C02	42959060	42959109	9.36e-19
Bn-scaff_17122_1-p1008	C02	58.4285	NA	NA	NA	NA
Bn-scaff_15712_6-p801970	C02	58.9826	C02	43635073	43635024	9.36e-19
Bn-scaff_15712_6-p803381	C02	58.9826	C02	43636384	43636433	9.36e-19
Bn-scaff_15712_6-p1005039	C02	58.9826	C02	43838042	43838091	9.36e-19
Bn-scaff_15712_2-p28682	C02	59.2584	C02	44231544	44231593	9.36e-19
Bn-scaff_15712_2-p75500	C02	59.2584	C02	44278462	44278413	9.36e-19
Bn-scaff_15712_2-p767471	C02	59.8125	C02	44970333	44970382	9.36e-19
Bn-scaff_15712_2-p805359	C02	60.0884	C02	45008321	45008272	9.36e-19
Bn-scaff_17088_1-p4312	C02	60.0884	NA	NA	NA	NA
Bn-scaff_15712_9-p634763	C02	60.0884	NA	NA	NA	NA
Bn-scaff_17831_1-p58849	C02	62.2398	NA	NA	NA	NA
Bn-scaff_16209_1-p111825	C02	62.399	C02	45598457	45598408	9.36e-19
Bn-scaff_17109_4-p305070	C02	62.6749	C02	46195744	46195695	9.36e-19
Bn-scaff_17109_4-p159217	C02	63.2291	C02	46341497	46341546	9.36e-19
Bn-scaff_17109_4-p114755	C02	63.2291	C02	46385959	46386008	9.36e-19
Bn-scaff_17109_4-p101748	C02	63.2291	C02	46399066	46399017	9.36e-19
Bn-scaff_17109_1-p859844	C02	64.6329	C02	47168409	47168360	9.36e-19
Bn-scaff_17109_1-p599429	C02	65.7509	C02	47428724	47428773	9.36e-19
Bn-scaff_17109_1-p511136	C02	66.5858	C02	47517117	47517068	9.36e-19
Bn-scaff_15712_12-p5675	C02	67.4206	NA	NA	NA	NA
Bn-scaff_15918_1-p227752	C02	68.5386	C02	47823313	47823362	9.36e-19
Bn-scaff_15918_1-p318193	C02	70.2302	C02	47913754	47913803	9.36e-19
Bn-scaff_17623_1-p738869	C02	71.348	C02	48411590	48411639	9.36e-19
Bn-scaff_17623_1-p715915	C02	71.6238	C02	48434544	48434593	9.36e-19
Bn-scaff_17623_1-p252454	C02	73.3149	C02	48898005	48898054	9.36e-19
Bn-scaff_17623_1-p165270	C02	73.3149	C02	48985189	48985238	9.36e-19
Bn-scaff_17721_1-p767812	C02	73.5908	C02	49320779	49320730	9.36e-19
Bn-scaff_17721_1-p453991	C02	74.4255	C02	49634600	49634551	9.36e-19
Bn-scaff_17721_1-p404462	C02	74.9796	C02	49684128	49684079	9.36e-19
Bn-scaff_17721_1-p381227	C02	75.2555	C02	49707264	49707313	9.36e-19
Bn-scaff_17721_1-p332674	C02	75.2555	C02	49755817	49755866	9.36e-19
Bn-scaff_17721_1-p272248	C02	75.2555	C02	49816243	49816292	9.36e-19
Bn-scaff_17721_1-p251095	C02	75.5314	C02	49837496	49837447	9.36e-19
Bn-A02-p25334100	C02	76.3662	NA	NA	NA	NA
Bn-scaff_17177_1-p836037	C02	76.3662	C02	50253891	50253940	9.36e-19
Bn-scaff_16139_1-p923440	C02	93.7085	C02	52207898	52207947	9.36e-19
Bn-scaff_16614_1-p2191153	C03	0	C03	38051	38100	9.36e-19
Bn-scaff_16614_1-p1083236	C03	3.48088	C03	1146068	1146019	4.35e-17
Bn-scaff_23817_1-p83	C03	4.31583	C03	1439780	1439829	9.36e-19
Bn-scaff_16614_1-p734250	C03	4.59164	C03	1495054	1495005	9.36e-19
Bn-scaff_16614_1-p281452	C03	6.5753	C03	1947752	1947801	9.36e-19
Bn-scaff_16614_1-p174856	C03	7.41008	C03	2054448	2054399	9.36e-19
Bn-scaff_18936_1-p269153	C03	12.4633	C03	3106932	3106883	9.36e-19
Bn-scaff_18936_1-p325272	C03	13.0174	C03	3162951	3163000	9.36e-19
Bn-scaff_18936_1-p333540	C03	13.2932	C03	3171220	3171269	9.36e-19
Bn-scaff_18936_1-p758290	C03	15.2766	C03	3595969	3596018	9.36e-19
Bn-scaff_18936_1-p867397	C03	15.2766	C03	3705176	3705127	9.36e-19
Bn-scaff_18936_1-p918572	C03	16.1114	C03	3756351	3756302	9.36e-19
Bn-scaff_15877_1-p4822	C03	17.2295	C03	3919003	3918954	9.36e-19
Bn-scaff_15877_1-p59844	C03	17.5053	C03	3973925	3973974	9.36e-19
Bn-scaff_15877_1-p69630	C03	17.5053	C03	3983711	3983760	9.36e-19
Bn-scaff_15877_1-p278285	C03	18.3402	C03	4192466	4192417	9.36e-19
Bn-scaff_15877_1-p293599	C03	18.3402	C03	4207780	4207731	9.36e-19
Bn-scaff_15877_1-p617921	C03	19.4583	C03	4532102	4532053	9.36e-19
Bn-scaff_15877_1-p1051367	C03	21.1508	C03	4965548	4965499	9.36e-19
Bn-scaff_21778_1-p137658	C03	21.4266	C03	5138400	5138351	9.36e-19
Bn-A03-p4180932	C03	21.4266	C03	5221118	5221167	2.03e-15
Bn-scaff_22728_1-p1267084	C03	23.7028	C03	5614269	5614318	9.36e-19
Bn-scaff_22728_1-p1237743	C03	23.7028	C03	5643710	5643661	9.36e-19
Bn-scaff_22728_1-p402134	C03	28.4175	C03	6479219	6479268	9.36e-19
Bn-scaff_22728_1-p310071	C03	28.693	C03	6571382	6571333	9.36e-19
Bn-scaff_18322_1-p2633571	C03	31.2614	C03	6999591	6999640	9.36e-19
Bn-scaff_18322_1-p2537950	C03	31.5371	C03	7095212	7095261	9.36e-19
Bn-scaff_18322_1-p2514719	C03	31.5371	C03	7118443	7118492	9.36e-19
Bn-scaff_18322_1-p2518158	C03	31.5371	C03	7115004	7115053	9.36e-19
Bn-scaff_18322_1-p2406273	C03	32.0911	C03	7226889	7226938	9.36e-19
Bn-scaff_18322_1-p2378816	C03	32.6451	C03	7254446	7254397	9.36e-19
Bn-scaff_18322_1-p2207543	C03	32.9209	C03	7425619	7425668	9.36e-19
Bn-scaff_18322_1-p2121463	C03	32.9209	C03	7511699	7511748	9.36e-19
Bn-scaff_18322_1-p1850247	C03	32.9209	C03	7783015	7782966	9.36e-19
Bn-scaff_18322_1-p1716237	C03	33.7553	C03	7917025	7916976	9.36e-19
Bn-scaff_18322_1-p1539710	C03	34.3092	C03	8093452	8093501	9.36e-19
Bn-scaff_18322_1-p1511629	C03	34.8632	C03	8121633	8121584	9.36e-19
Bn-scaff_18322_1-p1485275	C03	35.139	C03	8147887	8147936	9.36e-19
Bn-scaff_18322_1-p1469352	C03	35.693	C03	8163810	8163859	9.36e-19
Bn-scaff_18322_1-p1468468	C03	35.693	C03	8164694	8164743	9.36e-19
Bn-scaff_18322_1-p1361529	C03	35.9688	C03	8271633	8271682	9.36e-19
Bn-scaff_18322_1-p1229371	C03	35.9688	C03	8403791	8403840	9.36e-19
Bn-A03-p6591745	C03	36.2447	C03	8525048	8525003	7.28e-15
Bn-scaff_18322_1-p886055	C03	37.0791	C03	8747107	8747156	9.36e-19
Bn-scaff_18322_1-p811742	C03	37.3549	C03	8821520	8821471	9.36e-19
Bn-scaff_18322_1-p801422	C03	37.6307	C03	8831840	8831791	9.36e-19
Bn-scaff_18322_1-p453952	C03	37.9065	C03	9179210	9179259	9.36e-19
Bn-A03-p7806058	C03	41.0706	C03	10112415	10112465	9.42e-14
Bn-scaff_21312_1-p681690	C03	41.6243	C03	10393327	10393376	9.36e-19
Bn-scaff_21312_1-p161201	C03	44.1903	C03	10913816	10913865	9.36e-19
Bn-A03-p8359092	C03	45.0246	C03	11067992	11067943	4.35e-17
Bn-scaff_19111_1-p198604	C03	45.0246	C03	11299304	11299353	9.36e-19
Bn-A03-p8745839	C03	45.3004	NA	NA	NA	NA
Bn-scaff_23954_1-p865303	C03	45.5763	C03	11866618	11866667	9.36e-19
Bn-scaff_23954_1-p768646	C03	45.5763	NA	NA	NA	NA
Bn-scaff_23954_1-p661198	C03	45.8521	C03	12070723	12070772	9.36e-19
Bn-scaff_23954_1-p373490	C03	46.4062	C03	12358531	12358482	9.36e-19
Bn-scaff_23954_1-p270743	C03	46.682	C03	12461278	12461229	9.36e-19
Bn-scaff_23954_1-p157687	C03	46.9579	C03	12574234	12574283	9.36e-19
Bn-scaff_23954_1-p132570	C03	47.2337	C03	12599351	12599400	9.36e-19
Bn-scaff_16002_1-p2441323	C03	48.0682	C03	12864105	12864154	9.36e-19
Bn-scaff_16002_1-p2316736	C03	48.0682	C03	12988793	12988744	9.36e-19
Bn-scaff_16002_1-p2245949	C03	48.344	C03	13059580	13059531	9.36e-19
Bn-scaff_16002_1-p2169437	C03	48.344	C03	13136092	13136043	9.36e-19
Bn-scaff_16002_1-p2144304	C03	48.344	C03	13161125	13161174	9.36e-19
Bn-scaff_16002_1-p2133632	C03	48.344	C03	13171797	13171846	9.36e-19
Bn-scaff_16002_1-p2076397	C03	48.6199	C03	13229132	13229083	9.36e-19
Bn-scaff_16002_1-p2032192	C03	48.8957	C03	13273237	13273286	9.36e-19
Bn-scaff_16002_1-p1804602	C03	48.8957	C03	13500827	13500876	9.36e-19
Bn-scaff_16002_1-p1630258	C03	49.1716	C03	13675271	13675222	9.36e-19
Bn-A03-p10081359	C03	50.0059	NA	NA	NA	NA
Bn-scaff_16002_1-p1334406	C03	50.0059	C03	13971122	13971073	9.36e-19
Bn-scaff_16002_1-p602768	C03	50.8403	C03	14702661	14702710	9.36e-19
Bn-scaff_16002_1-p436209	C03	51.1161	C03	14869220	14869269	9.36e-19
Bn-scaff_16002_1-p176561	C03	51.3919	C03	15128968	15128919	9.36e-19
Bn-scaff_22466_1-p209191	C03	51.6678	C03	15514719	15514768	9.36e-19
Bn-scaff_22466_1-p384704	C03	51.9436	C03	15690332	15690283	9.36e-19
Bn-scaff_22466_1-p707083	C03	52.778	C03	16012611	16012660	9.36e-19
Bn-scaff_22466_1-p804299	C03	53.0539	C03	16109827	16109876	9.36e-19
Bn-scaff_22466_1-p956140	C03	53.0539	C03	16261668	16261717	9.36e-19
Bn-scaff_17658_1-p33407	C03	53.3297	NA	NA	NA	NA
Bn-scaff_16352_1-p190051	C03	53.6056	C03	16992445	16992396	9.36e-19
Bn-scaff_16352_1-p280313	C03	53.6056	C03	17082707	17082658	9.36e-19
Bn-scaff_16352_1-p1063388	C03	54.1595	C03	17865682	17865731	9.36e-19
Bn-scaff_16352_1-p1178947	C03	54.4354	C03	17981241	17981290	9.36e-19
Bn-scaff_15782_1-p111218	C03	54.7112	C03	19540605	19540654	9.36e-19
Bn-A03-p12402349	C03	54.7112	C03	19456547	19456596	2.03e-15
Bn-scaff_20646_1-p800991	C03	56.1137	C03	18628297	18628346	9.36e-19
Bn-scaff_20646_1-p764847	C03	56.1137	C03	18664541	18664492	9.36e-19
Bn-scaff_20646_1-p634009	C03	56.1137	C03	18795379	18795330	9.36e-19
Bn-scaff_20646_1-p543963	C03	56.3896	NA	NA	NA	NA
Bn-scaff_20646_1-p422144	C03	56.9436	C03	19007144	19007193	9.36e-19
Bn-scaff_20646_1-p238387	C03	57.2195	C03	19191001	19190952	9.36e-19
Bn-scaff_20646_1-p207297	C03	57.2195	C03	19221991	19222040	9.36e-19
Bn-scaff_20741_1-p14523	C03	57.4953	C03	20278044	20278093	9.36e-19
Bn-scaff_19523_1-p14392	C03	57.4953	C03	20350874	20350923	9.36e-19
Bn-scaff_18482_1-p699636	C03	59.7676	C03	21482666	21482715	9.36e-19
Bn-scaff_18482_1-p699135	C03	60.0434	C03	21483167	21483216	9.36e-19
Bn-scaff_18482_1-p652070	C03	60.0434	C03	21530232	21530281	9.36e-19
Bn-scaff_18482_1-p524017	C03	60.3192	C03	21658285	21658334	9.36e-19
Bn-A03-p14291952	C03	60.5951	C03	21689698	21689747	2.03e-15
Bn-scaff_18482_1-p445207	C03	60.8709	C03	21737195	21737146	9.36e-19
Bn-A03-p14413451	C03	61.1467	NA	NA	NA	NA
Bn-A03-p14848117	C03	64.013	NA	NA	NA	NA
Bn-scaff_22067_1-p139587	C03	64.013	C03	22598084	22598035	9.36e-19
Bn-scaff_22067_1-p219321	C03	65.1302	C03	22677818	22677769	9.36e-19
Bn-scaff_17521_1-p1355354	C03	65.9648	C03	22860278	22860229	9.36e-19
Bn-scaff_17521_1-p969711	C03	66.7994	C03	23245821	23245870	9.36e-19
Bn-scaff_17521_1-p651312	C03	67.6341	C03	23564220	23564269	9.36e-19
Bn-scaff_17521_1-p579834	C03	68.4688	C03	23635798	23635749	9.36e-19
Bn-scaff_17521_1-p403946	C03	68.7446	C03	23811586	23811635	9.36e-19
Bn-scaff_17521_1-p299517	C03	69.2987	C03	23916115	23916066	9.36e-19
Bn-scaff_17521_1-p37024	C03	69.8528	C03	24178508	24178557	9.36e-19
Bn-scaff_17298_1-p88392	C03	70.1286	C03	24304023	24304072	9.36e-19
Bn-scaff_17298_1-p139159	C03	70.4045	C03	24354890	24354841	9.36e-19
Bn-scaff_17298_1-p586528	C03	70.9583	C03	24802159	24802208	9.36e-19
Bn-scaff_17298_1-p1108356	C03	76.314	C03	25323987	25324036	9.36e-19
Bn-scaff_17298_1-p1471882	C03	77.7168	C03	25687514	25687563	9.36e-19
Bn-scaff_17298_1-p1964250	C03	78.2709	C03	26179881	26179930	9.36e-19
Bn-scaff_20103_1-p133338	C03	78.5467	C03	27621363	27621314	9.36e-19
Bn-scaff_16925_1-p235601	C03	79.3813	C03	28562340	28562291	4.35e-17
Bn-scaff_16925_1-p102185	C03	79.6572	C03	28695656	28695705	9.36e-19
Bn-scaff_17395_1-p32420	C03	79.9331	C03	28967571	28967620	9.36e-19
Bn-scaff_19026_1-p137783	C03	80.2089	C03	29315133	29315182	9.36e-19
Bn-scaff_16822_1-p139438	C03	80.2089	C03	29520154	29520105	9.36e-19
Bn-scaff_16092_1-p689977	C03	80.763	C03	30349568	30349617	9.36e-19
Bn-scaff_18917_1-p514056	C03	80.9762	C03	31102365	31102316	9.36e-19
Bn-scaff_16130_2-p707487	C03	84.9897	C03	31936662	31936711	9.36e-19
Bn-scaff_16130_2-p403395	C03	85.824	C03	32240754	32240803	9.36e-19
Bn-scaff_15695_1-p382951	C03	86.0998	C03	32690504	32690553	9.36e-19
Bn-scaff_15695_1-p380485	C03	86.0998	C03	32693070	32693021	9.36e-19
Bn-scaff_18855_1-p404353	C03	86.3756	C03	33558208	33558257	9.36e-19
Bn-scaff_17869_1-p661079	C03	86.6515	NA	NA	NA	NA
Bn-scaff_18855_1-p142423	C03	86.6515	C03	33820138	33820187	9.36e-19
Bn-scaff_25094_1-p131956	C03	86.9274	C03	34094716	34094667	9.36e-19
Bn-scaff_25094_1-p339638	C03	87.2032	C03	34302398	34302349	9.36e-19
Bn-scaff_23207_1-p477296	C03	87.2032	C03	34298964	34299013	4.35e-17
Bn-scaff_25094_1-p413818	C03	87.2032	C03	34376478	34376527	9.36e-19
Bn-scaff_17044_1-p545336	C03	87.7572	C03	34846446	34846495	9.36e-19
Bn-A06-p15709579	C03	88.5917	C03	34968952	34969001	4.35e-17
Bn-scaff_18356_1-p293063	C03	89.4262	C03	36288851	36288802	9.36e-19
Bn-scaff_18356_1-p218731	C03	89.4262	C03	36363183	36363134	9.36e-19
Bn-A06-p14576278	C03	89.7021	NA	NA	NA	NA
Bn-scaff_19310_1-p116554	C03	89.978	C03	36698467	36698516	9.36e-19
Bn-scaff_19310_1-p432715	C03	90.532	C03	37014728	37014679	9.36e-19
Bn-scaff_19310_1-p509653	C03	90.532	C03	37091666	37091617	9.36e-19
Bn-scaff_17249_1-p564882	C03	91.3665	C03	38193655	38193606	9.36e-19
Bn-scaff_23407_1-p27013	C03	92.484	C03	49844713	49844664	9.36e-19
Bn-scaff_19740_1-p109782	C03	92.7598	C03	50039279	50039230	9.36e-19
Bn-scaff_16135_1-p168458	C03	93.3138	C03	50224313	50224264	9.36e-19
Bn-scaff_18849_1-p209698	C03	95.004	C03	51033180	51033229	9.36e-19
Bn-scaff_18849_1-p143695	C03	95.2797	C03	51099182	51099231	9.36e-19
Bn-scaff_17440_1-p761980	C03	96.1142	C03	51446987	51447036	9.36e-19
Bn-scaff_17440_1-p504474	C03	96.6681	C03	51704494	51704543	9.36e-19
Bn-scaff_17440_1-p311228	C03	98.3579	C03	51897740	51897789	9.36e-19
Bn-scaff_17440_1-p261914	C03	99.1923	C03	51947054	51947103	9.36e-19
Bn-scaff_17440_1-p10339	C03	99.1923	C03	52198629	52198678	9.36e-19
Bn-scaff_24726_1-p88360	C03	99.1923	C03	52391596	52391547	9.36e-19
Bn-scaff_16665_1-p20050	C03	99.7462	C03	52500005	52500054	9.36e-19
Bn-scaff_24631_1-p251133	C03	101.436	C03	53084977	53085026	9.36e-19
Bn-scaff_16394_2-p1178077	C03	105.521	C03	54299492	54299541	9.36e-19
Bn-scaff_16394_2-p1086630	C03	105.521	C03	54390939	54390988	9.36e-19
Bn-scaff_16394_2-p1084167	C03	105.797	C03	54393502	54393453	9.36e-19
Bn-scaff_16394_2-p1023437	C03	105.797	C03	54454232	54454183	9.36e-19
Bn-scaff_16394_2-p781694	C03	106.073	C03	54695975	54695926	9.36e-19
Bn-scaff_16394_2-p670503	C03	106.073	C03	54807166	54807117	9.36e-19
Bn-scaff_16394_2-p449512	C03	106.348	C03	55028156	55028107	9.36e-19
Bn-scaff_16394_2-p348198	C03	106.486	C03	55129471	55129422	9.36e-19
Bn-scaff_16394_2-p448201	C03	106.486	C03	55029468	55029419	9.36e-19
Bn-scaff_16394_2-p347960	C03	106.624	C03	55129708	55129659	9.36e-19
Bn-scaff_16394_2-p203450	C03	106.9	C03	55274219	55274170	9.36e-19
Bn-scaff_16394_2-p40571	C03	107.454	C03	55436998	55437047	9.36e-19
Bn-scaff_18602_1-p131257	C03	107.454	C03	55609025	55608976	9.36e-19
Bn-scaff_18602_1-p261302	C03	108.008	C03	55738970	55739019	9.36e-19
Bn-scaff_16182_1-p525494	C03	108.283	C03	55923759	55923808	9.36e-19
Bn-scaff_16182_1-p319123	C03	108.283	C03	56130230	56130181	9.36e-19
Bn-scaff_17042_1-p147112	C03	108.559	C03	57082626	57082675	9.36e-19
Bn-scaff_17042_1-p418599	C03	109.677	C03	57354113	57354162	9.36e-19
Bn-scaff_17042_1-p642311	C03	110.794	C03	57577925	57577876	9.36e-19
Bn-scaff_17042_1-p711807	C03	111.348	C03	57647321	57647370	9.36e-19
Bn-scaff_17457_1-p226230	C03	111.902	C03	57953550	57953501	9.36e-19
Bn-scaff_17457_1-p151494	C03	111.902	C03	58028286	58028237	9.36e-19
Bn-C13931552-p379	C03	112.178	NA	NA	NA	NA
Bn-scaff_15794_3-p287719	C03	112.453	C03	59105235	59105186	9.36e-19
Bn-scaff_15794_3-p154541	C03	112.453	C03	59238313	59238362	9.36e-19
Bn-scaff_17821_1-p24101	C03	116.842	C03	60524175	60524224	9.36e-19
Bn-scaff_17821_1-p131190	C03	117.958	C03	60631264	60631313	9.36e-19
Bn-scaff_17119_1-p298555	C03	118.512	C03	60964123	60964074	9.36e-19
Bn-scaff_17119_1-p323982	C03	118.512	C03	60989550	60989501	9.36e-19
Bn-scaff_17119_1-p361195	C03	118.788	C03	61026763	61026714	9.36e-19
Bn-scaff_17119_1-p393162	C03	118.788	C03	61058630	61058679	9.36e-19
Bn-scaff_23761_1-p320782	C03	120.19	C03	61480547	61480596	9.36e-19
Bn-scaff_23761_1-p326272	C03	120.19	C03	61486138	61486089	9.36e-19
Bn-scaff_18559_1-p163387	C03	120.744	C03	62106243	62106292	9.36e-19
Bn-scaff_18559_1-p161529	C03	120.744	C03	62108201	62108152	9.36e-19
Bn-scaff_18559_1-p157785	C03	121.019	C03	62111845	62111894	9.36e-19
Bn-scaff_19047_1-p295106	C03	121.295	C03	62368844	62368893	9.36e-19
Bn-scaff_19047_1-p293516	C03	121.295	C03	62370534	62370485	9.36e-19
Bn-scaff_19047_1-p224391	C03	121.571	C03	62439659	62439610	9.36e-19
Bn-scaff_19047_1-p159375	C03	121.571	C03	62504675	62504626	9.36e-19
Bn-scaff_16148_1-p159973	C03	122.125	C03	62824122	62824073	9.36e-19
Bn-scaff_16148_1-p61488	C03	122.125	C03	62725537	62725586	9.36e-19
Bn-scaff_16755_1-p1482578	C03	122.679	C03	63502168	63502119	9.36e-19
Bn-scaff_16755_1-p1290310	C03	123.233	C03	63694436	63694387	9.36e-19
Bn-scaff_16755_1-p1194069	C03	123.233	C03	63790577	63790626	9.36e-19
Bn-scaff_16755_1-p1008572	C03	123.787	C03	63976174	63976125	9.36e-19
Bn-scaff_16755_1-p352874	C03	123.787	C03	64631772	64631821	9.36e-19
Bn-scaff_16755_1-p150462	C03	125.189	C03	64834184	64834233	9.36e-19
Bn-scaff_16755_1-p116429	C03	125.189	C03	64868317	64868268	9.36e-19
Bn-scaff_22933_1-p70880	C04a	0	C04	185657	185706	9.36e-19
Bn-scaff_15838_1-p85682	C04a	0.270883	C04	421769	421818	9.36e-19
Bn-scaff_15832_1-p74342	C04a	0.546774	C04	532172	532221	9.36e-19
Bn-A05-p458357	C04a	0.822651	C04	661159	661114	7.28e-15
Bn-scaff_23946_1-p38726	C04a	1.37683	C04	979955	979906	9.36e-19
Bn-scaff_23946_1-p35627	C04a	1.65266	C04	982954	983003	9.36e-19
Bn-scaff_24859_1-p44428	C04a	2.77069	C04	1165399	1165350	9.36e-19
Bn-A05-p894768	C04a	3.5709	C04	1381009	1380960	4.35e-17
Bn-scaff_25686_1-p7882	C04a	5.81013	NA	NA	NA	NA
Bn-scaff_25686_1-p9156	C04a	5.81013	NA	NA	NA	NA
Bn-scaff_27469_1-p101056	C04a	7.79295	C04	2325380	2325429	9.36e-19
Bn-scaff_27469_1-p73595	C04a	7.79295	C04	2352841	2352890	9.36e-19
Bn-scaff_16356_1-p14359	C04a	8.34716	C04	2440894	2440943	9.36e-19
Bn-scaff_16356_1-p17864	C04a	8.34716	C04	2444499	2444450	9.36e-19
Bn-scaff_28382_1-p90029	C04a	10.9197	C04	2601482	2601433	9.36e-19
Bn-scaff_16214_1-p69186	C04a	11.7544	C04	2748764	2748813	9.36e-19
Bn-scaff_16214_1-p172721	C04a	12.5892	C04	2852399	2852350	9.36e-19
Bn-scaff_16214_1-p263853	C04a	12.5892	C04	2943531	2943482	9.36e-19
Bn-scaff_16534_1-p209961	C04a	14.1111	NA	NA	NA	NA
Bn-scaff_16214_1-p300788	C04a	15.062	C04	2980366	2980415	9.36e-19
Bn-scaff_16214_1-p457896	C04a	15.062	C04	3137474	3137523	9.36e-19
Bn-scaff_16534_1-p151064	C04a	16.1801	C04	3474312	3474263	9.36e-19
Bn-A05-p2285903	C04a	16.4559	C04	3670457	3670504	1.21e-17
Bn-scaff_16534_1-p504933	C04a	17.2909	C04	3828181	3828132	9.36e-19
Bn-scaff_16534_1-p801233	C04a	19.865	C04	4124481	4124432	9.36e-19
Bn-scaff_16534_1-p1167148	C04a	23.0406	C04	4490396	4490347	9.36e-19
Bn-scaff_16534_1-p1263272	C04a	24.1588	C04	4586420	4586469	9.36e-19
Bn-scaff_16534_1-p1287873	C04a	24.4347	C04	4611021	4611070	9.36e-19
Bn-scaff_16534_1-p1339750	C04a	24.7106	C04	4662898	4662947	9.36e-19
Bn-scaff_16534_1-p1500199	C04a	25.5457	C04	4823347	4823396	9.36e-19
Bn-scaff_16534_1-p1770989	C04a	26.3808	C04	5094237	5094188	9.36e-19
Bn-scaff_16534_1-p1846740	C04a	26.3808	C04	5169988	5169939	9.36e-19
Bn-scaff_16534_1-p2007183	C04a	26.6953	C04	5330431	5330382	9.36e-19
Bn-scaff_16534_1-p1891486	C04a	26.6953	NA	NA	NA	NA
Bn-scaff_16534_1-p2580555	C04a	28.6332	C04	5903804	5903755	9.36e-19
Bn-scaff_16700_1-p25668	C04b	0	C04	42659812	42659763	9.36e-19
Bn-scaff_24979_1-p112761	C04b	0.270858	C04	42931880	42931831	9.36e-19
Bn-scaff_24979_1-p151919	C04b	0.270858	C04	42971038	42970989	9.36e-19
Bn-scaff_21956_1-p47467	C04b	0.546728	C04	43069772	43069821	9.36e-19
Bn-scaff_21956_1-p122093	C04b	0.822602	C04	43144398	43144447	9.36e-19
Bn-scaff_21956_1-p160710	C04b	1.09848	C04	43183115	43183066	9.36e-19
Bn-scaff_21198_1-p238734	C04b	1.37431	C04	43428876	43428827	9.36e-19
Bn-A04-p12333381	C04b	2.77773	C04	44315666	44315715	4.35e-17
Bn-A04-p12917949	C04b	3.05356	C04	44795007	44795056	2.03e-15
Bn-A04-p13119516	C04b	3.32944	NA	NA	NA	NA
Bn-A04-p13241959	C04b	3.60533	C04	45357144	45357101	2.03e-15
Bn-scaff_16517_1-p63354	C04b	3.88118	C04	45767761	45767810	9.36e-19
Bn-scaff_16804_2-p195554	C04b	4.99891	C04	46698615	46698664	9.36e-19
Bn-scaff_21566_1-p13624	C04b	7.27431	C04	47642736	47642785	9.36e-19
Bn-scaff_15585_1-p16863	C04b	7.55009	C04	47673322	47673371	9.36e-19
Bn-scaff_15585_1-p235075	C04b	8.10429	C04	47891634	47891585	9.36e-19
Bn-scaff_15585_1-p276555	C04b	8.37997	C04	47933114	47933065	9.36e-19
Bn-scaff_20804_1-p115762	C04b	12.4731	C04	48861503	48861552	9.36e-19
Bn-scaff_20804_1-p38997	C04b	13.5908	C04	48938268	48938317	9.36e-19
Bn-scaff_16888_1-p59297	C04b	13.8666	C04	49036761	49036712	9.36e-19
Bn-scaff_16888_1-p10118	C04b	13.8666	NA	NA	NA	NA
Bn-scaff_16888_1-p215389	C04b	14.7014	C04	49192853	49192804	9.36e-19
Bn-scaff_16888_1-p746439	C04b	18.1789	C04	49723803	49723852	9.36e-19
Bn-scaff_16888_1-p1010838	C04b	18.4545	C04	49988303	49988254	9.36e-19
Bn-scaff_16888_1-p1085702	C04b	19.8582	C04	50063066	50063115	9.36e-19
Bn-scaff_16888_1-p1168071	C04b	20.134	C04	50145435	50145484	9.36e-19
Bn-scaff_16888_1-p1301583	C04b	20.969	C04	50279047	50278998	9.36e-19
Bn-A04-p16627363	C04b	21.2448	C04	50363191	50363142	4.35e-17
Bn-scaff_16888_1-p1452315	C04b	22.0798	C04	50429779	50429730	9.36e-19
Bn-scaff_16888_1-p1538459	C04b	22.3556	C04	50515823	50515872	9.36e-19
Bn-scaff_16888_1-p1786897	C04b	24.9283	C04	50764261	50764310	9.36e-19
Bn-scaff_16888_1-p1804195	C04b	25.204	C04	50781559	50781608	9.36e-19
Bn-scaff_16888_1-p1815678	C04b	25.4799	C04	50793142	50793093	9.36e-19
Bn-scaff_16888_1-p1855319	C04b	25.4799	C04	50832783	50832734	9.36e-19
Bn-scaff_20270_1-p36939	C04b	26.3148	C04	51020361	51020312	9.36e-19
Bn-A04-p17295665	C04b	26.5906	C04	51181172	51181127	3.39e-13
Bn-A04-p17372718	C04b	27.1447	NA	NA	NA	NA
Bn-scaff_20270_1-p670413	C04b	28.2624	C04	51653835	51653786	9.36e-19
Bn-scaff_19523_1-p545907	C04b	28.2624	NA	NA	NA	NA
Bn-scaff_20270_1-p715501	C04b	28.2624	C04	51698823	51698872	9.36e-19
Bn-scaff_20270_1-p881395	C04b	31.1311	C04	51864817	51864768	9.36e-19
Bn-scaff_26787_1-p6892	C04b	32.5346	C04	52002941	52002990	9.36e-19
Bn-scaff_26787_1-p20789	C04b	33.3695	C04	52016838	52016887	9.36e-19
Bn-scaff_26787_1-p53113	C04b	33.9236	C04	52049262	52049213	9.36e-19
Bn-scaff_18903_1-p43778	C04b	34.4779	C04	52200772	52200723	9.36e-19
Bn-scaff_18903_1-p211617	C04b	34.7537	C04	52368511	52368560	9.36e-19
Bn-scaff_18903_1-p329111	C04b	35.0296	C04	52486105	52486056	9.36e-19
Bn-scaff_18903_1-p432481	C04b	36.7211	C04	52589475	52589426	9.36e-19
Bn-scaff_18903_1-p489532	C04b	36.7211	C04	52646526	52646477	9.36e-19
Bn-scaff_18903_1-p629361	C04b	38.1239	C04	52786355	52786306	9.36e-19
Bn-scaff_18903_1-p848057	C04b	38.9584	C04	53005051	53005002	9.36e-19
Bn-scaff_18903_1-p1002707	C04b	40.9391	C04	53159701	53159652	9.36e-19
Bn-scaff_20817_1-p50242	C04b	49.0373	C04	53519059	53519010	9.36e-19
Bn-scaff_16414_1-p1746380	C05	0	C05	269338	269289	9.36e-19
Bn-scaff_16414_1-p1726455	C05	1e-07	C05	289163	289212	9.36e-19
Bn-scaff_16414_1-p1636351	C05	0.27587	C05	379267	379316	9.36e-19
Bn-scaff_16414_1-p1539768	C05	0.27587	C05	475950	475901	9.36e-19
Bn-scaff_16414_1-p1450930	C05	0.27587	C05	564688	564737	9.36e-19
Bn-scaff_16414_1-p1116517	C05	1.96627	C05	899201	899152	9.36e-19
Bn-scaff_16414_1-p1034677	C05	3.94644	C05	980941	980990	9.36e-19
Bn-scaff_16414_1-p932272	C05	4.50031	C05	1083345	1083394	9.36e-19
Bn-scaff_16414_1-p728365	C05	5.33473	C05	1287353	1287304	9.36e-19
Bn-scaff_16414_1-p620295	C05	6.73751	C05	1395423	1395374	9.36e-19
Bn-scaff_16414_1-p541587	C05	7.855	C05	1474031	1474080	9.36e-19
Bn-scaffold17782-p431	C05	9.83623	NA	NA	NA	NA
Bn-scaff_16414_1-p309753	C05	12.4072	C05	1705865	1705914	9.36e-19
Bn-scaff_16414_1-p98361	C05	13.811	C05	1917357	1917308	9.36e-19
Bn-scaff_20901_1-p2039684	C05	15.5025	C05	2189731	2189780	9.36e-19
Bn-scaff_20901_1-p2013546	C05	16.0564	C05	2215869	2215918	9.36e-19
Bn-scaff_20901_1-p1606371	C05	19.2273	C05	2623044	2623093	9.36e-19
Bn-scaff_20901_1-p1590862	C05	19.5031	C05	2638653	2638604	9.36e-19
Bn-scaff_20901_1-p1589641	C05	19.5031	C05	2639774	2639823	9.36e-19
Bn-scaff_20901_1-p1502839	C05	20.906	C05	2726576	2726625	9.36e-19
Bn-scaff_20901_1-p1311264	C05	21.1818	C05	2918151	2918200	9.36e-19
Bn-scaff_20901_1-p1279675	C05	21.4577	C05	2949840	2949791	9.36e-19
Bn-scaff_28179_1-p15387	C05	22.2923	NA	NA	NA	NA
Bn-scaff_20901_1-p1103224	C05	22.2923	C05	3126291	3126242	9.36e-19
Bn-scaff_20901_1-p948373	C05	23.9834	C05	3281042	3281091	9.36e-19
Bn-scaff_20901_1-p921558	C05	24.2592	C05	3307957	3307908	9.36e-19
Bn-scaff_20901_1-p882135	C05	24.535	C05	3347380	3347331	9.36e-19
Bn-scaff_20901_1-p660348	C05	26.5169	C05	3569067	3569116	9.36e-19
Bn-A06-p3278682	C05	27.3516	C05	3717924	3717881	9.42e-14
Bn-scaff_20901_1-p403764	C05	28.1864	C05	3825751	3825702	9.36e-19
Bn-scaff_20901_1-p369010	C05	29.5897	C05	3860505	3860456	9.36e-19
Bn-scaff_20901_1-p345310	C05	30.4243	C05	3884105	3884154	9.36e-19
Bn-scaff_20901_1-p299658	C05	30.7002	C05	3929857	3929808	9.36e-19
Bn-scaff_20901_1-p250316	C05	30.976	C05	3979199	3979150	9.36e-19
Bn-scaff_20901_1-p58670	C05	32.0936	C05	4170844	4170795	9.36e-19
Bn-scaff_19641_1-p206896	C05	32.6477	C05	4444910	4444861	9.36e-19
Bn-scaff_19641_1-p188036	C05	33.2017	C05	4463670	4463719	9.36e-19
Bn-scaff_21496_1-p91737	C05	33.7557	C05	4743642	4743593	9.36e-19
Bn-scaff_21496_1-p165566	C05	34.0316	C05	4817371	4817420	9.36e-19
Bn-scaff_21496_1-p193772	C05	34.0316	C05	4845577	4845626	9.36e-19
Bn-scaff_21496_1-p304105	C05	34.0316	C05	4955910	4955959	9.36e-19
Bn-scaff_21496_1-p433453	C05	34.5856	C05	5085358	5085309	9.36e-19
Bn-scaff_21496_1-p457336	C05	34.5856	C05	5109141	5109190	9.36e-19
Bn-scaff_15712_10-p173981	C05	35.703	C05	5294015	5294064	9.36e-19
Bn-scaff_15712_10-p377155	C05	36.8202	C05	5497289	5497240	9.36e-19
Bn-scaff_15712_10-p1182534	C05	39.3882	C05	6302568	6302617	9.36e-19
Bn-scaff_18181_1-p1664330	C05	39.6639	C05	6559682	6559633	9.36e-19
Bn-scaff_18181_1-p1615029	C05	39.6639	C05	6608983	6608934	9.36e-19
Bn-scaff_18181_1-p1590136	C05	39.6639	C05	6633776	6633825	9.36e-19
Bn-scaff_18181_1-p814209	C05	42.8304	C05	7409803	7409754	9.36e-19
Bn-scaff_18181_1-p620712	C05	43.3843	C05	7603300	7603251	9.36e-19
Bn-scaff_18181_1-p572911	C05	44.5019	C05	7651101	7651052	4.35e-17
Bn-scaff_18181_1-p522702	C05	44.5019	C05	7701310	7701261	9.36e-19
Bn-scaff_18181_1-p519995	C05	44.5019	C05	7703917	7703966	9.36e-19
Bn-scaff_18181_1-p176182	C05	45.0558	C05	8047730	8047779	9.36e-19
Bn-scaff_16045_1-p174972	C05	47.037	C05	8398983	8399032	9.36e-19
Bn-scaff_16045_1-p235411	C05	47.3127	C05	8459422	8459471	9.36e-19
Bn-scaff_16082_1-p518060	C05	49.2942	C05	8699420	8699469	9.36e-19
Bn-scaff_16082_1-p466994	C05	49.2942	C05	8750486	8750535	9.36e-19
Bn-scaff_16082_1-p278004	C05	50.1289	C05	8939476	8939525	9.36e-19
Bn-scaff_16082_1-p260830	C05	50.1289	C05	8956750	8956701	9.36e-19
Bn-scaff_22183_1-p164778	C05	51.5318	C05	9850032	9849983	9.36e-19
Bn-scaff_18424_1-p885488	C05	52.0858	NA	NA	NA	NA
Bn-scaff_20125_1-p567498	C05	52.0858	C05	11238311	11238262	9.36e-19
Bn-scaff_20125_1-p150744	C05	52.0858	C05	11654965	11655014	9.36e-19
Bn-scaff_16792_1-p21096	C05	52.3616	C05	11869712	11869761	9.36e-19
Bn-scaff_21338_1-p29652	C05	52.3616	C05	12056398	12056349	9.36e-19
Bn-scaff_21338_1-p1120040	C05	52.9157	C05	13146686	13146735	9.36e-19
Bn-scaff_16268_1-p570766	C05	53.1915	C05	13338466	13338515	9.36e-19
Bn-scaff_17869_1-p1031649	C05	53.7455	C05	17229436	17229485	9.36e-19
Bn-scaff_16062_1-p289885	C05	54.0213	C05	18150716	18150667	9.36e-19
Bn-scaff_28330_1-p464	C05	55.1385	C05	20016082	20016131	9.36e-19
Bn-scaff_27050_1-p17033	C05	55.1385	C05	21396655	21396606	9.36e-19
Bn-scaff_16454_1-p695872	C05	55.4144	C05	24155294	24155343	9.36e-19
Bn-scaff_16454_1-p685605	C05	55.4144	C05	24145027	24145076	9.36e-19
Bn-A06-p20877321	C05	55.4144	C05	28189484	28189435	4.35e-17
Bn-scaff_15695_2-p413223	C05	56.5316	C05	33472056	33472105	9.36e-19
Bn-scaff_15690_1-p406371	C05	61.5604	C05	37075213	37075164	9.36e-19
Bn-scaff_16770_1-p317634	C05	62.9626	C05	37943236	37943187	9.36e-19
Bn-scaff_16770_1-p107862	C05	63.2384	C05	38152909	38152958	9.36e-19
Bn-scaff_16770_1-p65799	C05	63.5143	C05	38195072	38195023	9.36e-19
Bn-A05-p19473882	C05	64.0683	NA	NA	NA	NA
Bn-scaff_18826_1-p851258	C05	64.3439	C05	38906231	38906182	9.36e-19
Bn-scaff_21124_1-p137396	C05	69.3758	C05	39894984	39894935	9.36e-19
Bn-scaff_21124_1-p212889	C05	69.3758	C05	39970477	39970428	9.36e-19
Bn-scaff_21124_1-p216517	C05	69.6517	C05	39974005	39974054	9.36e-19
Bn-scaff_23408_1-p104948	C05	69.9275	C05	40304679	40304728	9.36e-19
Bn-scaff_23408_1-p204746	C05	70.2034	C05	40404577	40404528	9.36e-19
Bn-scaff_23408_1-p243256	C05	70.479	C05	40442987	40443036	9.36e-19
Bn-scaff_21369_1-p380883	C05	76.158	C05	41398395	41398444	9.36e-19
Bn-scaff_21369_1-p235443	C05	76.4336	C05	41543835	41543884	9.36e-19
Bn-scaff_21369_1-p105340	C05	76.7095	C05	41673938	41673987	9.36e-19
Bn-scaff_17441_1-p349027	C05	76.9854	C05	42395377	42395328	9.36e-19
Bn-scaff_17441_1-p558858	C05	76.9854	C05	42605107	42605156	9.36e-19
Bn-scaff_17441_1-p1039913	C05	76.9854	C05	43086162	43086211	9.36e-19
Bn-scaff_17441_3-p91213	C05	77.2612	C05	43355946	43355897	9.36e-19
Bn-scaff_17441_3-p147254	C05	77.8153	C05	43411887	43411936	9.36e-19
Bn-scaff_17441_3-p165957	C05	78.3694	C05	43430590	43430639	9.36e-19
Bn-scaff_17441_3-p325608	C05	79.204	C05	43590241	43590290	9.36e-19
Bn-scaff_20219_1-p53873	C05	81.1854	C05	43779039	43779088	9.36e-19
Bn-A05-p22813805	C05	84.0552	NA	NA	NA	NA
Bn-scaff_20219_1-p336992	C05	85.1731	C05	44062258	44062209	9.36e-19
Bn-A05-p23159292	C05	86.5765	C05	44408849	44408800	4.35e-17
Bn-scaff_20270_1-p1070285	C05	88.8518	C05	44704205	44704156	9.36e-19
Bn-scaff_20270_1-p1333578	C05	89.6866	C05	44967398	44967447	9.36e-19
Bn-scaff_20270_1-p1440999	C05	89.9624	C05	45074919	45074870	9.36e-19
Bn-scaff_20376_1-p336606	C05	92.5293	C05	45479804	45479755	9.36e-19
Bn-scaff_16275_1-p819	C06	0	NA	NA	NA	NA
Bn-scaff_16553_1-p6743	C06	0.270875	C06	2865037	2865086	9.36e-19
Bn-scaff_16984_1-p161383	C06	0.546757	C06	3196357	3196406	9.36e-19
Bn-scaff_16485_1-p109334	C06	0.822597	C06	3585601	3585552	9.36e-19
Bn-scaff_16485_1-p587862	C06	1.94051	C06	4064029	4064078	9.36e-19
Bn-scaff_16485_1-p647035	C06	2.21632	C06	4123202	4123251	9.36e-19
Bn-scaff_27872_1-p48519	C06	3.33414	C06	4286243	4286194	9.36e-19
Bn-scaff_18344_1-p149070	C06	3.88823	C06	4598822	4598773	9.36e-19
Bn-scaff_20773_1-p506047	C06	4.44236	C06	5577352	5577303	9.36e-19
Bn-scaff_20773_1-p349560	C06	5.2772	C06	5733739	5733788	9.36e-19
Bn-scaff_20773_1-p332944	C06	5.2772	C06	5750455	5750406	9.36e-19
Bn-scaff_16647_1-p190267	C06	5.83134	C06	6456473	6456522	9.36e-19
Bn-scaff_16647_1-p162647	C06	5.83134	C06	6484193	6484144	9.36e-19
Bn-scaff_16647_1-p1229	C06	6.10723	C06	6645511	6645560	9.36e-19
Bn-scaff_18936_1-p1521500	C06	6.10723	C06	7527322	7527371	9.36e-19
Bn-scaff_17454_1-p348627	C06	6.38311	C06	12404817	12404866	9.36e-19
Bn-scaff_17088_3-p242403	C06	6.93721	C06	6727072	6727023	9.36e-19
Bn-scaff_17088_2-p122747	C06	8.34078	NA	NA	NA	NA
Bn-scaff_18439_1-p628076	C06	8.34078	C06	14056803	14056852	9.36e-19
Bn-scaff_18439_1-p1013430	C06	8.61668	C06	14442157	14442206	9.36e-19
Bn-scaff_16510_1-p715859	C06	8.89257	C06	14781281	14781330	9.36e-19
Bn-scaff_16510_1-p239278	C06	9.16844	C06	15257962	15257913	9.36e-19
Bn-scaff_15818_1-p374433	C06	10.0033	C06	16854226	16854177	9.36e-19
Bn-scaff_15818_1-p531515	C06	10.0033	C06	17011208	17011257	9.36e-19
Bn-scaff_15818_2-p1223682	C06	11.4071	NA	NA	NA	NA
Bn-scaff_15818_2-p1385621	C06	11.4071	C06	19132414	19132463	9.36e-19
Bn-scaff_15818_2-p1522619	C06	11.683	C06	19269512	19269463	9.36e-19
Bn-scaff_15818_2-p1610442	C06	11.9589	C06	19357335	19357286	9.36e-19
Bn-scaff_18206_1-p453711	C06	12.794	C06	20333862	20333813	9.36e-19
Bn-scaff_18206_3-p62755	C06	13.0698	C06	20534473	20534522	9.36e-19
Bn-scaff_15763_1-p281650	C06	14.7625	C06	22208492	22208443	9.36e-19
Bn-A07-p12935086	C06	15.8809	C06	22432723	22432674	4.35e-17
Bn-scaff_15763_1-p648473	C06	16.4351	C06	22575315	22575266	9.36e-19
Bn-scaff_15763_1-p1418783	C06	17.8393	C06	23345525	23345574	9.36e-19
Bn-scaff_15818_1-p2365408	C06	22.567	C06	24676697	24676648	9.36e-19
Bn-scaff_15818_1-p2404767	C06	22.8426	C06	24716055	24716006	9.36e-19
Bn-scaff_15818_1-p2515033	C06	23.1185	C06	24826321	24826272	9.36e-19
Bn-scaff_15818_1-p2516251	C06	23.1185	C06	24827539	24827490	9.36e-19
Bn-scaff_15818_1-p2889771	C06	23.1185	C06	25201059	25201010	9.36e-19
Bn-scaff_15818_1-p3032871	C06	23.3944	C06	25344159	25344110	9.36e-19
Bn-scaff_15746_1-p145442	C06	24.5123	C06	26170791	26170742	9.36e-19
Bn-scaff_16064_1-p1154213	C06	24.7881	C06	26912157	26912206	9.36e-19
Bn-scaff_16064_1-p1075447	C06	25.3422	C06	26990923	26990972	9.36e-19
Bn-scaff_16064_1-p341833	C06	26.4601	C06	27724537	27724586	9.36e-19
Bn-scaff_16064_1-p203586	C06	26.7359	C06	27862884	27862835	9.36e-19
Bn-scaff_16064_1-p26703	C06	27.2899	C06	28039767	28039718	9.36e-19
Bn-scaff_15892_1-p345966	C06	28.6932	C06	29150302	29150253	9.36e-19
Bn-scaff_15892_1-p1197226	C06	29.2473	NA	NA	NA	NA
Bn-scaff_15743_1-p542713	C06	29.2473	C06	30704677	30704628	9.36e-19
Bn-scaff_16116_1-p605377	C06	31.2283	C06	31472407	31472358	9.36e-19
Bn-scaff_17436_1-p260772	C06	32.6308	C06	31959424	31959375	9.36e-19
Bn-scaff_17436_1-p26325	C06	32.6308	C06	32193871	32193822	9.36e-19
Bn-A07-p17353806	C06	32.9064	C06	32212988	32213037	4.35e-17
Bn-scaff_23957_1-p488858	C06	37.2378	C06	34114136	34114185	9.36e-19
Bn-scaff_23957_1-p322503	C06	37.7336	C06	33947781	33947830	9.36e-19
Bn-scaff_23957_1-p253226	C06	37.7336	C06	33878504	33878553	9.36e-19
Bn-scaff_23957_1-p250533	C06	37.7336	C06	33875811	33875860	9.36e-19
Bn-scaff_23957_1-p247460	C06	38.0094	C06	33872838	33872789	9.36e-19
Bn-scaff_18807_1-p169046	C06	38.5635	C06	33456233	33456184	9.36e-19
Bn-scaff_18807_1-p498755	C06	38.8394	C06	33126524	33126475	9.36e-19
Bn-scaff_18807_1-p618665	C06	38.8394	C06	33006514	33006563	9.36e-19
Bn-scaff_18807_1-p648317	C06	38.8394	C06	32976962	32976913	9.36e-19
Bn-scaff_18807_1-p658855	C06	39.1152	C06	32966424	32966375	9.36e-19
Bn-scaff_18807_1-p737399	C06	39.1152	C06	32887780	32887829	9.36e-19
Bn-scaff_18807_1-p753863	C06	39.3911	C06	32871316	32871365	9.36e-19
Bn-scaff_23821_1-p122129	C06	39.3911	C06	32856630	32856679	9.36e-19
Bn-scaff_23821_1-p61860	C06	39.6669	C06	32796361	32796410	9.36e-19
Bn-scaff_16547_1-p382907	C06	40.221	C06	32673203	32673154	9.36e-19
Bn-scaff_16547_1-p146516	C06	40.775	C06	32436812	32436763	9.36e-19
Bn-scaff_16547_1-p59615	C06	41.0003	C06	32349911	32349862	9.36e-19
Bn-scaff_16874_1-p41770	C06	45.9737	C06	34371978	34372027	9.36e-19
Bn-scaff_16874_1-p642411	C06	47.9551	C06	34969038	34968989	9.36e-19
Bn-scaff_16397_1-p818901	C06	48.5091	NA	NA	NA	NA
Bn-scaff_16397_1-p602190	C06	49.3439	C06	35173833	35173882	9.36e-19
Bn-scaff_16397_1-p542875	C06	49.898	C06	35233148	35233197	9.36e-19
Bn-scaff_16397_1-p360292	C06	50.7327	C06	35415831	35415782	9.36e-19
Bn-scaff_16397_1-p165703	C06	51.8504	C06	35610420	35610371	9.36e-19
Bn-scaff_25466_1-p14024	C06	53.8323	C06	36047656	36047607	9.36e-19
Bn-scaff_25466_1-p13102	C06	53.8323	C06	36048578	36048529	9.36e-19
Bn-scaff_20294_1-p438293	C06	55.2357	C06	36197148	36197197	9.36e-19
Bn-scaff_20294_1-p395143	C06	56.0705	C06	36240398	36240349	9.36e-19
Bn-scaff_20294_1-p355845	C06	56.9055	C06	36279596	36279645	9.36e-19
Bn-scaff_20294_1-p235008	C06	57.4597	C06	36400433	36400482	9.36e-19
Bn-scaff_20947_1-p327211	C06	58.0139	NA	NA	NA	NA
Bn-scaff_17799_1-p2541132	C06	58.5681	C06	36705064	36705113	9.36e-19
Bn-scaff_17799_1-p2495638	C06	59.1223	C06	36750657	36750608	9.36e-19
Bn-scaff_17799_1-p2301106	C06	59.3982	C06	36945090	36945139	9.36e-19
Bn-scaff_17799_1-p2284230	C06	59.3982	C06	36961966	36962015	9.36e-19
Bn-scaff_17799_1-p2284135	C06	59.3982	C06	36962161	36962112	9.36e-19
Bn-scaff_17799_1-p2278557	C06	59.6116	C06	36967639	36967688	9.36e-19
Bn-scaff_17799_1-p1683025	C06	63.6343	C06	37563171	37563220	9.36e-19
Bn-scaff_17799_1-p1662188	C06	63.91	C06	37584108	37584059	9.36e-19
Bn-scaff_17799_1-p1629892	C06	64.1858	C06	37616304	37616353	9.36e-19
Bn-scaff_17799_1-p1497402	C06	65.5892	C06	37748794	37748843	9.36e-19
Bn-scaff_17799_1-p1491856	C06	65.5892	C06	37754340	37754389	9.36e-19
Bn-scaff_17799_1-p1489077	C06	66.1432	C06	37757119	37757168	9.36e-19
Bn-scaff_17799_1-p1399131	C06	67.2607	C06	37847164	37847115	9.36e-19
Bn-A07-p21343543	C06	72.6144	NA	NA	NA	NA
Bn-A07-p21600829	C06	74.5953	C06	38665856	38665905	4.35e-17
Bn-A07-p21680952	C06	74.8711	C06	38766703	38766654	2.03e-15
Bn-A07-p21835729	C06	75.4251	C06	38842137	38842186	4.35e-17
Bn-scaff_24104_1-p170165	C06	77.1162	C06	39485942	39485991	9.36e-19
Bn-scaff_21018_1-p94428	C06	77.6652	C06	39728099	39728050	9.36e-19
Bn-scaff_20084_1-p232831	C07	0	C07	6159623	6159574	9.36e-19
Bn-scaff_28403_1-p159101	C07	0.442616	C07	6966977	6966928	9.36e-19
Bn-A07-p955599	C07	2.78508	NA	NA	NA	NA
Bn-scaff_17461_1-p915319	C07	4.36621	C07	5480137	5480186	9.36e-19
Bn-scaff_20084_1-p188158	C07	4.64199	C07	6114950	6114901	9.36e-19
Bn-A10-p2997098	C07	5.19601	C07	7364318	7364350	2.64e-09
Bn-scaff_16721_1-p1164695	C07	5.75003	C07	11619699	11619748	9.36e-19
Bn-scaff_16721_1-p1400285	C07	6.02588	C07	11855389	11855340	9.36e-19
Bn-scaff_16721_1-p1845933	C07	6.30174	C07	12301037	12300988	9.36e-19
Bn-scaff_16200_1-p226425	C07	6.5776	C07	12684574	12684623	9.36e-19
Bn-scaff_16200_1-p241857	C07	6.5776	C07	12700106	12700057	9.36e-19
Bn-scaff_16200_1-p571356	C07	7.41206	C07	13029505	13029554	9.36e-19
Bn-scaff_16141_1-p131942	C07	7.68777	C07	13356965	13356916	9.36e-19
Bn-scaff_15626_1-p673079	C07	10.2571	C07	15087347	15087298	4.35e-17
Bn-scaff_17326_1-p536514	C07	13.7277	C07	16768544	16768495	9.36e-19
Bn-scaff_16450_1-p286989	C07	19.0721	C07	19845581	19845532	9.36e-19
Bn-A07-p8314613	C07	20.7618	C07	20947435	20947481	2.03e-15
Bn-scaff_18501_1-p115969	C07	21.5961	C07	22551175	22551126	9.36e-19
Bn-A07-p9117042	C07	21.8718	C07	22606698	22606649	4.35e-17
Bn-scaff_18501_1-p336334	C07	22.7062	C07	22771440	22771489	9.36e-19
Bn-scaff_18501_1-p426392	C07	22.7062	C07	22861598	22861549	9.36e-19
Bn-scaff_18501_1-p995878	C07	22.982	C07	23431084	23431035	9.36e-19
Bn-scaff_18202_1-p1665579	C07	24.3843	C07	23847454	23847405	9.36e-19
Bn-scaff_18202_1-p1468929	C07	24.9381	C07	24044104	24044055	9.36e-19
Bn-scaff_18202_1-p846376	C07	27.2111	C07	24666557	24666606	9.36e-19
Bn-scaff_18202_1-p322586	C07	28.0455	C07	25190347	25190396	4.35e-17
Bn-scaff_18202_1-p215936	C07	28.3212	C07	25297097	25297048	9.36e-19
Bn-scaff_21268_1-p121804	C07	31.4884	C07	27506654	27506703	9.36e-19
Bn-A06-p24726203	C07	32.891	C07	28209697	28209746	2.03e-15
Bn-scaff_15754_1-p44190	C07	33.445	C07	28777921	28777872	9.36e-19
Bn-scaff_15754_1-p245697	C07	34.2795	C07	28979428	28979379	9.36e-19
Bn-scaff_15754_1-p477663	C07	34.8335	C07	29211394	29211345	9.36e-19
Bn-A06-p24207308	C07	36.5239	NA	NA	NA	NA
Bn-A06-p24068524	C07	37.3583	C07	29764020	29764069	4.35e-17
Bn-scaff_16130_1-p224821	C07	37.9122	C07	30422152	30422103	9.36e-19
Bn-A06-p22505810	C07	38.188	C07	33145990	33146039	4.35e-17
Bn-scaff_16514_1-p47789	C07	38.188	C07	33351328	33351377	9.36e-19
Bn-scaff_16514_1-p159695	C07	38.188	C07	33463234	33463283	9.36e-19
Bn-A06-p16718752	C07	38.188	C07	37854190	37854236	2.03e-15
Bn-scaff_15705_3-p131881	C07	40.167	C07	39218473	39218522	9.36e-19
Bn-scaff_15705_3-p262027	C07	40.7208	C07	39348719	39348670	9.36e-19
Bn-scaff_15705_3-p440761	C07	41.555	C07	39527353	39527402	9.36e-19
Bn-scaff_16069_1-p396999	C07	42.9572	C07	40106887	40106936	9.36e-19
Bn-scaff_16069_1-p434772	C07	43.233	C07	40144760	40144711	9.36e-19
Bn-scaff_16069_1-p446826	C07	43.233	C07	40156714	40156763	9.36e-19
Bn-scaff_16069_1-p496534	C07	43.5088	C07	40206422	40206471	9.36e-19
Bn-scaff_16069_1-p529577	C07	43.5088	C07	40239465	40239514	9.36e-19
Bn-scaff_16069_1-p628565	C07	43.7847	C07	40338553	40338504	9.36e-19
Bn-scaff_16069_1-p685101	C07	44.3387	C07	40394989	40395038	9.36e-19
Bn-scaff_16069_1-p701473	C07	44.3387	C07	40411361	40411410	9.36e-19
Bn-scaff_16069_1-p781438	C07	45.4561	C07	40491426	40491377	9.36e-19
Bn-scaff_16069_1-p810060	C07	45.4561	C07	40519948	40519997	9.36e-19
Bn-scaff_16069_1-p1394044	C07	46.5736	C07	41103932	41103981	9.36e-19
Bn-scaff_16069_1-p1469430	C07	46.5736	C07	41179318	41179367	9.36e-19
Bn-scaff_16069_1-p1651456	C07	47.1276	C07	41361344	41361393	9.36e-19
Bn-scaff_16069_1-p1969213	C07	47.4035	C07	41679101	41679150	9.36e-19
Bn-scaff_16069_1-p2205590	C07	47.9576	C07	41915478	41915527	9.36e-19
Bn-scaff_16069_1-p2232174	C07	48.2334	C07	41942162	41942113	9.36e-19
Bn-scaff_16069_1-p2295954	C07	48.7875	C07	42005842	42005891	9.36e-19
Bn-scaff_16069_1-p2371864	C07	49.0634	C07	42081852	42081803	9.36e-19
Bn-scaff_16069_1-p2571575	C07	49.6174	C07	42281463	42281512	9.36e-19
Bn-scaff_16069_1-p2611780	C07	49.8932	C07	42321768	42321719	9.36e-19
Bn-scaff_16069_1-p2993184	C07	50.7277	C07	42703072	42703121	9.36e-19
Bn-scaff_16069_1-p3117793	C07	50.7277	C07	42827681	42827730	9.36e-19
Bn-scaff_16069_1-p3154456	C07	50.7277	C07	42864344	42864393	9.36e-19
Bn-scaff_16069_1-p3169850	C07	51.0036	C07	42879838	42879789	9.36e-19
Bn-scaff_16069_1-p3217193	C07	51.0036	C07	42927181	42927132	9.36e-19
Bn-scaff_16069_1-p3274782	C07	51.2794	C07	42984670	42984719	9.36e-19
Bn-scaff_16069_1-p3316954	C07	51.2794	C07	43026842	43026891	9.36e-19
Bn-scaff_16069_1-p3428792	C07	51.5553	C07	43138780	43138731	9.36e-19
Bn-scaff_16069_1-p3446294	C07	51.5553	C07	43156182	43156231	9.36e-19
Bn-scaff_16069_1-p3455597	C07	51.8311	C07	43165485	43165534	9.36e-19
Bn-scaff_16069_1-p3675519	C07	53.2339	C07	43385408	43385457	9.36e-19
Bn-scaff_16069_1-p3744715	C07	54.5948	C07	43454603	43454652	9.36e-19
Bn-scaff_16069_1-p3861034	C07	55.6707	C07	43570922	43570971	9.36e-19
Bn-scaff_16069_1-p3926701	C07	57.3609	C07	43636689	43636640	9.36e-19
Bn-scaff_16069_1-p3940746	C07	57.6367	C07	43650734	43650685	9.36e-19
Bn-scaff_16069_1-p4066376	C07	57.9125	C07	43776364	43776315	9.36e-19
Bn-scaff_16069_1-p4068022	C07	57.9125	C07	43777910	43777959	9.36e-19
Bn-scaff_16069_1-p4252709	C07	59.3147	C07	43962597	43962646	9.36e-19
Bn-scaff_16069_1-p4306874	C07	59.3147	C07	44016862	44016813	9.36e-19
Bn-scaff_16069_1-p4357162	C07	59.5905	C07	44067150	44067101	9.36e-19
Bn-scaff_16069_1-p4510578	C07	60.3852	C07	44220566	44220517	9.36e-19
Bn-scaff_16069_1-p4478419	C07	60.622	C07	44188407	44188358	9.36e-19
Bn-scaff_16069_1-p4464312	C07	60.6856	C07	44174200	44174249	9.36e-19
Bn-scaff_16069_1-p4528345	C07	61.8687	C07	44238333	44238284	9.36e-19
Bn-scaff_16069_1-p4566978	C07	62.1445	C07	44276966	44276917	9.36e-19
Bn-scaff_16069_1-p4567651	C07	62.1445	C07	44277539	44277588	9.36e-19
Bn-scaff_16069_1-p4605588	C07	62.1445	C07	44315575	44315527	3.37e-18
Bn-scaff_16069_1-p4741693	C07	62.6985	C07	44451681	44451632	9.36e-19
Bn-scaff_16069_1-p4808849	C07	62.9744	C07	44518737	44518786	9.36e-19
Bn-scaff_16110_1-p3674923	C07	63.2502	C07	44652843	44652892	9.36e-19
Bn-A03-p26577952	C07	63.2502	NA	NA	NA	NA
Bn-scaff_16110_1-p3591152	C07	63.2502	C07	44736714	44736665	9.36e-19
Bn-scaff_16110_1-p3168236	C07	64.6531	C07	45159530	45159579	9.36e-19
Bn-scaff_16110_1-p3075966	C07	66.0561	C07	45251900	45251851	9.36e-19
Bn-scaff_16110_1-p3019038	C07	66.3319	C07	45308728	45308777	9.36e-19
Bn-scaff_16110_1-p2992015	C07	66.3319	C07	45335851	45335802	9.36e-19
Bn-scaff_16110_1-p2951301	C07	66.6078	C07	45376465	45376514	9.36e-19
Bn-scaff_16110_1-p2793943	C07	67.7254	C07	45533923	45533874	9.36e-19
Bn-scaff_16110_1-p2612205	C07	69.9999	C07	45715561	45715610	9.36e-19
Bn-scaff_16110_1-p2598394	C07	70.2756	C07	45729472	45729423	9.36e-19
Bn-scaff_16110_1-p2556157	C07	70.5515	C07	45771608	45771657	9.36e-19
Bn-scaff_16110_1-p2432728	C07	71.3861	C07	45895038	45895087	9.36e-19
Bn-scaff_16110_1-p2275269	C07	72.5038	C07	46052597	46052548	9.36e-19
Bn-scaff_16110_1-p2261356	C07	72.5038	C07	46066510	46066461	9.36e-19
Bn-scaff_16110_1-p1939090	C07	75.3735	C07	46388776	46388727	9.36e-19
Bn-scaff_16110_1-p1938114	C07	75.3735	C07	46389752	46389703	9.36e-19
Bn-scaff_16110_1-p1330898	C07	79.781	C07	46996868	46996917	9.36e-19
Bn-scaff_16110_1-p1204999	C07	82.6506	C07	47122867	47122818	9.36e-19
Bn-scaff_16110_1-p975852	C07	83.4852	C07	47352014	47351965	9.36e-19
Bn-scaff_16110_1-p587456	C07	84.603	C07	47740410	47740361	9.36e-19
Bn-scaff_16110_1-p426547	C07	84.603	C07	47901219	47901268	9.36e-19
Bn-scaff_20796_1-p148168	C08	0	C08	1324510	1324559	9.36e-19
Bn-scaff_16022_1-p428573	C08	0.273367	C08	2086191	2086142	9.36e-19
Bn-scaff_16142_1-p339	C08	0.827491	C08	10220194	10220243	9.36e-19
Bn-scaff_18275_1-p1202890	C08	1.10336	C08	15382375	15382326	9.36e-19
Bn-scaff_26506_1-p42166	C08	1.10336	C08	15057252	15057301	9.36e-19
Bn-scaff_22350_1-p24061	C08	1.37904	C08	15645373	15645324	9.36e-19
Bn-scaff_17227_1-p958522	C08	5.7325	C08	19464876	19464827	9.36e-19
Bn-scaff_16158_1-p69034	C08	11.0393	C08	4678242	4678193	9.36e-19
Bn-scaff_15896_1-p113938	C08	11.0393	C08	6681069	6681020	9.36e-19
Bn-A08-p20838949	C08	11.5604	NA	NA	NA	NA
Bn-scaff_21786_1-p127359	C08	19.235	C08	20069181	20069132	9.36e-19
Bn-scaff_21786_1-p149338	C08	19.235	C08	20091160	20091111	9.36e-19
Bn-scaff_16962_1-p378035	C08	19.7891	NA	NA	NA	NA
Bn-scaff_16231_1-p1231804	C08	23.8852	C08	21396893	21396844	9.36e-19
Bn-scaff_16231_1-p1120106	C08	25.2888	C08	21508591	21508542	9.36e-19
Bn-scaff_16231_1-p786260	C08	26.6922	C08	21842337	21842386	9.36e-19
Bn-A08-p17849621	C08	33.3673	NA	NA	NA	NA
Bn-scaff_16174_1-p1163637	C08	33.6428	C08	25483827	25483778	9.36e-19
Bn-scaff_16174_1-p1247659	C08	33.9187	C08	25567749	25567798	9.36e-19
Bn-scaff_16174_1-p1308949	C08	33.9187	C08	25629139	25629090	9.36e-19
Bn-scaff_16770_1-p3009625	C08	34.1946	C08	27798358	27798407	9.36e-19
Bn-scaff_16770_1-p2986060	C08	34.7486	C08	27774893	27774844	9.36e-19
Bn-scaff_25311_1-p1307	C08	35.3028	NA	NA	NA	NA
Bn-scaff_16770_1-p2818770	C08	35.5786	C08	27607503	27607552	9.36e-19
Bn-scaff_16770_1-p2805261	C08	35.5786	C08	27593994	27594043	9.36e-19
Bn-scaff_18849_1-p101900	C08	35.8545	C08	27493947	27493996	9.36e-19
Bn-scaff_16770_1-p3966893	C08	36.9723	C08	28755626	28755675	9.36e-19
Bn-scaff_16770_1-p4036019	C08	37.2481	C08	28824752	28824801	9.36e-19
Bn-scaff_16770_1-p4188409	C08	37.2481	C08	28977242	28977193	9.36e-19
Bn-scaff_15798_1-p310424	C08	37.524	NA	NA	NA	NA
Bn-scaff_16770_1-p4353457	C08	37.7999	C08	29142290	29142241	9.36e-19
Bn-scaff_16770_1-p4375625	C08	37.7999	C08	29164458	29164409	9.36e-19
Bn-scaff_28637_1-p15131	C08	38.6346	C08	29299939	29299890	9.36e-19
Bn-scaff_16200_1-p111092	C08	39.1887	C08	29439999	29439950	9.36e-19
Bn-scaff_23937_1-p22809	C08	39.4646	C08	29612963	29613012	9.36e-19
Bn-scaff_16361_1-p318925	C08	39.4646	C08	29954896	29954847	9.36e-19
Bn-scaff_16361_1-p457936	C08	39.7405	C08	30093807	30093856	9.36e-19
Bn-scaff_16361_1-p727022	C08	40.0164	C08	30362893	30362942	9.36e-19
Bn-scaff_16361_1-p930618	C08	40.5705	C08	30566489	30566538	9.36e-19
Bn-scaff_16361_1-p1072715	C08	40.8464	C08	30708686	30708637	9.36e-19
Bn-scaff_16361_1-p1223170	C08	41.4006	C08	30859141	30859092	9.36e-19
Bn-scaff_16361_1-p1367257	C08	42.2354	C08	31003228	31003179	9.36e-19
Bn-scaff_16361_1-p1378040	C08	42.2354	C08	31014011	31013962	9.36e-19
Bn-scaff_16361_1-p1496856	C08	43.3533	C08	31132828	31132779	9.36e-19
Bn-scaff_16361_1-p1521585	C08	43.3533	C08	31157556	31157507	9.36e-19
Bn-scaff_16361_1-p1569804	C08	43.6292	C08	31205675	31205724	9.36e-19
Bn-scaff_16361_1-p1713891	C08	43.905	C08	31349762	31349811	9.36e-19
Bn-scaff_16361_1-p2263072	C08	45.888	C08	31899044	31898995	9.36e-19
Bn-scaff_16361_1-p2354073	C08	46.1638	C08	31990044	31989995	9.36e-19
Bn-scaff_16361_1-p2753174	C08	46.718	C08	32354693	32354742	9.36e-19
Bn-A09-p29631122	C08	47.5529	C08	32415214	32415165	4.35e-17
Bn-scaff_16361_1-p3350949	C08	47.8288	C08	32952568	32952519	9.36e-19
Bn-scaff_16361_1-p3397399	C08	48.1046	C08	32998918	32998967	9.36e-19
Bn-scaff_16197_1-p3148731	C08	49.5083	C08	33252751	33252702	9.36e-19
Bn-scaff_16197_1-p3025482	C08	50.0624	C08	33376000	33375951	9.36e-19
Bn-scaff_16197_1-p2968446	C08	50.0624	C08	33433036	33432987	9.36e-19
Bn-scaff_16197_1-p2958698	C08	50.3383	C08	33442683	33442732	9.36e-19
Bn-scaff_16197_1-p2853374	C08	50.3383	C08	33548008	33548057	9.36e-19
Bn-scaff_16197_1-p2836132	C08	50.3383	C08	33565349	33565300	9.36e-19
Bn-scaff_16197_1-p2626407	C08	50.8926	C08	33775075	33775026	9.36e-19
Bn-scaff_16197_1-p2436020	C08	50.8926	C08	33965362	33965411	9.36e-19
Bn-scaff_16197_1-p2272803	C08	51.7276	C08	34128679	34128630	9.36e-19
Bn-scaff_16197_1-p2261448	C08	52.0035	C08	34139934	34139983	9.36e-19
Bn-scaff_16197_1-p2101267	C08	52.5577	C08	34300215	34300166	9.36e-19
Bn-scaff_16197_1-p1919639	C08	52.5577	C08	34481843	34481794	9.36e-19
Bn-scaff_16197_1-p1823936	C08	52.8337	C08	34577546	34577497	9.36e-19
Bn-scaff_16197_1-p1787278	C08	53.1096	C08	34614204	34614155	9.36e-19
Bn-scaff_16197_1-p1733021	C08	53.6639	NA	NA	NA	NA
Bn-scaff_16197_1-p1120033	C08	53.9397	C08	35281349	35281398	9.36e-19
Bn-scaff_16197_1-p1013793	C08	54.494	C08	35387689	35387640	9.36e-19
Bn-scaff_16197_1-p974284	C08	54.7699	C08	35427198	35427149	9.36e-19
Bn-scaff_16197_1-p780788	C08	55.0458	C08	35620694	35620645	9.36e-19
Bn-scaff_16197_1-p689617	C08	55.8809	C08	35711865	35711816	9.36e-19
Bn-scaff_16197_1-p595290	C08	56.1567	C08	35806092	35806141	9.36e-19
Bn-scaff_16197_1-p561660	C08	56.4326	C08	35839822	35839773	9.36e-19
Bn-scaff_16197_1-p508785	C08	56.7084	C08	35892696	35892647	9.36e-19
Bn-scaff_16197_1-p297994	C08	59.5788	C08	36103388	36103437	9.36e-19
Bn-scaff_16197_1-p135491	C08	60.1328	C08	36265991	36265942	9.36e-19
Bn-A09-p32978334	C08	60.9674	C08	36710036	36709987	4.35e-17
Bn-scaff_16445_1-p2262279	C08	61.802	C08	37081273	37081224	9.36e-19
Bn-scaff_16445_1-p2141541	C08	62.9195	C08	37201912	37201961	9.36e-19
Bn-scaff_16445_1-p2119017	C08	63.4735	C08	37224536	37224487	9.36e-19
Bn-scaff_16445_1-p2022692	C08	64.308	C08	37320860	37320811	9.36e-19
Bn-scaff_16445_1-p2016927	C08	64.5837	C08	37326526	37326575	9.36e-19
Bn-scaff_16445_1-p1834116	C08	64.5837	C08	37509437	37509388	9.36e-19
Bn-scaff_16445_1-p1673540	C08	65.1377	C08	37670013	37669964	9.36e-19
Bn-scaff_16445_1-p1609147	C08	65.4135	C08	37734306	37734355	9.36e-19
Bn-scaff_16445_1-p1531795	C08	65.4135	C08	37811758	37811709	9.36e-19
Bn-scaff_16445_1-p1405783	C08	66.2479	C08	37937670	37937719	9.36e-19
Bn-scaff_21656_1-p18965	C08	67.3653	C08	38403055	38403104	9.36e-19
Bn-scaff_16445_1-p728936	C08	68.7682	C08	38614517	38614566	9.36e-19
Bn-scaff_16445_1-p460948	C08	69.044	C08	38882505	38882554	9.36e-19
Bn-scaff_16445_1-p365999	C08	69.5979	C08	38977453	38977502	9.36e-19
Bn-scaff_16445_1-p263067	C08	72.1662	C08	39080486	39080437	9.36e-19
Bn-A09-p35299111	C08	75.0319	NA	NA	NA	NA
Bn-scaff_20947_1-p137826	C08	75.0319	C08	39546536	39546585	9.36e-19
Bn-scaff_21269_1-p140454	C08	78.2	C08	39825015	39824966	9.36e-19
Bn-scaff_21269_1-p143179	C08	78.2	C08	39827640	39827689	9.36e-19
Bn-scaff_21269_1-p313587	C08	78.754	C08	39998048	39998097	9.36e-19
Bn-scaff_16389_1-p654571	C08	81.3248	C08	40751807	40751758	9.36e-19
Bn-scaff_16389_1-p749041	C08	81.6005	C08	40846277	40846228	9.36e-19
Bn-scaff_16389_1-p776698	C08	81.6005	C08	40873934	40873885	4.35e-17
Bn-scaff_16021_1-p585766	C08	82.1545	C08	41172970	41172921	9.36e-19
Bn-scaff_16021_1-p27139	C08	83.2679	C08	41731597	41731548	9.36e-19
Bn-A01-p26921609	C09	0	C09	1600680	1600631	4.35e-17
Bn-A09-p100554	C09	1.62737	NA	NA	NA	NA
Bn-scaff_17526_1-p1667260	C09	5.96317	C09	2112449	2112498	9.36e-19
Bn-scaff_17526_1-p952618	C09	10.999	C09	2827091	2827140	9.36e-19
Bn-A09-p2730673	C09	24.3283	NA	NA	NA	NA
Bn-scaff_17084_1-p851121	C09	35.6393	C09	7566782	7566733	9.36e-19
Bn-scaff_17487_1-p723169	C09	39.4083	C09	9247023	9246974	9.36e-19
Bn-scaff_17487_1-p812157	C09	39.684	C09	9336007	9335958	2.03e-15
Bn-A09-p7327691	C09	40.5183	C09	9894875	9894826	2.03e-15
Bn-scaff_17487_1-p1890044	C09	41.0722	C09	10413897	10413848	9.36e-19
Bn-scaff_19436_1-p22481	C09	43.9365	C09	13638007	13638056	9.36e-19
Bn-A09-p8634971	C09	43.9365	C09	14119308	14119357	4.35e-17
Bn-scaff_22835_1-p434032	C09	44.2123	C09	14338616	14338665	9.36e-19
Bn-scaff_16912_1-p201151	C09	45.6143	C09	15972047	15971998	9.36e-19
Bn-scaff_15847_1-p265134	C09	46.7311	C09	16796282	16796331	9.36e-19
Bn-scaff_18100_1-p31176	C09	47.0069	C09	16830583	16830632	9.36e-19
Bn-scaff_18100_1-p69205	C09	47.2827	C09	16868613	16868662	9.36e-19
Bn-scaff_18100_1-p121231	C09	47.5584	C09	16920638	16920687	9.36e-19
Bn-A09-p15852129	C09	49.8289	C09	20272772	20272723	4.35e-17
Bn-scaff_15650_1-p256179	C09	51.3472	C09	21170092	21170141	9.36e-19
Bn-A09-p15362032	C09	52.0149	C09	21288807	21288859	2.62e-14
Bn-A01-p19139637	C09	52.0149	C09	33115299	33115346	2.62e-14
Bn-scaff_20619_1-p166885	C09	52.0149	C09	35026472	35026423	9.36e-19
Bn-scaff_16246_2-p17924	C09	52.0149	C09	35211280	35211329	9.36e-19
Bn-scaff_16456_1-p415818	C09	53.1318	C09	38411157	38411108	9.36e-19
Bn-scaff_16325_1-p117281	C09	53.6857	C09	39971845	39971894	9.36e-19
Bn-scaff_15743_1-p235005	C09	53.6857	C09	40232177	40232226	9.36e-19
Bn-scaff_27554_1-p3448	C09	54.52	NA	NA	NA	NA
Bn-scaff_21276_1-p204108	C09	54.7957	C09	40697795	40697746	9.36e-19
Bn-scaff_23208_1-p22129	C09	56.1977	NA	NA	NA	NA
Bn-scaff_15881_1-p161354	C09	57.032	C09	43742184	43742135	9.36e-19
Bn-scaff_17799_1-p2858971	C09	57.3078	C09	43993227	43993178	9.36e-19
Bn-scaff_17799_1-p2773426	C09	57.3078	C09	44078672	44078721	9.36e-19
Bn-scaff_17799_1-p2747856	C09	57.3078	C09	44104242	44104291	9.36e-19
Bn-scaff_19899_1-p559187	C09	59.2861	C09	45066166	45066215	9.36e-19
Bn-scaff_15576_1-p111352	C09	60.1202	C09	45662960	45663009	9.36e-19
Bn-scaff_15576_1-p115266	C09	60.1202	C09	45666874	45666923	9.36e-19
Bn-scaff_15576_1-p511823	C09	60.396	C09	46063431	46063480	9.36e-19
Bn-scaff_15576_1-p540624	C09	60.6717	C09	46092332	46092283	9.36e-19
Bn-scaff_27705_1-p179294	C09	61.8541	C09	46781236	46781187	9.36e-19
Bn-scaff_15576_1-p761764	C09	61.9175	C09	46313473	46313424	9.36e-19
Bn-scaff_15576_1-p772503	C09	61.9175	C09	46324111	46324160	9.36e-19
Bn-scaff_15576_1-p837802	C09	62.1933	C09	46389410	46389459	9.36e-19
Bn-scaff_17028_1-p396877	C09	62.7472	C09	47391850	47391899	9.36e-19
Bn-scaff_21841_1-p174651	C09	63.023	C09	47631593	47631544	9.36e-19
Bn-scaff_16362_1-p572387	C09	64.4249	C09	48072627	48072578	9.36e-19
Bn-scaff_16362_1-p632561	C09	64.4249	C09	48012353	48012402	9.36e-19
Bn-A01-p24107515	C09	65.1562	NA	NA	NA	NA
Bn-A10-p13618703	C09	67.6144	C09	48822122	48822171	2.03e-15
Bn-A10-p13638222	C09	67.6144	NA	NA	NA	NA
Bn-scaff_22082_1-p439197	C09	69.0167	C09	49082696	49082647	9.36e-19
Bn-scaff_22082_1-p262473	C09	69.2921	C09	49259320	49259369	9.36e-19
Bn-scaff_17750_1-p1869640	C09	87.7572	C09	51326714	51326763	9.36e-19
Bn-A10-p16425155	C09	88.3102	C09	51350196	51350147	4.35e-17
Bn-scaff_17750_1-p1621241	C09	90.5834	C09	51575112	51575161	9.36e-19
Bn-scaff_17750_1-p1317267	C09	93.1519	C09	51879186	51879137	9.36e-19
Bn-scaff_17750_1-p917824	C09	96.9274	C09	52278630	52278581	9.36e-19
Bn-scaff_17750_1-p684757	C09	97.7616	C09	52511697	52511648	9.36e-19
Bn-scaff_17750_1-p509639	C09	100.329	C09	52686815	52686766	9.36e-19
Bn-scaff_17750_1-p436527	C09	100.604	C09	52759927	52759878	9.36e-19
Bn-A10-p15227741	C09	102.44	C09	52924131	52924095	1.58e-11
Bn-scaff_17750_1-p261491	C09	102.579	C09	52934962	52934913	9.36e-19
Bn-scaff_17750_1-p161563	C09	102.855	C09	53034791	53034840	9.36e-19
Bn-scaff_17750_1-p117385	C09	103.689	C09	53078969	53079018	9.36e-19
Bn-scaff_21636_1-p223504	C09	109.356	C09	53637323	53637372	9.36e-19
Bn-scaff_21636_1-p391371	C09	109.631	C09	53805290	53805241	9.36e-19
Bn-scaff_16693_1-p56216	C09	110.466	C09	54244495	54244544	9.36e-19
Bn-scaff_16215_1-p77959	C09	110.736	C09	54601860	54601909	9.36e-19

## Sheet: Data_S2
Supplementary Data 2 Marker/Pseudomarker and their corresponding LOD values based on a 1 cM step size
Locus	Chromosome	Position [cM]	LOD_NP	LOD_EM	LOD_HK	LOD_EHK
Bn-scaff_19244_1-p123143	C01	0	0.205365	0.226034	0.225577	0.225982
Bn-scaff_19244_1-p577643	C01	0.830907	0.0639291	0.0752292	0.0752287	0.0752292
cC01.loc1	C01	1	0.0639108	0.0752116	0.0752117	0.0752116
Bn-scaff_19244_1-p670758	C01	1.10679	0.0638995	0.0752004	0.075201	0.0752004
Bn-scaff_15838_1-p431266	C01	1.66105	0.0229883	0.0436169	0.0436169	0.0436169
Bn-scaff_15838_1-p536524	C01	1.66105	0.0229883	0.0436169	0.0436169	0.0436169
cC01.loc2	C01	2	0.0489186	0.068771	0.0686105	0.0687686
Bn-scaff_15838_1-p714484	C01	2.2153	0.0762251	0.094645	0.0946449	0.0946451
Bn-scaff_15838_1-p723900	C01	2.49119	0.130928	0.141648	0.141646	0.141648
Bn-scaff_15838_1-p790905	C01	2.76711	0.205552	0.242503	0.242501	0.242503
cC01.loc3	C01	3	0.237845	0.260453	0.261095	0.260432
Bn-scaff_15838_1-p810951	C01	3.04296	0.243329	0.263788	0.263799	0.263787
cC01.loc4	C01	4	0.391457	0.428522	0.422644	0.428498
Bn-scaff_15838_1-p1035548	C01	4.47717	0.473432	0.512317	0.505658	0.512038
cC01.loc5	C01	5	0.461998	0.488267	0.485754	0.48803
Bn-scaff_15838_1-p1048938	C01	5.25913	0.456154	0.476065	0.476062	0.476069
Bn-scaff_15838_1-p1218165	C01	5.53495	0.580654	0.59605	0.596059	0.596041
cC01.loc6	C01	6	0.563093	0.549632	0.558419	0.54939
Bn-scaff_15838_1-p1295927	C01	6.93878	0.493939	0.443267	0.44329	0.443268
cC01.loc7	C01	7	0.491766	0.442929	0.443928	0.442914
cC01.loc8	C01	8	0.4417	0.436799	0.43772	0.436829
Bn-scaff_15838_1-p1364759	C01	8.05685	0.438129	0.436414	0.436431	0.436414
Bn-scaff_15838_1-p1403775	C01	8.3327	0.437108	0.411663	0.411661	0.411663
Bn-scaff_15838_1-p1476644	C01	8.6086	0.332199	0.309022	0.309022	0.309022
Bn-scaff_15838_1-p1526984	C01	8.6086	0.332199	0.309022	0.309022	0.309022
cC01.loc9	C01	9	0.251894	0.247069	0.246795	0.247067
Bn-scaff_15838_1-p1614431	C01	9.44346	0.209785	0.225512	0.225512	0.225513
cC01.loc10	C01	10	0.276763	0.28645	0.286426	0.286338
Bn-scaff_15838_1-p1684617	C01	10.2781	0.311071	0.316691	0.316692	0.316686
cC01.loc11	C01	11	0.369609	0.386665	0.386301	0.387312
cC01.loc12	C01	12	0.473358	0.506119	0.505269	0.506987
cC01.loc13	C01	13	0.60243	0.651768	0.650368	0.651842
cC01.loc14	C01	14	0.752272	0.820506	0.818806	0.819112
cC01.loc15	C01	15	0.914965	1.00581	1.00461	1.00335
cC01.loc16	C01	16	1.08074	1.19952	1.19939	1.19828
Bn-scaff_15838_1-p2035980	C01	16.3143	1.13193	1.26089	1.26099	1.26089
Bn-scaff_15838_1-p2039607	C01	16.5899	1.12287	1.2786	1.27862	1.2786
cC01.loc17	C01	17	1.14329	1.35221	1.35885	1.35178
Bn-scaff_15838_1-p2104239	C01	17.1443	1.13963	1.37693	1.37697	1.37693
cC01.loc18	C01	18	1.25251	1.52957	1.52317	1.52886
Bn-scaff_15838_1-p2144986	C01	18.5488	1.30509	1.59984	1.59981	1.59984
cC01.loc19	C01	19	1.46484	1.78384	1.77979	1.78598
cC01.loc20	C01	20	1.79006	2.1451	2.14906	2.14174
Bn-scaff_15838_1-p2212925	C01	20.5331	1.93037	2.3131	2.31312	2.31311
Bn-scaff_15838_1-p2261053	C01	20.8089	2.02352	2.40045	2.40047	2.40044
cC01.loc21	C01	21	2.05022	2.39858	2.40958	2.39774
Bn-scaff_15838_5-p145359	C01	21.9274	2.08499	2.37385	2.37389	2.37385
cC01.loc22	C01	22	2.08525	2.37924	2.38272	2.37936
Bn-scaff_15838_5-p225051	C01	22.2033	2.06802	2.39414	2.39416	2.39414
Bn-scaff_15838_5-p241183	C01	22.7575	2.23315	2.53827	2.53825	2.53826
cC01.loc23	C01	23	2.04736	2.34983	2.34751	2.35053
Bn-scaff_15838_5-p304302	C01	23.0334	2.01899	2.31889	2.31886	2.31891
Bn-scaff_15838_5-p390540	C01	23.5721	2.25964	2.54729	2.55057	2.54666
cC01.loc24	C01	24	2.42458	2.71621	2.71715	2.7206
cC01.loc25	C01	25	2.83326	3.14357	3.1326	3.15745
cC01.loc26	C01	26	3.26421	3.60398	3.57828	3.61727
cC01.loc27	C01	27	3.70156	4.07596	4.04313	4.07415
cC01.loc28	C01	28	4.12718	4.53911	4.51294	4.51315
cC01.loc29	C01	29	4.52296	4.97983	4.97154	4.93224
cC01.loc30	C01	30	4.87332	5.39124	5.40269	5.33744
cC01.loc31	C01	31	5.16719	5.77084	5.79212	5.73982
Bn-scaff_15838_5-p1004507	C01	31.6157	5.31736	5.98864	6.0063	5.99313
cC01.loc32	C01	32	5.47373	6.2001	6.21697	6.19443
Bn-scaff_15838_5-p1158185	C01	32.1544	5.50447	6.27371	6.27362	6.27372
Bn-scaff_17978_1-p52856	C01	32.7086	6.01107	6.9342	6.93406	6.93411
cC01.loc33	C01	33	6.14154	7.14876	7.08143	7.1423
Bn-scaff_19193_1-p1319500	C01	33.827	6.26243	7.2261	7.22609	7.22614
cC01.loc34	C01	34	6.39122	7.33865	7.34572	7.33764
Bn-scaff_19193_1-p1191929	C01	34.1029	6.43751	7.39504	7.3951	7.39507
Bn-scaff_19193_1-p916718	C01	34.6572	6.67074	7.98463	7.98481	7.98453
Bn-scaff_19193_1-p704672	C01	34.9331	6.48803	7.72455	7.72461	7.72463
cC01.loc35	C01	35	6.54898	7.77488	7.78007	7.77718
Bn-scaff_27215_1-p1398	C01	35.209	6.67563	7.90507	7.90512	7.90506
Bn-scaff_19193_1-p313981	C01	35.7632	7.07482	8.29092	8.29074	8.29094
cC01.loc36	C01	36	7.41466	8.80503	8.74607	8.80124
Bn-scaff_19193_1-p198467	C01	36.3175	7.73172	9.21942	9.219	9.21927
cC01.loc37	C01	37	8.20627	9.91834	9.82725	9.91655
Bn-scaff_17731_1-p231809	C01	37.1525	8.23646	9.88101	9.88015	9.88106
cC01.loc38	C01	38	9.45888	11.4818	11.42	11.4465
Bn-scaff_17731_1-p756849	C01	38.2709	9.71257	11.7737	11.7736	11.7736
Bn-scaff_17731_1-p812656	C01	38.5467	9.71264	11.7737	11.7737	11.7737
Bn-scaff_17731_1-p895552	C01	38.8227	9.48558	11.5316	11.5316	11.5316
cC01.loc39	C01	39	9.34741	11.3903	11.4014	11.3937
Bn-scaff_17731_1-p1002236	C01	39.0986	9.22781	11.2895	11.2893	11.2896
Bn-scaff_17827_1-p427361	C01	39.6528	9.78444	12.4138	12.4138	12.4136
cC01.loc40	C01	40	9.35784	11.9457	11.8263	11.9335
Bn-scaff_17827_1-p953712	C01	40.207	8.98956	11.345	11.345	11.345
Bn-scaff_17827_1-p1027570	C01	40.207	8.98956	11.345	11.345	11.345
cC01.loc41	C01	41	9.59743	12.3219	12.3292	12.2977
Bn-scaff_20210_1-p111101	C01	41.611	9.68389	12.6121	12.6122	12.6122
Bn-scaff_16128_1-p499556	C01	41.8868	9.92779	12.8522	12.8522	12.8522
cC01.loc42	C01	42	10.0521	13.1511	13.0805	13.1796
cC01.loc43	C01	43	10.4836	14.2199	14.2207	14.2179
Bn-scaff_16443_1-p1306	C01	43.0049	10.4826	14.2223	14.2216	14.2219
cC01.loc44	C01	44	11.2074	15.8201	15.6021	15.7403
Bn-scaff_17369_1-p1130809	C01	44.9883	11.3438	16.2263	16.2265	16.2261
cC01.loc45	C01	45	11.3416	16.22	16.2218	16.2189
Bn-scaff_17369_1-p1016703	C01	45.5425	11.0313	15.8704	15.8695	15.8705
cC01.loc46	C01	46	11.5534	16.7808	16.7762	16.7383
Bn-scaff_17369_1-p679303	C01	46.0967	11.5919	16.8584	16.8572	16.8582
cC01.loc47	C01	47	12.8999	19.6917	19.6876	19.5278
Bn-scaff_24947_1-p13145	C01	47.2151	12.9971	19.9676	19.9656	19.9643
cC01.loc48	C01	48	13.7703	21.6123	21.1901	21.5617
cC01.loc49	C01	49	14.3708	22.2962	22.2286	22.2936
cC01.loc50	C01	50	14.444	22.504	22.5165	22.5366
Bn-scaff_27129_1-p103216	C01	50.0897	14.4244	22.5029	22.5029	22.5029
Bn-scaff_27129_1-p105250	C01	50.0897	14.4244	22.5029	22.5029	22.5029
Bn-scaff_15747_1-p7015	C01	50.3657	14.5354	22.5602	22.5602	22.5602
Bn-scaff_15747_1-p105633	C01	50.3657	14.5354	22.5602	22.5602	22.5602
cC01.loc51	C01	51	14.7544	23.322	23.1411	23.2784
Bn-scaff_22790_1-p152675	C01	51.7706	14.2088	22.2422	22.2422	22.2422
Bn-scaff_22790_1-p1026422	C01	51.7706	14.2088	22.2422	22.2422	22.2422
cC01.loc52	C01	52	14.0134	21.6323	21.5176	21.6799
Bn-A01-p15043967	C01	52.0465	13.9123	21.2381	21.235	21.24
Bn-scaff_16691_1-p741818	C01	52.9979	13.7827	21.054	21.0031	21.0627
cC01.loc53	C01	53	13.7829	21.0536	21.003	21.0614
cC01.loc54	C01	54	13.6603	20.6484	20.571	20.6645
Bn-scaff_16929_1-p495739	C01	54.5207	13.4095	20.0549	20.0548	20.0549
Bn-scaff_16055_1-p1060937	C01	54.7965	13.2083	19.8282	19.8282	19.8282
Bn-scaff_16055_1-p1562768	C01	54.7965	13.2083	19.8282	19.8282	19.8282
cC01.loc55	C01	55	13.1752	19.8089	19.8199	19.8095
Bn-scaff_17517_1-p324434	C01	55.0724	13.1325	19.8018	19.8018	19.8018
Bn-scaff_16244_1-p11950	C01	55.0724	13.1325	19.8018	19.8018	19.8018
Bn-scaff_16534_2-p275806	C01	55.6267	13.0482	19.4556	19.4558	19.4558
Bn-scaff_15794_2-p80390	C01	55.9026	12.9271	19.3098	19.3099	19.3097
cC01.loc56	C01	56	12.8878	19.2289	19.2186	19.174
Bn-scaff_18039_1-p203156	C01	56.4569	12.3267	18.1695	18.1687	18.1694
Bn-scaff_15844_1-p111925	C01	56.7328	12.2098	18.0279	18.0265	18.027
cC01.loc57	C01	57	12.4562	18.7698	18.3459	18.5892
Bn-scaff_16226_1-p1835	C01	57.568	12.2604	17.5722	17.5706	17.5717
cC01.loc58	C01	58	11.3157	16.4343	15.9381	16.3789
Bn-A01-p23642494	C01	58.1223	10.9192	15.255	15.25	15.2536
Bn-scaff_15936_1-p226371	C01	58.9576	10.6025	14.3516	14.351	14.3512
cC01.loc59	C01	59	10.5247	14.2849	14.2425	14.2575
Bn-scaff_15936_1-p264595	C01	59.2334	9.88201	13.2867	13.2828	13.2858
cC01.loc60	C01	60	9.7557	13.1213	13.119	13.1208
Bn-scaff_15936_1-p399269	C01	60.0682	9.72353	13.0942	13.094	13.0942
cC01.loc61	C01	61	9.66945	13.2387	13.0829	13.1501
cC01.loc62	C01	62	9.42191	13.1118	12.7883	12.9167
cC01.loc63	C01	63	8.9767	12.7337	12.1996	12.5029
cC01.loc64	C01	64	8.36026	12.0786	11.3643	11.8882
cC01.loc65	C01	65	7.62279	11.0534	10.3681	10.952
cC01.loc66	C01	66	6.82539	9.56569	9.3073	9.56147
Bn-A01-p26518304	C01	66.4221	6.48513	8.88666	8.86064	8.88789
Bn-scaff_22970_1-p119273	C02	0	0.54057	0.292049	0.291549	0.292063
Bn-scaff_22970_1-p137005	C02	0.273244	0.632766	0.394979	0.394934	0.394976
cC02.loc1	C02	1	0.766667	0.498135	0.496091	0.49842
cC02.loc2	C02	2	0.941059	0.634676	0.633501	0.634129
cC02.loc3	C02	3	1.08268	0.751184	0.753973	0.750985
Bn-scaff_15714_1-p3063896	C02	3.11643	1.09636	0.76309	0.766413	0.763165
cC02.loc4	C02	4	1.05839	0.807351	0.812017	0.806992
Bn-scaff_15714_1-p3007703	C02	4.21229	1.04065	0.818504	0.818508	0.818504
Bn-scaff_15714_1-p2978071	C02	4.48793	1.11514	0.862657	0.862662	0.862655
cC02.loc5	C02	5	1.14234	0.907972	0.908525	0.90794
cC02.loc6	C02	6	1.17704	1.00026	0.999582	1.00022
cC02.loc7	C02	7	1.18057	1.08373	1.08265	1.0835
Bn-A02-p1344870	C02	7.94116	1.15171	1.14387	1.14472	1.14385
cC02.loc8	C02	8	1.14354	1.13204	1.13316	1.13163
cC02.loc9	C02	9	0.978821	0.939475	0.938925	0.93992
Bn-scaff_15714_1-p2567188	C02	9.61785	0.860394	0.8252	0.825183	0.825217
cC02.loc10	C02	10	0.940799	0.901836	0.896644	0.902226
cC02.loc11	C02	11	1.14581	1.09694	1.08771	1.09662
cC02.loc12	C02	12	1.32037	1.27075	1.26878	1.27028
Bn-scaff_15714_1-p2368497	C02	12.1826	1.34709	1.2992	1.2992	1.2992
Bn-scaff_15714_1-p2298198	C02	12.1826	1.34709	1.2992	1.2992	1.2992
Bn-scaff_15714_1-p2297183	C02	12.1826	1.34709	1.2992	1.2992	1.2992
cC02.loc13	C02	13	1.37976	1.33482	1.33865	1.33545
cC02.loc14	C02	14	1.41493	1.39008	1.39814	1.38988
cC02.loc15	C02	15	1.43804	1.4507	1.46013	1.4484
Bn-scaff_15714_1-p1900599	C02	15.9528	1.44146	1.5062	1.5062	1.5062
cC02.loc16	C02	16	1.45631	1.51692	1.51708	1.51697
Bn-scaff_15714_1-p1890215	C02	16.2285	1.52353	1.56915	1.56915	1.56915
Bn-scaff_15714_1-p1867863	C02	16.2285	1.52353	1.56915	1.56915	1.56915
cC02.loc17	C02	17	1.69478	1.71925	1.73231	1.72108
cC02.loc18	C02	18	1.9133	1.93695	1.95359	1.9379
cC02.loc19	C02	19	2.11253	2.16257	2.17606	2.16209
cC02.loc20	C02	20	2.27656	2.37667	2.3853	2.37594
Bn-A02-p3503647	C02	20.9347	2.38826	2.55565	2.55571	2.55564
cC02.loc21	C02	21	2.38685	2.55162	2.55258	2.55134
cC02.loc22	C02	22	2.31766	2.4583	2.46804	2.45691
cC02.loc23	C02	23	2.16206	2.31184	2.32007	2.31302
Bn-scaff_15714_1-p1099018	C02	23.7994	1.98795	2.16625	2.16615	2.16626
cC02.loc24	C02	24	2.05863	2.23467	2.22229	2.23495
Bn-scaff_15714_1-p1014099	C02	24.6335	2.19462	2.35566	2.35551	2.35564
cC02.loc25	C02	25	2.12137	2.28446	2.26849	2.28154
cC02.loc26	C02	26	1.89322	2.05919	2.02312	2.05809
cC02.loc27	C02	27	1.64514	1.80555	1.78504	1.80635
Bn-scaff_15714_1-p785525	C02	27.499	1.52245	1.67428	1.67426	1.67428
cC02.loc28	C02	28	1.72905	1.84973	1.84992	1.84938
Bn-scaff_15714_1-p723481	C02	28.0529	1.74802	1.86919	1.86919	1.8692
Bn-scaff_15714_1-p692582	C02	28.3287	1.93708	2.0279	2.02789	2.02789
cC02.loc29	C02	29	1.72231	1.81135	1.82226	1.81214
Bn-scaff_15714_1-p585548	C02	29.4462	1.5353	1.6526	1.65265	1.65261
Bn-A02-p4237047	C02	29.722	1.5884	1.6685	1.66858	1.6685
cC02.loc30	C02	30	1.58511	1.66938	1.66134	1.66857
cC02.loc31	C02	31	1.53112	1.60909	1.59393	1.60926
Bn-scaff_16825_1-p103630	C02	31.7036	1.45689	1.50996	1.50999	1.50996
cC02.loc32	C02	32	1.4227	1.44265	1.45147	1.44194
Bn-A02-p4774095	C02	32.8214	1.29635	1.25757	1.25758	1.25757
cC02.loc33	C02	33	1.24272	1.20418	1.2056	1.20374
Bn-scaff_22527_1-p276311	C02	33.3755	1.11045	1.08231	1.08233	1.08232
cC02.loc34	C02	34	1.05225	1.02359	1.03178	1.0234
cC02.loc35	C02	35	0.90023	0.906266	0.907409	0.906399
Bn-scaff_22527_1-p88113	C02	35.0674	0.8881	0.897432	0.897503	0.897441
cC02.loc36	C02	36	0.943316	0.912188	0.921309	0.912532
cC02.loc37	C02	37	0.995607	0.924154	0.940852	0.924449
cC02.loc38	C02	38	1.03802	0.931636	0.95313	0.931601
cC02.loc39	C02	39	1.06859	0.934402	0.957431	0.933994
cC02.loc40	C02	40	1.08642	0.932496	0.953566	0.931894
cC02.loc41	C02	41	1.09173	0.926189	0.941926	0.925674
cC02.loc42	C02	42	1.08573	0.91592	0.923432	0.915697
Bn-scaff_17522_1-p481078	C02	42.734	1.07519	0.906176	0.906236	0.906166
Bn-scaff_17522_1-p774153	C02	42.7647	1.07495	0.905748	0.905812	0.905738
cC02.loc43	C02	43	1.04338	0.860187	0.865947	0.859341
Bn-scaff_16269_1-p609618	C02	43.9479	0.862105	0.683785	0.683785	0.683785
Bn-scaff_16269_1-p533948	C02	43.9479	0.862105	0.683785	0.683785	0.683785
cC02.loc44	C02	44	0.854089	0.678133	0.679201	0.678077
cC02.loc45	C02	45	0.65365	0.558869	0.559921	0.558962
Bn-scaff_16269_1-p296261	C02	45.0652	0.638458	0.550453	0.550456	0.550456
cC02.loc46	C02	46	0.877226	0.748791	0.742084	0.748112
Bn-scaff_16269_1-p107272	C02	46.468	0.985652	0.834487	0.834482	0.834486
Bn-scaff_16804_4-p107537	C02	46.7438	1.0073	0.822932	0.822932	0.822932
Bn-scaff_16804_1-p254827	C02	46.7438	1.0073	0.822932	0.822932	0.822932
cC02.loc47	C02	47	0.833619	0.684382	0.684107	0.684655
Bn-scaff_18514_1-p27257	C02	47.0197	0.819436	0.672618	0.672608	0.672625
Bn-scaff_15712_5-p426123	C02	47.8542	0.701087	0.51178	0.51178	0.51178
Bn-scaff_15712_5-p107128	C02	47.8542	0.701087	0.51178	0.51178	0.51178
Bn-scaff_20461_1-p314199	C02	47.8542	0.701087	0.51178	0.51178	0.51178
Bn-scaff_20942_1-p262998	C02	47.8542	0.701087	0.51178	0.51178	0.51178
Bn-scaff_20942_1-p246914	C02	47.8542	0.701087	0.51178	0.51178	0.51178
cC02.loc48	C02	48	0.707479	0.513373	0.513693	0.513372
Bn-A02-p9274719	C02	48.6888	0.725132	0.520393	0.520395	0.520393
cC02.loc49	C02	49	0.764905	0.534354	0.534847	0.534352
Bn-scaff_23813_1-p522936	C02	49.2429	0.793469	0.545874	0.545838	0.545875
Bn-A02-p10775283	C02	49.5187	1.02008	0.765988	0.765961	0.765985
cC02.loc50	C02	50	1.10313	0.798596	0.799163	0.798576
Bn-scaff_18702_1-p231537	C02	50.0728	1.11365	0.803437	0.803438	0.803437
Bn-scaff_18702_1-p316851	C02	50.0728	1.11365	0.803437	0.803438	0.803437
Bn-A02-p10869120	C02	50.0728	1.11365	0.803437	0.803438	0.803437
Bn-scaff_17566_1-p115197	C02	50.3486	1.10989	0.820689	0.820689	0.820689
Bn-scaff_16130_1-p689638	C02	50.3486	1.10989	0.820689	0.820689	0.820689
Bn-scaff_21188_1-p9203	C02	50.6245	0.920383	0.669419	0.669419	0.669419
Bn-scaff_16369_1-p200310	C02	50.6245	0.920383	0.669419	0.669419	0.669419
Bn-scaff_16704_1-p503958	C02	50.9004	1.02276	0.733529	0.733531	0.733526
cC02.loc51	C02	51	0.96355	0.687029	0.687245	0.686684
Bn-A02-p13556392	C02	51.1762	0.849987	0.596233	0.59624	0.596236
Bn-scaff_16903_2-p305070	C02	51.5068	0.931922	0.63917	0.640151	0.639205
Bn-scaff_21034_1-p41433	C02	51.5068	0.931922	0.63917	0.640151	0.639205
cC02.loc52	C02	52	0.901137	0.623938	0.626099	0.623889
Bn-scaff_18675_1-p421972	C02	52.8529	0.826191	0.589965	0.590007	0.589971
cC02.loc53	C02	53	0.83474	0.615386	0.619922	0.615396
Bn-scaff_16300_1-p969349	C02	53.1287	0.832418	0.637066	0.637087	0.637065
Bn-scaff_16300_1-p196737	C02	53.6827	0.931316	0.72863	0.728644	0.728628
cC02.loc54	C02	54	0.868538	0.673962	0.682391	0.67357
Bn-scaff_16300_1-p31299	C02	54.8002	0.672739	0.527155	0.527164	0.527155
cC02.loc55	C02	55	0.604116	0.473835	0.472845	0.473573
Bn-scaff_22451_1-p238725	C02	55.6347	0.384572	0.292385	0.292359	0.292386
Bn-scaff_18199_1-p435081	C02	55.9105	0.538467	0.451994	0.451994	0.451994
Bn-A05-p8542569	C02	55.9105	0.538467	0.451994	0.451994	0.451994
cC02.loc56	C02	56	0.500051	0.419645	0.419845	0.419465
Bn-scaff_16449_1-p24617	C02	56.1864	0.418053	0.348992	0.348992	0.348993
Bn-scaff_17289_1-p458549	C02	56.4622	0.505477	0.410905	0.410905	0.410906
Bn-scaff_18360_1-p38508	C02	56.738	0.630255	0.517591	0.5176	0.517582
cC02.loc57	C02	57	0.609402	0.498614	0.504566	0.498337
cC02.loc58	C02	58	0.502642	0.417621	0.42451	0.417935
Bn-scaff_15712_6-p126057	C02	58.4285	0.44872	0.379938	0.379938	0.379938
Bn-scaff_17122_1-p1008	C02	58.4285	0.44872	0.379938	0.379938	0.379938
Bn-scaff_15712_6-p801970	C02	58.9826	0.553661	0.48344	0.48344	0.48344
Bn-scaff_15712_6-p803381	C02	58.9826	0.553661	0.48344	0.48344	0.48344
Bn-scaff_15712_6-p1005039	C02	58.9826	0.553661	0.48344	0.48344	0.48344
cC02.loc59	C02	59	0.554403	0.485358	0.485899	0.485398
Bn-scaff_15712_2-p28682	C02	59.2584	0.555315	0.513896	0.513896	0.513896
Bn-scaff_15712_2-p75500	C02	59.2584	0.555315	0.513896	0.513896	0.513896
Bn-scaff_15712_2-p767471	C02	59.8125	0.555333	0.513932	0.513949	0.513934
cC02.loc60	C02	60	0.558604	0.537883	0.540548	0.537822
Bn-scaff_15712_2-p805359	C02	60.0884	0.556709	0.549061	0.549061	0.549061
Bn-scaff_17088_1-p4312	C02	60.0884	0.556709	0.549061	0.549061	0.549061
Bn-scaff_15712_9-p634763	C02	60.0884	0.556709	0.549061	0.549061	0.549061
cC02.loc61	C02	61	0.523498	0.50716	0.506815	0.507238
cC02.loc62	C02	62	0.509167	0.486276	0.487924	0.485534
Bn-scaff_17831_1-p58849	C02	62.2398	0.509547	0.488393	0.488458	0.488365
Bn-scaff_16209_1-p111825	C02	62.399	0.516355	0.494743	0.494744	0.494743
Bn-scaff_17109_4-p305070	C02	62.6749	0.484806	0.474796	0.474804	0.474797
cC02.loc63	C02	63	0.54615	0.506794	0.512139	0.506771
Bn-scaff_17109_4-p159217	C02	63.2291	0.582663	0.529433	0.529433	0.529433
Bn-scaff_17109_4-p114755	C02	63.2291	0.582663	0.529433	0.529433	0.529433
Bn-scaff_17109_4-p101748	C02	63.2291	0.582663	0.529433	0.529433	0.529433
cC02.loc64	C02	64	0.444887	0.414124	0.401851	0.414012
Bn-scaff_17109_1-p859844	C02	64.6329	0.341066	0.305556	0.305541	0.305558
cC02.loc65	C02	65	0.385834	0.343856	0.343678	0.344013
Bn-scaff_17109_1-p599429	C02	65.7509	0.474222	0.418737	0.418736	0.418735
cC02.loc66	C02	66	0.45628	0.388305	0.387396	0.388255
Bn-scaff_17109_1-p511136	C02	66.5858	0.398468	0.302414	0.302425	0.302414
cC02.loc67	C02	67	0.46259	0.330681	0.335473	0.330714
Bn-scaff_15712_12-p5675	C02	67.4206	0.522187	0.365718	0.365735	0.36572
cC02.loc68	C02	68	0.633633	0.476411	0.480975	0.476368
Bn-scaff_15918_1-p227752	C02	68.5386	0.726054	0.581994	0.582013	0.581988
cC02.loc69	C02	69	0.671938	0.522157	0.521834	0.521613
cC02.loc70	C02	70	0.52449	0.375584	0.374577	0.37584
Bn-scaff_15918_1-p318193	C02	70.2302	0.488222	0.341566	0.341565	0.341567
cC02.loc71	C02	71	0.48882	0.386105	0.387383	0.386128
Bn-scaff_17623_1-p738869	C02	71.348	0.479236	0.398509	0.398512	0.398505
Bn-scaff_17623_1-p715915	C02	71.6238	0.361759	0.310745	0.310743	0.310749
cC02.loc72	C02	72	0.441398	0.400752	0.392367	0.400721
cC02.loc73	C02	73	0.675917	0.665992	0.656661	0.665518
Bn-scaff_17623_1-p252454	C02	73.3149	0.748745	0.743119	0.743119	0.743119
Bn-scaff_17623_1-p165270	C02	73.3149	0.748745	0.743119	0.743119	0.743119
Bn-scaff_17721_1-p767812	C02	73.5908	0.875522	0.903797	0.903772	0.903796
cC02.loc74	C02	74	0.940062	0.98859	0.995739	0.98869
Bn-scaff_17721_1-p453991	C02	74.4255	0.992945	1.07265	1.07267	1.07264
Bn-scaff_17721_1-p404462	C02	74.9796	0.717544	0.806675	0.806675	0.806679
cC02.loc75	C02	75	0.725347	0.815035	0.815078	0.815175
Bn-scaff_17721_1-p381227	C02	75.2555	0.822406	0.915017	0.915017	0.915017
Bn-scaff_17721_1-p332674	C02	75.2555	0.822406	0.915017	0.915017	0.915017
Bn-scaff_17721_1-p272248	C02	75.2555	0.822406	0.915017	0.915017	0.915017
Bn-scaff_17721_1-p251095	C02	75.5314	0.632629	0.695327	0.695275	0.695328
cC02.loc76	C02	76	0.599312	0.673867	0.677797	0.673944
Bn-A02-p25334100	C02	76.3662	0.56822	0.656662	0.656662	0.656662
Bn-scaff_17177_1-p836037	C02	76.3662	0.56822	0.656662	0.656662	0.656662
cC02.loc77	C02	77	0.574084	0.678005	0.673372	0.677837
cC02.loc78	C02	78	0.583481	0.712914	0.700601	0.712304
cC02.loc79	C02	79	0.592765	0.748619	0.728381	0.747287
cC02.loc80	C02	80	0.601552	0.784055	0.755972	0.781689
cC02.loc81	C02	81	0.609416	0.817928	0.782478	0.814254
cC02.loc82	C02	82	0.615915	0.848808	0.806895	0.843684
cC02.loc83	C02	83	0.620633	0.875262	0.828191	0.868766
cC02.loc84	C02	84	0.623228	0.896018	0.845416	0.888481
cC02.loc85	C02	85	0.623473	0.910093	0.857817	0.902068
cC02.loc86	C02	86	0.621287	0.916909	0.864936	0.909058
cC02.loc87	C02	87	0.616753	0.916344	0.866671	0.909296
cC02.loc88	C02	88	0.610102	0.908745	0.863275	0.902963
cC02.loc89	C02	89	0.601682	0.894887	0.855307	0.890582
cC02.loc90	C02	90	0.591915	0.87587	0.843543	0.873001
cC02.loc91	C02	91	0.581251	0.852984	0.828863	0.85132
cC02.loc92	C02	92	0.570124	0.827556	0.812161	0.826777
cC02.loc93	C02	93	0.558927	0.800813	0.794263	0.800604
Bn-scaff_16139_1-p923440	C02	93.7085	0.551135	0.781648	0.781253	0.781685
Bn-scaff_16614_1-p2191153	C03	0	0.0374785	0.0121397	0.0121322	0.0121396
cC03.loc1	C03	1	0.0347772	0.00585729	0.00567344	0.00585787
cC03.loc2	C03	2	0.0712203	0.0638158	0.0613113	0.0637897
cC03.loc3	C03	3	0.140257	0.170266	0.167769	0.170107
Bn-scaff_16614_1-p1083236	C03	3.48088	0.180918	0.229971	0.229972	0.229971
cC03.loc4	C03	4	0.174799	0.224616	0.225068	0.224607
Bn-scaff_23817_1-p83	C03	4.31583	0.167004	0.215745	0.215745	0.215745
Bn-scaff_16614_1-p734250	C03	4.59164	0.13001	0.204101	0.2041	0.204101
cC03.loc5	C03	5	0.12602	0.201945	0.199585	0.201886
cC03.loc6	C03	6	0.113151	0.183443	0.180559	0.183458
Bn-scaff_16614_1-p281452	C03	6.5753	0.104725	0.165183	0.16518	0.165183
cC03.loc7	C03	7	0.0878007	0.158637	0.158621	0.158637
Bn-scaff_16614_1-p174856	C03	7.41008	0.0723849	0.156368	0.156368	0.156368
cC03.loc8	C03	8	0.090058	0.179486	0.179528	0.179534
cC03.loc9	C03	9	0.124523	0.219719	0.22011	0.219756
cC03.loc10	C03	10	0.162472	0.258529	0.259455	0.258455
cC03.loc11	C03	11	0.200761	0.293083	0.294224	0.292924
cC03.loc12	C03	12	0.236331	0.321417	0.321985	0.321324
Bn-scaff_18936_1-p269153	C03	12.4633	0.25123	0.332138	0.332141	0.332131
cC03.loc13	C03	13	0.146114	0.244715	0.244697	0.244742
Bn-scaff_18936_1-p325272	C03	13.0174	0.143298	0.242237	0.242237	0.242237
Bn-scaff_18936_1-p333540	C03	13.2932	0.140199	0.261481	0.261482	0.261481
cC03.loc14	C03	14	0.150107	0.26884	0.27177	0.268846
cC03.loc15	C03	15	0.173433	0.28595	0.287418	0.285931
Bn-scaff_18936_1-p758290	C03	15.2766	0.18141	0.291888	0.291888	0.291888
Bn-scaff_18936_1-p867397	C03	15.2766	0.18141	0.291888	0.291888	0.291888
cC03.loc16	C03	16	0.211815	0.340006	0.338539	0.339989
Bn-scaff_18936_1-p918572	C03	16.1114	0.220281	0.350909	0.350899	0.350909
cC03.loc17	C03	17	0.314544	0.494398	0.492858	0.494293
Bn-scaff_15877_1-p4822	C03	17.2295	0.347413	0.543314	0.54331	0.543315
Bn-scaff_15877_1-p59844	C03	17.5053	0.430303	0.63461	0.63461	0.63461
Bn-scaff_15877_1-p69630	C03	17.5053	0.430303	0.63461	0.63461	0.63461
cC03.loc18	C03	18	0.559481	0.781562	0.782004	0.781269
Bn-scaff_15877_1-p278285	C03	18.3402	0.652781	0.882991	0.882991	0.882991
Bn-scaff_15877_1-p293599	C03	18.3402	0.652781	0.882991	0.882991	0.882991
cC03.loc19	C03	19	0.846885	1.09914	1.08113	1.09805
Bn-scaff_15877_1-p617921	C03	19.4583	0.965406	1.19352	1.19346	1.19351
cC03.loc20	C03	20	0.984833	1.23029	1.23604	1.23066
cC03.loc21	C03	21	0.984807	1.28717	1.28954	1.28692
Bn-scaff_15877_1-p1051367	C03	21.1508	0.980825	1.29438	1.29438	1.29436
Bn-scaff_21778_1-p137658	C03	21.4266	0.809278	1.12098	1.12098	1.12098
Bn-A03-p4180932	C03	21.4266	0.809278	1.12098	1.12098	1.12098
cC03.loc22	C03	22	0.740923	1.06379	1.05717	1.06242
cC03.loc23	C03	23	0.607491	0.930478	0.925453	0.930876
Bn-scaff_22728_1-p1267084	C03	23.7028	0.518189	0.835835	0.835835	0.835835
Bn-scaff_22728_1-p1237743	C03	23.7028	0.518189	0.835835	0.835835	0.835835
cC03.loc24	C03	24	0.52942	0.848382	0.850999	0.848663
cC03.loc25	C03	25	0.578207	0.901147	0.911768	0.902284
cC03.loc26	C03	26	0.642251	0.969086	0.985556	0.969185
cC03.loc27	C03	27	0.716949	1.04925	1.0662	1.04692
cC03.loc28	C03	28	0.795779	1.13715	1.1449	1.13497
Bn-scaff_22728_1-p402134	C03	28.4175	0.828294	1.17483	1.17511	1.17482
Bn-scaff_22728_1-p310071	C03	28.693	0.841578	1.14146	1.14161	1.14148
cC03.loc29	C03	29	0.833395	1.11965	1.11985	1.11954
cC03.loc30	C03	30	0.790566	1.03015	1.0275	1.03001
cC03.loc31	C03	31	0.728005	0.914923	0.913185	0.915005
Bn-scaff_18322_1-p2633571	C03	31.2614	0.709555	0.881699	0.881697	0.881698
Bn-scaff_18322_1-p2537950	C03	31.5371	0.661077	0.836615	0.836615	0.836615
Bn-scaff_18322_1-p2514719	C03	31.5371	0.661077	0.836615	0.836615	0.836615
Bn-scaff_18322_1-p2518158	C03	31.5371	0.661077	0.836615	0.836615	0.836615
cC03.loc32	C03	32	0.568382	0.731443	0.732211	0.731807
Bn-scaff_18322_1-p2406273	C03	32.0911	0.548252	0.709077	0.709083	0.709083
Bn-scaff_18322_1-p2378816	C03	32.6451	0.782246	0.949008	0.949012	0.949005
Bn-scaff_18322_1-p2207543	C03	32.9209	0.782301	0.949064	0.949064	0.949064
Bn-scaff_18322_1-p2121463	C03	32.9209	0.782301	0.949064	0.949064	0.949064
Bn-scaff_18322_1-p1850247	C03	32.9209	0.782301	0.949064	0.949064	0.949064
cC03.loc33	C03	33	0.783529	0.944723	0.947011	0.944645
Bn-scaff_18322_1-p1716237	C03	33.7553	0.774074	0.903296	0.903305	0.903297
cC03.loc34	C03	34	0.774126	0.903364	0.903355	0.903365
Bn-scaff_18322_1-p1539710	C03	34.3092	0.77418	0.903456	0.903419	0.903455
Bn-scaff_18322_1-p1511629	C03	34.8632	1.01792	1.19564	1.19562	1.19564
cC03.loc35	C03	35	1.01559	1.19466	1.19466	1.19466
Bn-scaff_18322_1-p1485275	C03	35.139	1.01497	1.19759	1.19759	1.19759
Bn-scaff_18322_1-p1469352	C03	35.693	1.04458	1.22017	1.22017	1.22017
Bn-scaff_18322_1-p1468468	C03	35.693	1.04458	1.22017	1.22017	1.22017
Bn-scaff_18322_1-p1361529	C03	35.9688	1.02023	1.19973	1.19973	1.19973
Bn-scaff_18322_1-p1229371	C03	35.9688	1.02023	1.19973	1.19973	1.19973
cC03.loc36	C03	36	1.01025	1.19095	1.19444	1.1905
Bn-A03-p6591745	C03	36.2447	0.908965	1.11738	1.1174	1.11739
cC03.loc37	C03	37	1.15792	1.4426	1.43638	1.44237
Bn-scaff_18322_1-p886055	C03	37.0791	1.18446	1.47209	1.47186	1.47208
Bn-scaff_18322_1-p811742	C03	37.3549	1.48352	1.85572	1.85568	1.85572
Bn-scaff_18322_1-p801422	C03	37.6307	1.51096	1.89385	1.89388	1.89385
Bn-scaff_18322_1-p453952	C03	37.9065	1.53974	1.86034	1.86049	1.86036
cC03.loc38	C03	38	1.55219	1.8781	1.87367	1.87783
cC03.loc39	C03	39	1.67974	2.04663	2.01781	2.04512
cC03.loc40	C03	40	1.78952	2.17807	2.15807	2.17724
cC03.loc41	C03	41	1.87179	2.27772	2.27652	2.27802
Bn-A03-p7806058	C03	41.0706	1.87637	2.28354	2.28359	2.28367
Bn-scaff_21312_1-p681690	C03	41.6243	2.08925	2.48776	2.48782	2.48768
cC03.loc42	C03	42	2.14121	2.58985	2.55367	2.583
cC03.loc43	C03	43	2.24066	2.74237	2.6972	2.74075
cC03.loc44	C03	44	2.27523	2.7944	2.78632	2.79707
Bn-scaff_21312_1-p161201	C03	44.1903	2.27439	2.79653	2.79667	2.79644
cC03.loc45	C03	45	1.83525	2.3554	2.35693	2.35788
Bn-A03-p8359092	C03	45.0246	1.81858	2.3386	2.3386	2.3386
Bn-scaff_19111_1-p198604	C03	45.0246	1.81858	2.3386	2.3386	2.3386
Bn-A03-p8745839	C03	45.3004	1.82448	2.34408	2.34411	2.34409
Bn-scaff_23954_1-p865303	C03	45.5763	2.00891	2.50042	2.50042	2.50042
Bn-scaff_23954_1-p768646	C03	45.5763	2.00891	2.50042	2.50042	2.50042
Bn-scaff_23954_1-p661198	C03	45.8521	2.05871	2.47092	2.47102	2.47094
cC03.loc46	C03	46	2.06276	2.47259	2.47264	2.47262
Bn-scaff_23954_1-p373490	C03	46.4062	2.06041	2.47739	2.47749	2.4774
Bn-scaff_23954_1-p270743	C03	46.682	2.11375	2.45064	2.45071	2.45063
Bn-scaff_23954_1-p157687	C03	46.9579	1.88945	2.23734	2.23736	2.23736
cC03.loc47	C03	47	1.89456	2.244	2.24383	2.24402
Bn-scaff_23954_1-p132570	C03	47.2337	1.92517	2.29129	2.29127	2.29129
cC03.loc48	C03	48	1.61117	1.90089	1.88441	1.89937
Bn-scaff_16002_1-p2441323	C03	48.0682	1.58076	1.84664	1.84664	1.84663
Bn-scaff_16002_1-p2316736	C03	48.0682	1.58076	1.84664	1.84664	1.84663
Bn-scaff_16002_1-p2245949	C03	48.344	1.58651	1.87313	1.87313	1.87313
Bn-scaff_16002_1-p2169437	C03	48.344	1.58651	1.87313	1.87313	1.87313
Bn-scaff_16002_1-p2144304	C03	48.344	1.58651	1.87313	1.87313	1.87313
Bn-scaff_16002_1-p2133632	C03	48.344	1.58651	1.87313	1.87313	1.87313
Bn-scaff_16002_1-p2076397	C03	48.6199	1.27731	1.4964	1.49634	1.4964
Bn-scaff_16002_1-p2032192	C03	48.8957	1.25094	1.48024	1.48024	1.48024
Bn-scaff_16002_1-p1804602	C03	48.8957	1.25094	1.48024	1.48024	1.48024
cC03.loc49	C03	49	1.23014	1.45454	1.4544	1.45452
Bn-scaff_16002_1-p1630258	C03	49.1716	1.19655	1.41361	1.41361	1.41361
cC03.loc50	C03	50	1.14745	1.33766	1.33767	1.33766
Bn-A03-p10081359	C03	50.0059	1.14712	1.33723	1.33723	1.33723
Bn-scaff_16002_1-p1334406	C03	50.0059	1.14712	1.33723	1.33723	1.33723
Bn-scaff_16002_1-p602768	C03	50.8403	1.3231	1.47876	1.47876	1.47876
cC03.loc51	C03	51	1.32561	1.49045	1.49044	1.49046
Bn-scaff_16002_1-p436209	C03	51.1161	1.32848	1.50172	1.50173	1.50173
Bn-scaff_16002_1-p176561	C03	51.3919	1.52286	1.67673	1.67675	1.67673
Bn-scaff_22466_1-p209191	C03	51.6678	1.52701	1.65764	1.65753	1.65763
Bn-scaff_22466_1-p384704	C03	51.9436	1.91938	2.12203	2.12186	2.12202
cC03.loc52	C03	52	1.92651	2.11956	2.12485	2.11966
Bn-scaff_22466_1-p707083	C03	52.778	1.95406	2.08916	2.08918	2.08916
cC03.loc53	C03	53	1.9569	2.09897	2.09897	2.09897
Bn-scaff_22466_1-p804299	C03	53.0539	1.95762	2.10276	2.10276	2.10276
Bn-scaff_22466_1-p956140	C03	53.0539	1.95762	2.10276	2.10276	2.10276
Bn-scaff_17658_1-p33407	C03	53.3297	1.98257	2.14706	2.14707	2.14708
Bn-scaff_16352_1-p190051	C03	53.6056	2.20323	2.34751	2.34751	2.34751
Bn-scaff_16352_1-p280313	C03	53.6056	2.20323	2.34751	2.34751	2.34751
cC03.loc54	C03	54	2.28261	2.36043	2.37733	2.36169
Bn-scaff_16352_1-p1063388	C03	54.1595	2.2927	2.36783	2.36786	2.36784
Bn-scaff_16352_1-p1178947	C03	54.4354	2.30946	2.3781	2.37813	2.37809
Bn-scaff_15782_1-p111218	C03	54.7112	2.09502	2.18562	2.18562	2.18562
Bn-A03-p12402349	C03	54.7112	2.09502	2.18562	2.18562	2.18562
cC03.loc55	C03	55	2.02592	2.11136	2.12144	2.10744
cC03.loc56	C03	56	1.68551	1.80406	1.80689	1.80704
Bn-scaff_20646_1-p800991	C03	56.1137	1.63909	1.76377	1.76377	1.76377
Bn-scaff_20646_1-p764847	C03	56.1137	1.63909	1.76377	1.76377	1.76377
Bn-scaff_20646_1-p634009	C03	56.1137	1.63909	1.76377	1.76377	1.76377
Bn-scaff_20646_1-p543963	C03	56.3896	1.68666	1.74173	1.74181	1.74174
Bn-scaff_20646_1-p422144	C03	56.9436	1.63913	1.76378	1.76386	1.76379
cC03.loc57	C03	57	1.6393	1.76853	1.77858	1.76929
Bn-scaff_20646_1-p238387	C03	57.2195	1.595	1.78699	1.78699	1.78699
Bn-scaff_20646_1-p207297	C03	57.2195	1.595	1.78699	1.78699	1.78699
Bn-scaff_20741_1-p14523	C03	57.4953	1.36567	1.52915	1.52915	1.52915
Bn-scaff_19523_1-p14392	C03	57.4953	1.36567	1.52915	1.52915	1.52915
cC03.loc58	C03	58	1.33326	1.48006	1.46794	1.48125
cC03.loc59	C03	59	1.2415	1.35189	1.33008	1.35021
Bn-scaff_18482_1-p699636	C03	59.7676	1.15252	1.21557	1.21547	1.21562
cC03.loc60	C03	60	1.33746	1.41896	1.41782	1.41744
Bn-scaff_18482_1-p699135	C03	60.0434	1.36702	1.44984	1.44984	1.44984
Bn-scaff_18482_1-p652070	C03	60.0434	1.36702	1.44984	1.44984	1.44984
Bn-scaff_18482_1-p524017	C03	60.3192	1.52645	1.56483	1.56485	1.56482
Bn-A03-p14291952	C03	60.5951	1.52655	1.56487	1.5649	1.56487
Bn-scaff_18482_1-p445207	C03	60.8709	1.56777	1.53478	1.53481	1.53479
cC03.loc61	C03	61	1.56435	1.52767	1.5277	1.52767
Bn-A03-p14413451	C03	61.1467	1.5593	1.52204	1.52204	1.52204
cC03.loc62	C03	62	1.41502	1.38268	1.36553	1.38062
cC03.loc63	C03	63	1.22281	1.19185	1.16775	1.19205
cC03.loc64	C03	64	1.01916	0.966201	0.965678	0.966231
Bn-A03-p14848117	C03	64.013	1.01651	0.963083	0.963083	0.963083
Bn-scaff_22067_1-p139587	C03	64.013	1.01651	0.963083	0.963083	0.963083
cC03.loc65	C03	65	1.50222	1.46742	1.4601	1.46557
Bn-scaff_22067_1-p219321	C03	65.1302	1.55839	1.51859	1.51861	1.51855
Bn-scaff_17521_1-p1355354	C03	65.9648	1.1554	1.1608	1.16085	1.16082
cC03.loc66	C03	66	1.15908	1.15953	1.16164	1.15953
Bn-scaff_17521_1-p969711	C03	66.7994	1.19089	1.13011	1.13017	1.13012
cC03.loc67	C03	67	1.20143	1.12378	1.13511	1.12379
Bn-scaff_17521_1-p651312	C03	67.6341	1.15871	1.07187	1.07186	1.07187
cC03.loc68	C03	68	1.02	0.942965	0.920361	0.942445
Bn-scaff_17521_1-p579834	C03	68.4688	0.832439	0.725408	0.725317	0.725405
Bn-scaff_17521_1-p403946	C03	68.7446	0.575603	0.467642	0.467595	0.467642
cC03.loc69	C03	69	0.589061	0.481181	0.481037	0.481181
Bn-scaff_17521_1-p299517	C03	69.2987	0.607416	0.500388	0.500389	0.500388
Bn-scaff_17521_1-p37024	C03	69.8528	0.605127	0.488107	0.488113	0.488104
cC03.loc70	C03	70	0.543959	0.437916	0.439051	0.43795
Bn-scaff_17298_1-p88392	C03	70.1286	0.484948	0.392333	0.392337	0.392333
Bn-scaff_17298_1-p139159	C03	70.4045	0.382113	0.310726	0.310729	0.310727
Bn-scaff_17298_1-p586528	C03	70.9583	0.253393	0.206494	0.206501	0.206497
cC03.loc71	C03	71	0.253807	0.206818	0.206916	0.20682
cC03.loc72	C03	72	0.26275	0.215224	0.216967	0.215254
cC03.loc73	C03	73	0.269106	0.224082	0.226557	0.22414
cC03.loc74	C03	74	0.272235	0.232221	0.234666	0.232257
cC03.loc75	C03	75	0.272098	0.238705	0.240462	0.238703
cC03.loc76	C03	76	0.269372	0.243237	0.243727	0.243223
Bn-scaff_17298_1-p1108356	C03	76.314	0.268185	0.244327	0.244308	0.244326
cC03.loc77	C03	77	0.291818	0.259298	0.25679	0.259286
Bn-scaff_17298_1-p1471882	C03	77.7168	0.29946	0.261402	0.261407	0.261401
cC03.loc78	C03	78	0.26403	0.228053	0.228973	0.228056
Bn-scaff_17298_1-p1964250	C03	78.2709	0.230014	0.199069	0.19907	0.199069
Bn-scaff_20103_1-p133338	C03	78.5467	0.181985	0.152017	0.152018	0.152018
cC03.loc79	C03	79	0.149901	0.13386	0.134018	0.13386
Bn-scaff_16925_1-p235601	C03	79.3813	0.124657	0.121067	0.121063	0.121067
Bn-scaff_16925_1-p102185	C03	79.6572	0.0802048	0.063256	0.0632554	0.063256
Bn-scaff_17395_1-p32420	C03	79.9331	0.112655	0.0954914	0.0954923	0.0954914
cC03.loc80	C03	80	0.117715	0.0984154	0.0987234	0.0984204
Bn-scaff_19026_1-p137783	C03	80.2089	0.133453	0.107811	0.107811	0.107811
Bn-scaff_16822_1-p139438	C03	80.2089	0.133453	0.107811	0.107811	0.107811
Bn-scaff_16092_1-p689977	C03	80.763	0.119278	0.0988751	0.0988752	0.0988751
Bn-scaff_18917_1-p514056	C03	80.9762	0.13023	0.11072	0.110771	0.110739
cC03.loc81	C03	81	0.131075	0.111557	0.111628	0.111579
cC03.loc82	C03	82	0.172166	0.15006	0.151139	0.150149
cC03.loc83	C03	83	0.216391	0.188141	0.190048	0.188148
cC03.loc84	C03	84	0.251678	0.215784	0.217508	0.215736
Bn-scaff_16130_2-p707487	C03	84.9897	0.268225	0.225769	0.225764	0.225768
cC03.loc85	C03	85	0.266772	0.224635	0.224602	0.224628
Bn-scaff_16130_2-p403395	C03	85.824	0.159958	0.141195	0.141187	0.141195
cC03.loc86	C03	86	0.110074	0.0923854	0.091581	0.0923877
Bn-scaff_15695_1-p382951	C03	86.0998	0.0851097	0.0680718	0.0680718	0.0680718
Bn-scaff_15695_1-p380485	C03	86.0998	0.0851097	0.0680718	0.0680718	0.0680718
Bn-scaff_18855_1-p404353	C03	86.3756	0.0718335	0.0386121	0.0386125	0.0386121
Bn-scaff_17869_1-p661079	C03	86.6515	0.0933613	0.0479998	0.0479998	0.0479998
Bn-scaff_18855_1-p142423	C03	86.6515	0.0933613	0.0479998	0.0479998	0.0479998
Bn-scaff_25094_1-p131956	C03	86.9274	0.166047	0.113273	0.113271	0.113273
cC03.loc87	C03	87	0.16747	0.115881	0.115886	0.115881
Bn-scaff_25094_1-p339638	C03	87.2032	0.180845	0.131838	0.131838	0.131838
Bn-scaff_23207_1-p477296	C03	87.2032	0.180845	0.131838	0.131838	0.131838
Bn-scaff_25094_1-p413818	C03	87.2032	0.180845	0.131838	0.131838	0.131838
Bn-scaff_17044_1-p545336	C03	87.7572	0.117507	0.0945504	0.0945507	0.0945503
cC03.loc88	C03	88	0.0726767	0.0556652	0.0553078	0.0556502
Bn-A06-p15709579	C03	88.5917	0.00705296	0.00702979	0.00703019	0.00702979
cC03.loc89	C03	89	0.00198297	0.00607946	0.00624769	0.00607949
Bn-scaff_18356_1-p293063	C03	89.4262	2.06092e-05	0.0077018	0.0077018	0.0077018
Bn-scaff_18356_1-p218731	C03	89.4262	2.06092e-05	0.0077018	0.0077018	0.0077018
Bn-A06-p14576278	C03	89.7021	0.00154292	0.0103337	0.0103337	0.0103337
Bn-scaff_19310_1-p116554	C03	89.978	0.0171069	0.038462	0.0384621	0.0384618
cC03.loc90	C03	90	0.0170927	0.0382144	0.0382154	0.0382143
Bn-scaff_19310_1-p432715	C03	90.532	0.0311151	0.0411699	0.0411699	0.0411699
Bn-scaff_19310_1-p509653	C03	90.532	0.0311151	0.0411699	0.0411699	0.0411699
cC03.loc91	C03	91	0.0817465	0.0773652	0.0782928	0.0773574
Bn-scaff_17249_1-p564882	C03	91.3665	0.134102	0.114086	0.114089	0.114086
cC03.loc92	C03	92	0.0668775	0.0558817	0.0557676	0.0558906
Bn-scaff_23407_1-p27013	C03	92.484	0.0299709	0.0257009	0.0257009	0.0257009
Bn-scaff_19740_1-p109782	C03	92.7598	0.0174006	0.0233652	0.0233652	0.0233652
cC03.loc93	C03	93	0.0243584	0.0234865	0.0234897	0.0234865
Bn-scaff_16135_1-p168458	C03	93.3138	0.0416723	0.028898	0.0288983	0.028898
cC03.loc94	C03	94	0.0376522	0.0263635	0.0264304	0.0263631
cC03.loc95	C03	95	0.0307404	0.0237993	0.0237998	0.023799
Bn-scaff_18849_1-p209698	C03	95.004	0.0307126	0.0237922	0.0237925	0.0237919
Bn-scaff_18849_1-p143695	C03	95.2797	0.00736474	0.00162334	0.00162335	0.00162334
cC03.loc96	C03	96	6.54018e-05	0.0131635	0.0131154	0.0131632
Bn-scaff_17440_1-p761980	C03	96.1142	0.000512542	0.0168269	0.0168267	0.0168269
Bn-scaff_17440_1-p504474	C03	96.6681	0.00051358	0.0168305	0.0168305	0.0168305
cC03.loc97	C03	97	0.000405142	0.00822827	0.00821858	0.00822818
cC03.loc98	C03	98	0.0220715	0.00399481	0.00399058	0.00399478
Bn-scaff_17440_1-p311228	C03	98.3579	0.0370661	0.0105101	0.010509	0.0105101
cC03.loc99	C03	99	0.0157593	0.0289248	0.0283227	0.0289209
Bn-scaff_17440_1-p261914	C03	99.1923	0.0317977	0.0611762	0.0611762	0.0611762
Bn-scaff_17440_1-p10339	C03	99.1923	0.0317977	0.0611762	0.0611762	0.0611762
Bn-scaff_24726_1-p88360	C03	99.1923	0.0317977	0.0611762	0.0611762	0.0611762
Bn-scaff_16665_1-p20050	C03	99.7462	0.0504935	0.109396	0.109401	0.109396
cC03.loc100	C03	100	0.0629337	0.128179	0.128886	0.128238
cC03.loc101	C03	101	0.135471	0.217035	0.219076	0.216896
Bn-scaff_24631_1-p251133	C03	101.436	0.176354	0.261613	0.261626	0.261611
cC03.loc102	C03	102	0.23896	0.339665	0.337694	0.339927
cC03.loc103	C03	103	0.376419	0.505085	0.500923	0.505381
cC03.loc104	C03	104	0.536497	0.685721	0.683497	0.684749
cC03.loc105	C03	105	0.70136	0.859471	0.860163	0.858083
Bn-scaff_16394_2-p1178077	C03	105.521	0.783189	0.942326	0.942326	0.942326
Bn-scaff_16394_2-p1086630	C03	105.521	0.783189	0.942326	0.942326	0.942326
Bn-scaff_16394_2-p1084167	C03	105.797	0.693896	0.829449	0.829449	0.829449
Bn-scaff_16394_2-p1023437	C03	105.797	0.693896	0.829449	0.829449	0.829449
cC03.loc106	C03	106	0.579652	0.724128	0.72478	0.724731
Bn-scaff_16394_2-p781694	C03	106.073	0.537032	0.682608	0.682608	0.682608
Bn-scaff_16394_2-p670503	C03	106.073	0.537032	0.682608	0.682608	0.682608
Bn-scaff_16394_2-p449512	C03	106.348	0.449155	0.5847	0.5847	0.584701
Bn-scaff_16394_2-p348198	C03	106.486	0.493247	0.635024	0.635216	0.635013
Bn-scaff_16394_2-p448201	C03	106.486	0.493247	0.635024	0.635216	0.635013
Bn-scaff_16394_2-p347960	C03	106.624	0.536957	0.682532	0.682535	0.68253
Bn-scaff_16394_2-p203450	C03	106.9	0.404702	0.555877	0.555874	0.55588
cC03.loc107	C03	107	0.370751	0.515264	0.513255	0.515046
Bn-scaff_16394_2-p40571	C03	107.454	0.236329	0.334908	0.334908	0.334908
Bn-scaff_18602_1-p131257	C03	107.454	0.236329	0.334908	0.334908	0.334908
cC03.loc108	C03	108	0.0909689	0.155284	0.155221	0.155296
Bn-scaff_18602_1-p261302	C03	108.008	0.089339	0.153062	0.153051	0.153062
Bn-scaff_16182_1-p525494	C03	108.283	0.0274687	0.0714292	0.0714292	0.0714292
Bn-scaff_16182_1-p319123	C03	108.283	0.0274687	0.0714292	0.0714292	0.0714292
Bn-scaff_17042_1-p147112	C03	108.559	0.00803161	0.0384979	0.0384981	0.038498
cC03.loc109	C03	109	0.00326595	0.0255782	0.0257241	0.0255776
Bn-scaff_17042_1-p418599	C03	109.677	0.0387426	0.0407733	0.0407721	0.0407732
cC03.loc110	C03	110	0.0546024	0.0638319	0.063155	0.0638382
Bn-scaff_17042_1-p642311	C03	110.794	0.0972045	0.127511	0.127509	0.127511
cC03.loc111	C03	111	0.0994011	0.130047	0.129919	0.130042
Bn-scaff_17042_1-p711807	C03	111.348	0.0971782	0.127483	0.127485	0.127482
Bn-scaff_17457_1-p226230	C03	111.902	0.035603	0.0605042	0.0605042	0.0605042
Bn-scaff_17457_1-p151494	C03	111.902	0.035603	0.0605042	0.0605042	0.0605042
cC03.loc112	C03	112	0.0361083	0.0538969	0.0539078	0.0538962
Bn-C13931552-p379	C03	112.178	0.0412099	0.0450927	0.0450928	0.0450927
Bn-scaff_15794_3-p287719	C03	112.453	0.0365771	0.0493961	0.0493961	0.0493961
Bn-scaff_15794_3-p154541	C03	112.453	0.0365771	0.0493961	0.0493961	0.0493961
cC03.loc113	C03	113	0.0384338	0.0541461	0.0543642	0.0541422
cC03.loc114	C03	114	0.0416855	0.0634241	0.0637224	0.0634207
cC03.loc115	C03	115	0.0445931	0.073212	0.0732945	0.073212
cC03.loc116	C03	116	0.0471094	0.0830417	0.082931	0.0830425
Bn-scaff_17821_1-p24101	C03	116.842	0.0489666	0.0909194	0.0909216	0.0909193
cC03.loc117	C03	117	0.047641	0.0856781	0.0858175	0.0856719
Bn-scaff_17821_1-p131190	C03	117.958	0.043497	0.0555856	0.0555859	0.0555856
cC03.loc118	C03	118	0.0406029	0.0522862	0.0522935	0.0522837
Bn-scaff_17119_1-p298555	C03	118.512	0.015534	0.0201285	0.0201285	0.0201285
Bn-scaff_17119_1-p323982	C03	118.512	0.015534	0.0201285	0.0201285	0.0201285
Bn-scaff_17119_1-p361195	C03	118.788	0.0137549	0.0634785	0.0634785	0.0634785
Bn-scaff_17119_1-p393162	C03	118.788	0.0137549	0.0634785	0.0634785	0.0634785
cC03.loc119	C03	119	0.0136489	0.0723683	0.0722349	0.0723672
cC03.loc120	C03	120	0.033065	0.126426	0.126287	0.126428
Bn-scaff_23761_1-p320782	C03	120.19	0.0400135	0.137667	0.137667	0.137667
Bn-scaff_23761_1-p326272	C03	120.19	0.0400135	0.137667	0.137667	0.137667
Bn-scaff_18559_1-p163387	C03	120.744	0.0723979	0.180052	0.180052	0.180052
Bn-scaff_18559_1-p161529	C03	120.744	0.0723979	0.180052	0.180052	0.180052
cC03.loc121	C03	121	0.0388471	0.127276	0.127299	0.127294
Bn-scaff_18559_1-p157785	C03	121.019	0.0367526	0.123459	0.12346	0.123459
Bn-scaff_19047_1-p295106	C03	121.295	0.0367771	0.10767	0.10767	0.10767
Bn-scaff_19047_1-p293516	C03	121.295	0.0367771	0.10767	0.10767	0.10767
Bn-scaff_19047_1-p224391	C03	121.571	0.0367618	0.109787	0.109787	0.109787
Bn-scaff_19047_1-p159375	C03	121.571	0.0367618	0.109787	0.109787	0.109787
cC03.loc122	C03	122	0.0514602	0.127628	0.128263	0.127614
Bn-scaff_16148_1-p159973	C03	122.125	0.05585	0.133271	0.133271	0.133271
Bn-scaff_16148_1-p61488	C03	122.125	0.05585	0.133271	0.133271	0.133271
Bn-scaff_16755_1-p1482578	C03	122.679	0.0366442	0.104878	0.104878	0.104878
cC03.loc123	C03	123	0.0248807	0.0881033	0.0880521	0.0881033
Bn-scaff_16755_1-p1290310	C03	123.233	0.0234666	0.0813807	0.0813807	0.0813807
Bn-scaff_16755_1-p1194069	C03	123.233	0.0234666	0.0813807	0.0813807	0.0813807
Bn-scaff_16755_1-p1008572	C03	123.787	0.0380044	0.0864655	0.0864655	0.0864655
Bn-scaff_16755_1-p352874	C03	123.787	0.0380044	0.0864655	0.0864655	0.0864655
cC03.loc124	C03	124	0.0413336	0.094917	0.0949319	0.094922
cC03.loc125	C03	125	0.0821507	0.158442	0.158615	0.158428
Bn-scaff_16755_1-p150462	C03	125.189	0.0938867	0.173835	0.173835	0.173835
Bn-scaff_16755_1-p116429	C03	125.189	0.0938867	0.173835	0.173835	0.173835
Bn-scaff_22933_1-p70880	C04a	0	0.093829	0.112931	0.113034	0.112933
Bn-scaff_15838_1-p85682	C04a	0.270883	0.093993	0.120498	0.120499	0.120498
Bn-scaff_15832_1-p74342	C04a	0.546774	0.105803	0.156408	0.156408	0.156407
Bn-A05-p458357	C04a	0.822651	0.0499758	0.0990576	0.0990565	0.0990579
cC04a.loc1	C04a	1	0.0929344	0.152992	0.151006	0.153048
Bn-scaff_23946_1-p38726	C04a	1.37683	0.221028	0.297549	0.297541	0.297549
Bn-scaff_23946_1-p35627	C04a	1.65266	0.269284	0.395964	0.395948	0.395964
cC04a.loc2	C04a	2	0.337858	0.476957	0.478494	0.477321
Bn-scaff_24859_1-p44428	C04a	2.77069	0.509404	0.659173	0.659178	0.65917
cC04a.loc3	C04a	3	0.478509	0.625955	0.625818	0.625914
Bn-A05-p894768	C04a	3.5709	0.405506	0.535571	0.537163	0.53556
cC04a.loc4	C04a	4	0.388585	0.53018	0.535107	0.529492
cC04a.loc5	C04a	5	0.367237	0.521826	0.52748	0.521869
Bn-scaff_25686_1-p7882	C04a	5.81013	0.371498	0.520734	0.520734	0.520734
Bn-scaff_25686_1-p9156	C04a	5.81013	0.371498	0.520734	0.520734	0.520734
cC04a.loc6	C04a	6	0.388363	0.55377	0.547772	0.553365
cC04a.loc7	C04a	7	0.476281	0.711569	0.690774	0.711509
Bn-scaff_27469_1-p101056	C04a	7.79295	0.535487	0.789002	0.789002	0.789002
Bn-scaff_27469_1-p73595	C04a	7.79295	0.535487	0.789002	0.789002	0.789002
cC04a.loc8	C04a	8	0.552477	0.803426	0.802459	0.803701
Bn-scaff_16356_1-p14359	C04a	8.34716	0.582074	0.8223	0.8223	0.8223
Bn-scaff_16356_1-p17864	C04a	8.34716	0.582074	0.8223	0.8223	0.8223
cC04a.loc9	C04a	9	0.627673	0.863776	0.864426	0.864753
cC04a.loc10	C04a	10	0.616247	0.820296	0.813847	0.819462
Bn-scaff_28382_1-p90029	C04a	10.9197	0.511561	0.643336	0.643323	0.643332
cC04a.loc11	C04a	11	0.513977	0.649179	0.649791	0.649089
Bn-scaff_16214_1-p69186	C04a	11.7544	0.533246	0.70046	0.700475	0.70046
cC04a.loc12	C04a	12	0.524479	0.672275	0.678291	0.672115
Bn-scaff_16214_1-p172721	C04a	12.5892	0.483941	0.59868	0.59868	0.59868
Bn-scaff_16214_1-p263853	C04a	12.5892	0.483941	0.59868	0.59868	0.59868
cC04a.loc13	C04a	13	0.446213	0.541585	0.541373	0.541346
cC04a.loc14	C04a	14	0.349187	0.395884	0.397507	0.395901
Bn-scaff_16534_1-p209961	C04a	14.1111	0.338417	0.379688	0.381923	0.379654
cC04a.loc15	C04a	15	0.349573	0.396667	0.396911	0.396656
Bn-scaff_16214_1-p300788	C04a	15.062	0.350231	0.397786	0.397791	0.397786
Bn-scaff_16214_1-p457896	C04a	15.062	0.350231	0.397786	0.397791	0.397786
cC04a.loc16	C04a	16	0.318138	0.353644	0.354756	0.35371
Bn-scaff_16534_1-p151064	C04a	16.1801	0.310098	0.34407	0.344042	0.34407
Bn-A05-p2285903	C04a	16.4559	0.460255	0.51252	0.512483	0.512518
cC04a.loc17	C04a	17	0.625586	0.672092	0.671556	0.671952
Bn-scaff_16534_1-p504933	C04a	17.2909	0.713693	0.752605	0.752611	0.752601
cC04a.loc18	C04a	18	0.655337	0.679392	0.686052	0.678922
cC04a.loc19	C04a	19	0.545378	0.553837	0.558652	0.554141
Bn-scaff_16534_1-p801233	C04a	19.865	0.437382	0.435447	0.435462	0.435451
cC04a.loc20	C04a	20	0.444354	0.440731	0.441546	0.44091
cC04a.loc21	C04a	21	0.487846	0.472336	0.476455	0.472645
cC04a.loc22	C04a	22	0.511894	0.487104	0.489859	0.486635
cC04a.loc23	C04a	23	0.514351	0.484012	0.48403	0.483947
Bn-scaff_16534_1-p1167148	C04a	23.0406	0.514039	0.483557	0.48351	0.483557
cC04a.loc24	C04a	24	0.364334	0.304755	0.301414	0.304704
Bn-scaff_16534_1-p1263272	C04a	24.1588	0.339059	0.272673	0.272676	0.272673
Bn-scaff_16534_1-p1287873	C04a	24.4347	0.391641	0.29243	0.292436	0.292429
Bn-scaff_16534_1-p1339750	C04a	24.7106	0.391719	0.268955	0.268963	0.268955
cC04a.loc25	C04a	25	0.393648	0.251307	0.250545	0.25134
Bn-scaff_16534_1-p1500199	C04a	25.5457	0.401486	0.229109	0.229105	0.229108
cC04a.loc26	C04a	26	0.364401	0.201369	0.201024	0.201324
Bn-scaff_16534_1-p1770989	C04a	26.3808	0.318605	0.170348	0.170348	0.170348
Bn-scaff_16534_1-p1846740	C04a	26.3808	0.318605	0.170348	0.170348	0.170348
Bn-scaff_16534_1-p2007183	C04a	26.6953	0.385759	0.214998	0.215307	0.215008
Bn-scaff_16534_1-p1891486	C04a	26.6953	0.385759	0.214998	0.215307	0.215008
cC04a.loc27	C04a	27	0.375011	0.212452	0.216415	0.212339
cC04a.loc28	C04a	28	0.322911	0.200808	0.206098	0.200918
Bn-scaff_16534_1-p2580555	C04a	28.6332	0.284334	0.191165	0.191606	0.191169
Bn-scaff_16700_1-p25668	C04b	0	3.40991	2.54035	2.54035	2.54035
Bn-scaff_24979_1-p112761	C04b	0.270858	3.4099	2.54035	2.54035	2.54035
Bn-scaff_24979_1-p151919	C04b	0.270858	3.4099	2.54035	2.54035	2.54035
Bn-scaff_21956_1-p47467	C04b	0.546728	3.4224	2.48497	2.485	2.48497
Bn-scaff_21956_1-p122093	C04b	0.822602	3.19304	2.30238	2.30238	2.30238
cC04b.loc1	C04b	1	3.0637	2.19861	2.19973	2.19927
Bn-scaff_21956_1-p160710	C04b	1.09848	2.9751	2.13042	2.13037	2.13043
Bn-scaff_21198_1-p238734	C04b	1.37431	3.30653	2.45661	2.45647	2.4566
cC04b.loc2	C04b	2	3.47748	2.58456	2.61378	2.58532
Bn-A04-p12333381	C04b	2.77773	3.50362	2.69396	2.6939	2.69398
cC04b.loc3	C04b	3	3.67667	2.89407	2.89096	2.89268
Bn-A04-p12917949	C04b	3.05356	3.69886	2.93406	2.93406	2.93405
Bn-A04-p13119516	C04b	3.32944	3.47905	2.75627	2.75626	2.75627
Bn-A04-p13241959	C04b	3.60533	3.21032	2.504	2.50399	2.50399
Bn-scaff_16517_1-p63354	C04b	3.88118	2.9942	2.33141	2.33142	2.33144
cC04b.loc4	C04b	4	3.03192	2.35642	2.35655	2.3566
Bn-scaff_16804_2-p195554	C04b	4.99891	3.11353	2.44379	2.44379	2.44379
cC04b.loc5	C04b	5	3.1137	2.44394	2.44392	2.44393
cC04b.loc6	C04b	6	3.19769	2.52317	2.51775	2.52168
cC04b.loc7	C04b	7	3.12127	2.49328	2.49275	2.49508
Bn-scaff_21566_1-p13624	C04b	7.27431	3.07476	2.46912	2.4692	2.46909
Bn-scaff_15585_1-p16863	C04b	7.55009	2.97257	2.35668	2.35669	2.35669
cC04b.loc8	C04b	8	3.18968	2.55425	2.55698	2.55344
Bn-scaff_15585_1-p235075	C04b	8.10429	3.21052	2.59192	2.59194	2.59191
Bn-scaff_15585_1-p276555	C04b	8.37997	3.02747	2.44153	2.44156	2.4416
cC04b.loc9	C04b	9	3.20586	2.62517	2.61329	2.62656
cC04b.loc10	C04b	10	3.42763	2.8704	2.85827	2.87017
cC04b.loc11	C04b	11	3.54327	3.04653	3.04431	3.04343
cC04b.loc12	C04b	12	3.54361	3.15456	3.15682	3.15232
Bn-scaff_20804_1-p115762	C04b	12.4731	3.50672	3.18338	3.18319	3.18335
cC04b.loc13	C04b	13	3.37995	3.12464	3.09857	3.1218
Bn-scaff_20804_1-p38997	C04b	13.5908	3.10332	2.90748	2.90748	2.90748
Bn-scaff_16888_1-p59297	C04b	13.8666	2.96104	2.78983	2.78983	2.78983
Bn-scaff_16888_1-p10118	C04b	13.8666	2.96104	2.78983	2.78983	2.78983
cC04b.loc14	C04b	14	2.89458	2.71786	2.71452	2.7147
Bn-scaff_16888_1-p215389	C04b	14.7014	2.4326	2.2407	2.24051	2.24076
cC04b.loc15	C04b	15	2.48975	2.32401	2.31139	2.32774
cC04b.loc16	C04b	16	2.66167	2.57239	2.54437	2.57435
cC04b.loc17	C04b	17	2.79501	2.77336	2.75802	2.76266
cC04b.loc18	C04b	18	2.88428	2.93838	2.93749	2.9328
Bn-scaff_16888_1-p746439	C04b	18.1789	2.8956	2.96511	2.96514	2.9651
Bn-scaff_16888_1-p1010838	C04b	18.4545	2.8869	2.97889	2.97889	2.9789
cC04b.loc19	C04b	19	3.11121	3.27253	3.24306	3.2722
Bn-scaff_16888_1-p1085702	C04b	19.8582	3.37169	3.5897	3.58985	3.5899
cC04b.loc20	C04b	20	3.46002	3.72712	3.74649	3.72717
Bn-scaff_16888_1-p1168071	C04b	20.134	3.48316	3.83025	3.83039	3.83017
Bn-scaff_16888_1-p1301583	C04b	20.969	3.36479	3.70902	3.70903	3.70902
cC04b.loc21	C04b	21	3.36755	3.7076	3.70816	3.70759
Bn-A04-p16627363	C04b	21.2448	3.37416	3.69642	3.69646	3.69643
cC04b.loc22	C04b	22	3.5294	3.73489	3.74875	3.73674
Bn-scaff_16888_1-p1452315	C04b	22.0798	3.52977	3.73884	3.73887	3.73884
Bn-scaff_16888_1-p1538459	C04b	22.3556	3.45896	3.67998	3.67999	3.67997
cC04b.loc23	C04b	23	3.05245	3.19861	3.18065	3.16437
cC04b.loc24	C04b	24	2.28502	2.33892	2.28639	2.34545
Bn-scaff_16888_1-p1786897	C04b	24.9283	1.57855	1.51125	1.51124	1.51125
cC04b.loc25	C04b	25	1.59691	1.52474	1.52492	1.52478
Bn-scaff_16888_1-p1804195	C04b	25.204	1.64514	1.56436	1.56436	1.56436
Bn-scaff_16888_1-p1815678	C04b	25.4799	1.57812	1.5109	1.5109	1.5109
Bn-scaff_16888_1-p1855319	C04b	25.4799	1.57812	1.5109	1.5109	1.5109
cC04b.loc26	C04b	26	1.62162	1.57177	1.57398	1.57172
Bn-scaff_20270_1-p36939	C04b	26.3148	1.63609	1.6116	1.6115	1.61162
Bn-A04-p17295665	C04b	26.5906	1.89448	1.91581	1.91579	1.91579
cC04b.loc27	C04b	27	1.76582	1.75759	1.76228	1.75885
Bn-A04-p17372718	C04b	27.1447	1.69668	1.68616	1.68615	1.68618
cC04b.loc28	C04b	28	2.13173	2.21513	2.19758	2.21063
Bn-scaff_20270_1-p670413	C04b	28.2624	2.23995	2.33721	2.33721	2.33721
Bn-scaff_19523_1-p545907	C04b	28.2624	2.23995	2.33721	2.33721	2.33721
Bn-scaff_20270_1-p715501	C04b	28.2624	2.23995	2.33721	2.33721	2.33721
cC04b.loc29	C04b	29	2.34363	2.47503	2.47509	2.47592
cC04b.loc30	C04b	30	2.40519	2.57737	2.5821	2.57447
cC04b.loc31	C04b	31	2.37165	2.58554	2.58624	2.58554
Bn-scaff_20270_1-p881395	C04b	31.1311	2.36088	2.57959	2.57966	2.57962
cC04b.loc32	C04b	32	2.31772	2.60573	2.62151	2.60477
Bn-scaff_26787_1-p6892	C04b	32.5346	2.26458	2.62727	2.62736	2.62726
cC04b.loc33	C04b	33	2.14213	2.46151	2.46983	2.46148
Bn-scaff_26787_1-p20789	C04b	33.3695	1.95931	2.23475	2.23473	2.23474
Bn-scaff_26787_1-p53113	C04b	33.9236	1.72812	1.99204	1.99204	1.99204
cC04b.loc34	C04b	34	1.69356	1.95916	1.96498	1.95747
Bn-scaff_18903_1-p43778	C04b	34.4779	1.413	1.7042	1.70421	1.7042
Bn-scaff_18903_1-p211617	C04b	34.7537	1.40604	1.71642	1.71642	1.71641
cC04b.loc35	C04b	35	1.2231	1.52007	1.51811	1.52093
Bn-scaff_18903_1-p329111	C04b	35.0296	1.19942	1.49164	1.49157	1.49168
cC04b.loc36	C04b	36	1.16408	1.45371	1.44607	1.4532
Bn-scaff_18903_1-p432481	C04b	36.7211	1.10712	1.38463	1.38463	1.38463
Bn-scaff_18903_1-p489532	C04b	36.7211	1.10712	1.38463	1.38463	1.38463
cC04b.loc37	C04b	37	1.01782	1.27206	1.27425	1.26862
cC04b.loc38	C04b	38	0.724555	0.888252	0.888245	0.889084
Bn-scaff_18903_1-p629361	C04b	38.1239	0.695505	0.847933	0.847938	0.847937
Bn-scaff_18903_1-p848057	C04b	38.9584	0.777469	0.931646	0.931654	0.931644
cC04b.loc39	C04b	39	0.770908	0.922016	0.922303	0.921864
cC04b.loc40	C04b	40	0.600462	0.691327	0.693061	0.691357
Bn-scaff_18903_1-p1002707	C04b	40.9391	0.433776	0.485772	0.48578	0.485777
cC04b.loc41	C04b	41	0.433389	0.485234	0.485279	0.485211
cC04b.loc42	C04b	42	0.425615	0.475037	0.475734	0.474674
cC04b.loc43	C04b	43	0.414548	0.462104	0.463442	0.461676
cC04b.loc44	C04b	44	0.399299	0.446494	0.448264	0.446217
cC04b.loc45	C04b	45	0.379334	0.428765	0.430566	0.428712
cC04b.loc46	C04b	46	0.355058	0.41006	0.411455	0.410145
cC04b.loc47	C04b	47	0.328315	0.392002	0.392759	0.392084
cC04b.loc48	C04b	48	0.302311	0.376373	0.376595	0.376391
cC04b.loc49	C04b	49	0.280662	0.364634	0.364635	0.364634
Bn-scaff_20817_1-p50242	C04b	49.0373	0.27998	0.364284	0.364283	0.364284
Bn-scaff_16414_1-p1746380	C05	0	0.239681	0.250789	0.250789	0.250789
Bn-scaff_16414_1-p1726455	C05	1e-07	0.239681	0.250789	0.250789	0.250789
Bn-scaff_16414_1-p1636351	C05	0.27587	0.23947	0.235946	0.235946	0.235946
Bn-scaff_16414_1-p1539768	C05	0.27587	0.23947	0.235946	0.235946	0.235946
Bn-scaff_16414_1-p1450930	C05	0.27587	0.23947	0.235946	0.235946	0.235946
cC05.loc1	C05	1	0.243269	0.234968	0.235382	0.234956
Bn-scaff_16414_1-p1116517	C05	1.96627	0.237775	0.224969	0.224971	0.224969
cC05.loc2	C05	2	0.236796	0.223904	0.223956	0.223921
cC05.loc3	C05	3	0.201353	0.187971	0.188089	0.187962
Bn-scaff_16414_1-p1034677	C05	3.94644	0.16053	0.147572	0.147572	0.147572
cC05.loc4	C05	4	0.160819	0.146264	0.146274	0.146264
Bn-scaff_16414_1-p932272	C05	4.50031	0.177374	0.143382	0.143382	0.143382
cC05.loc5	C05	5	0.173356	0.14499	0.14504	0.14499
Bn-scaff_16414_1-p728365	C05	5.33473	0.169756	0.146508	0.146509	0.146508
cC05.loc6	C05	6	0.246124	0.207249	0.207749	0.207257
Bn-scaff_16414_1-p620295	C05	6.73751	0.359895	0.307199	0.307201	0.307199
cC05.loc7	C05	7	0.366215	0.306922	0.306783	0.306937
Bn-scaff_16414_1-p541587	C05	7.855	0.440071	0.361021	0.36102	0.361018
cC05.loc8	C05	8	0.427643	0.347316	0.347017	0.347259
cC05.loc9	C05	9	0.328848	0.2443	0.243046	0.244301
Bn-scaffold17782-p431	C05	9.83623	0.243651	0.164521	0.164521	0.164521
cC05.loc10	C05	10	0.243083	0.163319	0.163343	0.16331
cC05.loc11	C05	11	0.248442	0.169618	0.169283	0.16962
cC05.loc12	C05	12	0.269275	0.198375	0.198123	0.198328
Bn-scaff_16414_1-p309753	C05	12.4072	0.281418	0.215016	0.215022	0.215016
cC05.loc13	C05	13	0.278432	0.224329	0.226107	0.224353
Bn-scaff_16414_1-p98361	C05	13.811	0.265665	0.236694	0.236699	0.236694
cC05.loc14	C05	14	0.275278	0.245195	0.245367	0.245286
cC05.loc15	C05	15	0.325703	0.293003	0.29355	0.292867
Bn-scaff_20901_1-p2039684	C05	15.5025	0.349865	0.318289	0.318299	0.318284
cC05.loc16	C05	16	0.193494	0.176786	0.176983	0.176903
Bn-scaff_20901_1-p2013546	C05	16.0564	0.17788	0.162278	0.162282	0.162282
cC05.loc17	C05	17	0.220051	0.178472	0.176818	0.178668
cC05.loc18	C05	18	0.256595	0.185187	0.183121	0.185049
cC05.loc19	C05	19	0.280358	0.182533	0.182007	0.182445
Bn-scaff_20901_1-p1606371	C05	19.2273	0.283951	0.1812	0.181203	0.1812
Bn-scaff_20901_1-p1590862	C05	19.5031	0.282229	0.174543	0.174543	0.174543
Bn-scaff_20901_1-p1589641	C05	19.5031	0.282229	0.174543	0.174543	0.174543
cC05.loc20	C05	20	0.393346	0.257064	0.256656	0.257147
Bn-scaff_20901_1-p1502839	C05	20.906	0.638344	0.466575	0.466585	0.466575
cC05.loc21	C05	21	0.642683	0.475813	0.476849	0.475838
Bn-scaff_20901_1-p1311264	C05	21.1818	0.645525	0.494018	0.49402	0.494018
Bn-scaff_20901_1-p1279675	C05	21.4577	0.740723	0.577887	0.577887	0.577885
cC05.loc22	C05	22	0.834755	0.679783	0.681123	0.679703
Bn-scaff_28179_1-p15387	C05	22.2923	0.874384	0.729402	0.729402	0.729402
Bn-scaff_20901_1-p1103224	C05	22.2923	0.874384	0.729402	0.729402	0.729402
cC05.loc23	C05	23	0.884365	0.72735	0.722791	0.727315
Bn-scaff_20901_1-p948373	C05	23.9834	0.865123	0.693793	0.69373	0.693796
cC05.loc24	C05	24	0.874757	0.705241	0.704039	0.705291
Bn-scaff_20901_1-p921558	C05	24.2592	1.02183	0.868525	0.868517	0.868524
Bn-scaff_20901_1-p882135	C05	24.535	1.1005	0.924458	0.924467	0.924456
cC05.loc25	C05	25	1.12563	0.950845	0.956512	0.951119
cC05.loc26	C05	26	1.14211	1.00204	1.00857	1.00184
Bn-scaff_20901_1-p660348	C05	26.5169	1.13066	1.02501	1.02503	1.02502
cC05.loc27	C05	27	1.30278	1.19483	1.1986	1.1944
Bn-A06-p3278682	C05	27.3516	1.4104	1.31011	1.31011	1.3101
cC05.loc28	C05	28	1.26509	1.14573	1.13994	1.14593
Bn-scaff_20901_1-p403764	C05	28.1864	1.22007	1.08955	1.08952	1.08955
cC05.loc29	C05	29	1.02265	0.911187	0.911298	0.911368
Bn-scaff_20901_1-p369010	C05	29.5897	0.867597	0.77827	0.778274	0.778274
cC05.loc30	C05	30	0.977978	0.882144	0.883996	0.882142
Bn-scaff_20901_1-p345310	C05	30.4243	1.07532	0.984733	0.984727	0.984736
Bn-scaff_20901_1-p299658	C05	30.7002	1.22622	1.12053	1.12053	1.12053
Bn-scaff_20901_1-p250316	C05	30.976	1.31739	1.19665	1.19666	1.19665
cC05.loc31	C05	31	1.32235	1.20157	1.20188	1.20159
cC05.loc32	C05	32	1.47242	1.39313	1.39416	1.3931
Bn-scaff_20901_1-p58670	C05	32.0936	1.48	1.40893	1.4089	1.40893
Bn-scaff_19641_1-p206896	C05	32.6477	1.47882	1.37014	1.37011	1.37014
cC05.loc33	C05	33	1.32509	1.20686	1.20243	1.20684
Bn-scaff_19641_1-p188036	C05	33.2017	1.25319	1.13437	1.13433	1.13437
Bn-scaff_21496_1-p91737	C05	33.7557	1.13377	0.992788	0.992743	0.99279
cC05.loc34	C05	34	1.22621	1.07992	1.07898	1.07991
Bn-scaff_21496_1-p165566	C05	34.0316	1.23869	1.09192	1.09192	1.09192
Bn-scaff_21496_1-p193772	C05	34.0316	1.23869	1.09192	1.09192	1.09192
Bn-scaff_21496_1-p304105	C05	34.0316	1.23869	1.09192	1.09192	1.09192
Bn-scaff_21496_1-p433453	C05	34.5856	0.959891	0.837573	0.837573	0.837573
Bn-scaff_21496_1-p457336	C05	34.5856	0.959891	0.837573	0.837573	0.837573
cC05.loc35	C05	35	0.990671	0.860444	0.862945	0.86047
Bn-scaff_15712_10-p173981	C05	35.703	1.021	0.901593	0.90159	0.901593
cC05.loc36	C05	36	1.05055	0.933177	0.929383	0.932976
Bn-scaff_15712_10-p377155	C05	36.8202	1.0842	0.97418	0.974153	0.974183
cC05.loc37	C05	37	1.09828	0.984399	0.981116	0.984521
cC05.loc38	C05	38	1.15308	1.01678	1.00294	1.01647
cC05.loc39	C05	39	1.16134	1.00184	0.994314	1.00158
Bn-scaff_15712_10-p1182534	C05	39.3882	1.15166	0.983071	0.983074	0.983074
Bn-scaff_18181_1-p1664330	C05	39.6639	1.24055	1.05263	1.05263	1.05263
Bn-scaff_18181_1-p1615029	C05	39.6639	1.24055	1.05263	1.05263	1.05263
Bn-scaff_18181_1-p1590136	C05	39.6639	1.24055	1.05263	1.05263	1.05263
cC05.loc40	C05	40	1.29034	1.10112	1.09729	1.10125
cC05.loc41	C05	41	1.4199	1.23662	1.22264	1.23643
cC05.loc42	C05	42	1.5092	1.34089	1.32799	1.34067
Bn-scaff_18181_1-p814209	C05	42.8304	1.54567	1.39333	1.3933	1.39332
cC05.loc43	C05	43	1.48274	1.32076	1.3187	1.32039
Bn-scaff_18181_1-p620712	C05	43.3843	1.32687	1.15962	1.15962	1.15962
cC05.loc44	C05	44	1.42484	1.23016	1.23374	1.23015
Bn-scaff_18181_1-p572911	C05	44.5019	1.46972	1.27397	1.27397	1.27397
Bn-scaff_18181_1-p522702	C05	44.5019	1.46972	1.27397	1.27397	1.27397
Bn-scaff_18181_1-p519995	C05	44.5019	1.46972	1.27397	1.27397	1.27397
cC05.loc45	C05	45	1.39279	1.18783	1.18844	1.18792
Bn-scaff_18181_1-p176182	C05	45.0558	1.38067	1.17777	1.17778	1.17777
cC05.loc46	C05	46	1.38812	1.16933	1.17067	1.16929
cC05.loc47	C05	47	1.34182	1.13196	1.13204	1.13197
Bn-scaff_16045_1-p174972	C05	47.037	1.33909	1.13004	1.13003	1.13003
Bn-scaff_16045_1-p235411	C05	47.3127	1.24092	1.04764	1.04764	1.04764
cC05.loc48	C05	48	1.31626	1.11204	1.11578	1.11195
cC05.loc49	C05	49	1.37518	1.17719	1.17923	1.17731
Bn-scaff_16082_1-p518060	C05	49.2942	1.38014	1.18982	1.18982	1.18982
Bn-scaff_16082_1-p466994	C05	49.2942	1.38014	1.18982	1.18982	1.18982
cC05.loc50	C05	50	1.19616	1.0386	1.04058	1.03893
Bn-scaff_16082_1-p278004	C05	50.1289	1.15513	1.00818	1.00818	1.00818
Bn-scaff_16082_1-p260830	C05	50.1289	1.15513	1.00818	1.00818	1.00818
cC05.loc51	C05	51	1.2251	1.09327	1.10523	1.09293
Bn-scaff_22183_1-p164778	C05	51.5318	1.23873	1.14348	1.1435	1.14348
cC05.loc52	C05	52	1.24524	1.14847	1.14998	1.14852
Bn-scaff_18424_1-p885488	C05	52.0858	1.23867	1.14345	1.14345	1.14345
Bn-scaff_20125_1-p567498	C05	52.0858	1.23867	1.14345	1.14345	1.14345
Bn-scaff_20125_1-p150744	C05	52.0858	1.23867	1.14345	1.14345	1.14345
Bn-scaff_16792_1-p21096	C05	52.3616	1.14524	1.0842	1.0842	1.0842
Bn-scaff_21338_1-p29652	C05	52.3616	1.14524	1.0842	1.0842	1.0842
Bn-scaff_21338_1-p1120040	C05	52.9157	1.14309	1.14249	1.14247	1.14249
cC05.loc53	C05	53	1.08448	1.08298	1.07543	1.08282
Bn-scaff_16268_1-p570766	C05	53.1915	0.948511	0.923147	0.923112	0.923147
Bn-scaff_17869_1-p1031649	C05	53.7455	0.962433	0.911487	0.911488	0.911487
cC05.loc54	C05	54	1.0262	0.99016	0.98974	0.990137
Bn-scaff_16062_1-p289885	C05	54.0213	1.03158	0.997303	0.99729	0.997302
cC05.loc55	C05	55	1.05528	0.980455	0.981085	0.980044
Bn-scaff_28330_1-p464	C05	55.1385	1.06503	0.9894	0.9894	0.9894
Bn-scaff_27050_1-p17033	C05	55.1385	1.06503	0.9894	0.9894	0.9894
Bn-scaff_16454_1-p695872	C05	55.4144	1.0847	1.01089	1.01089	1.01089
Bn-scaff_16454_1-p685605	C05	55.4144	1.0847	1.01089	1.01089	1.01089
Bn-A06-p20877321	C05	55.4144	1.0847	1.01089	1.01089	1.01089
cC05.loc56	C05	56	1.07963	0.988737	0.997609	0.988731
Bn-scaff_15695_2-p413223	C05	56.5316	1.03076	0.941384	0.941458	0.941391
cC05.loc57	C05	57	1.01033	0.921827	0.926872	0.921281
cC05.loc58	C05	58	0.955683	0.877679	0.891365	0.876806
cC05.loc59	C05	59	0.886156	0.829879	0.846783	0.829785
cC05.loc60	C05	60	0.804531	0.777492	0.790959	0.778507
cC05.loc61	C05	61	0.716396	0.719826	0.725126	0.7208
Bn-scaff_15690_1-p406371	C05	61.5604	0.666766	0.685456	0.685465	0.685451
cC05.loc62	C05	62	0.646551	0.670728	0.670582	0.670399
Bn-scaff_16770_1-p317634	C05	62.9626	0.583213	0.626801	0.626801	0.626801
cC05.loc63	C05	63	0.583221	0.62681	0.62681	0.626811
Bn-scaff_16770_1-p107862	C05	63.2384	0.58327	0.626869	0.626868	0.626871
Bn-scaff_16770_1-p65799	C05	63.5143	0.710042	0.765167	0.765175	0.765163
cC05.loc64	C05	64	0.741203	0.765501	0.767755	0.765331
Bn-A05-p19473882	C05	64.0683	0.743805	0.765925	0.765899	0.765923
Bn-scaff_18826_1-p851258	C05	64.3439	0.551416	0.547418	0.547081	0.547419
cC05.loc65	C05	65	0.519759	0.537281	0.525844	0.535939
cC05.loc66	C05	66	0.460769	0.500977	0.480469	0.499568
cC05.loc67	C05	67	0.392443	0.442251	0.422271	0.442102
cC05.loc68	C05	68	0.320824	0.370049	0.357367	0.37069
cC05.loc69	C05	69	0.252472	0.296345	0.293122	0.296639
Bn-scaff_21124_1-p137396	C05	69.3758	0.228772	0.270488	0.270488	0.270488
Bn-scaff_21124_1-p212889	C05	69.3758	0.228772	0.270488	0.270488	0.270488
Bn-scaff_21124_1-p216517	C05	69.6517	0.22915	0.270973	0.270977	0.270973
Bn-scaff_23408_1-p104948	C05	69.9275	0.227319	0.29464	0.294644	0.29464
cC05.loc70	C05	70	0.229976	0.296865	0.296867	0.296865
Bn-scaff_23408_1-p204746	C05	70.2034	0.243933	0.309396	0.309396	0.309396
Bn-scaff_23408_1-p243256	C05	70.479	0.227391	0.29471	0.294711	0.29471
cC05.loc71	C05	71	0.227677	0.286559	0.290214	0.286424
cC05.loc72	C05	72	0.22928	0.274535	0.283656	0.274347
cC05.loc73	C05	73	0.231825	0.266826	0.278828	0.266792
cC05.loc74	C05	74	0.234542	0.262453	0.274148	0.262631
cC05.loc75	C05	75	0.236622	0.260211	0.268198	0.260467
cC05.loc76	C05	76	0.237496	0.259002	0.260287	0.259055
Bn-scaff_21369_1-p380883	C05	76.158	0.237505	0.25885	0.258859	0.25884
Bn-scaff_21369_1-p235443	C05	76.4336	0.16989	0.185305	0.185305	0.185305
Bn-scaff_21369_1-p105340	C05	76.7095	0.12812	0.144489	0.144489	0.144489
Bn-scaff_17441_1-p349027	C05	76.9854	0.127259	0.133799	0.133799	0.133799
Bn-scaff_17441_1-p558858	C05	76.9854	0.127259	0.133799	0.133799	0.133799
Bn-scaff_17441_1-p1039913	C05	76.9854	0.127259	0.133799	0.133799	0.133799
cC05.loc77	C05	77	0.126487	0.133337	0.133382	0.133336
Bn-scaff_17441_3-p91213	C05	77.2612	0.11379	0.12576	0.125762	0.12576
Bn-scaff_17441_3-p147254	C05	77.8153	0.061457	0.0618745	0.0618757	0.0618746
cC05.loc78	C05	78	0.0684505	0.0710332	0.0711824	0.0710361
Bn-scaff_17441_3-p165957	C05	78.3694	0.087718	0.0973434	0.0973453	0.0973432
cC05.loc79	C05	79	0.0310416	0.0407719	0.0408721	0.0407803
Bn-scaff_17441_3-p325608	C05	79.204	0.0214752	0.0282732	0.0282732	0.0282733
cC05.loc80	C05	80	0.0315306	0.031541	0.0312087	0.0315395
cC05.loc81	C05	81	0.0648165	0.0617509	0.0616247	0.0617486
Bn-scaff_20219_1-p53873	C05	81.1854	0.0731927	0.0703705	0.0703707	0.0703705
cC05.loc82	C05	82	0.0756292	0.0696078	0.0701672	0.0696194
cC05.loc83	C05	83	0.0854741	0.0832959	0.0840809	0.0832753
cC05.loc84	C05	84	0.102415	0.112388	0.112507	0.112379
Bn-A05-p22813805	C05	84.0552	0.103517	0.114389	0.114398	0.114389
cC05.loc85	C05	85	0.122181	0.135112	0.136104	0.135083
Bn-scaff_20219_1-p336992	C05	85.1731	0.127076	0.142087	0.142095	0.142087
cC05.loc86	C05	86	0.132816	0.144349	0.145894	0.144354
Bn-A05-p23159292	C05	86.5765	0.149276	0.163537	0.163544	0.163537
cC05.loc87	C05	87	0.149293	0.162063	0.163106	0.162066
cC05.loc88	C05	88	0.147971	0.159269	0.160913	0.159263
Bn-scaff_20270_1-p1070285	C05	88.8518	0.144248	0.156208	0.156209	0.156208
cC05.loc89	C05	89	0.156174	0.170394	0.170454	0.17044
Bn-scaff_20270_1-p1333578	C05	89.6866	0.209035	0.237399	0.237399	0.237399
Bn-scaff_20270_1-p1440999	C05	89.9624	0.19849	0.224257	0.224258	0.224257
cC05.loc90	C05	90	0.197705	0.223408	0.223649	0.223396
cC05.loc91	C05	91	0.177369	0.203487	0.206744	0.203459
cC05.loc92	C05	92	0.159824	0.188811	0.190481	0.188879
Bn-scaff_20376_1-p336606	C05	92.5293	0.152348	0.182871	0.182975	0.182881
Bn-scaff_16275_1-p819	C06	0	0.234381	0.159607	0.159596	0.159636
Bn-scaff_16553_1-p6743	C06	0.270875	0.309994	0.211868	0.21187	0.211868
Bn-scaff_16984_1-p161383	C06	0.546757	0.355274	0.231232	0.231235	0.231232
Bn-scaff_16485_1-p109334	C06	0.822597	0.472084	0.312265	0.312266	0.312263
cC06.loc1	C06	1	0.477215	0.319775	0.31978	0.319775
Bn-scaff_16485_1-p587862	C06	1.94051	0.586612	0.433079	0.433088	0.433079
cC06.loc2	C06	2	0.586833	0.436344	0.437098	0.436362
Bn-scaff_16485_1-p647035	C06	2.21632	0.581797	0.448312	0.448322	0.448312
cC06.loc3	C06	3	0.468025	0.367639	0.367723	0.367679
Bn-scaff_27872_1-p48519	C06	3.33414	0.423703	0.339862	0.339864	0.339861
Bn-scaff_18344_1-p149070	C06	3.88823	0.363389	0.278818	0.278818	0.278818
cC06.loc4	C06	4	0.369573	0.280674	0.280739	0.280675
Bn-scaff_20773_1-p506047	C06	4.44236	0.384241	0.284408	0.284411	0.284408
cC06.loc5	C06	5	0.359103	0.2516	0.252924	0.25162
Bn-scaff_20773_1-p349560	C06	5.2772	0.341997	0.235831	0.235831	0.235831
Bn-scaff_20773_1-p332944	C06	5.2772	0.341997	0.235831	0.235831	0.235831
Bn-scaff_16647_1-p190267	C06	5.83134	0.418287	0.263639	0.263639	0.263639
Bn-scaff_16647_1-p162647	C06	5.83134	0.418287	0.263639	0.263639	0.263639
cC06.loc6	C06	6	0.416169	0.253077	0.253553	0.253082
Bn-scaff_16647_1-p1229	C06	6.10723	0.411813	0.246685	0.246685	0.246685
Bn-scaff_18936_1-p1521500	C06	6.10723	0.411813	0.246685	0.246685	0.246685
Bn-scaff_17454_1-p348627	C06	6.38311	0.332698	0.211465	0.211465	0.211465
Bn-scaff_17088_3-p242403	C06	6.93721	0.368719	0.199484	0.199484	0.199484
cC06.loc7	C06	7	0.367074	0.19694	0.196824	0.196949
cC06.loc8	C06	8	0.332988	0.156053	0.155574	0.156027
Bn-scaff_17088_2-p122747	C06	8.34078	0.31818	0.142296	0.142296	0.142296
Bn-scaff_18439_1-p628076	C06	8.34078	0.31818	0.142296	0.142296	0.142296
Bn-scaff_18439_1-p1013430	C06	8.61668	0.338435	0.170813	0.170813	0.170813
Bn-scaff_16510_1-p715859	C06	8.89257	0.445256	0.226142	0.226144	0.226141
cC06.loc9	C06	9	0.429153	0.219829	0.220804	0.219823
Bn-scaff_16510_1-p239278	C06	9.16844	0.398048	0.210035	0.210041	0.210036
cC06.loc10	C06	10	0.299381	0.158747	0.15875	0.158748
Bn-scaff_15818_1-p374433	C06	10.0033	0.298978	0.158554	0.158554	0.158554
Bn-scaff_15818_1-p531515	C06	10.0033	0.298978	0.158554	0.158554	0.158554
cC06.loc11	C06	11	0.388425	0.279109	0.277854	0.279026
Bn-scaff_15818_2-p1223682	C06	11.4071	0.43094	0.336098	0.336098	0.336098
Bn-scaff_15818_2-p1385621	C06	11.4071	0.43094	0.336098	0.336098	0.336098
Bn-scaff_15818_2-p1522619	C06	11.683	0.43606	0.316373	0.316378	0.316373
Bn-scaff_15818_2-p1610442	C06	11.9589	0.37223	0.253035	0.253037	0.253035
cC06.loc12	C06	12	0.365846	0.250011	0.250246	0.25001
Bn-scaff_18206_1-p453711	C06	12.794	0.253591	0.218346	0.218347	0.218346
cC06.loc13	C06	13	0.270688	0.221057	0.221103	0.221057
Bn-scaff_18206_3-p62755	C06	13.0698	0.27595	0.22211	0.222111	0.22211
cC06.loc14	C06	14	0.186335	0.146841	0.147227	0.146862
Bn-scaff_15763_1-p281650	C06	14.7625	0.118527	0.0931559	0.0931531	0.0931558
cC06.loc15	C06	15	0.0941551	0.0678096	0.067292	0.0677899
Bn-A07-p12935086	C06	15.8809	0.0375978	0.00780902	0.00780864	0.00780902
cC06.loc16	C06	16	0.0292413	0.00271121	0.00269036	0.00271118
Bn-scaff_15763_1-p648473	C06	16.4351	0.0162047	0.00761481	0.00761438	0.00761481
cC06.loc17	C06	17	0.0383136	0.00903778	0.00904479	0.00903812
Bn-scaff_15763_1-p1418783	C06	17.8393	0.0865207	0.0265456	0.0265454	0.0265455
cC06.loc18	C06	18	0.0913965	0.0292298	0.0291967	0.0292324
cC06.loc19	C06	19	0.125464	0.0491425	0.0488395	0.0491586
cC06.loc20	C06	20	0.16447	0.0736929	0.0731213	0.0736915
cC06.loc21	C06	21	0.205666	0.100792	0.100157	0.100737
cC06.loc22	C06	22	0.246037	0.12783	0.1275	0.127764
Bn-scaff_15818_1-p2365408	C06	22.567	0.267568	0.142214	0.142251	0.142212
Bn-scaff_15818_1-p2404767	C06	22.8426	0.264847	0.121396	0.121396	0.121396
cC06.loc23	C06	23	0.318673	0.162066	0.160985	0.162061
Bn-scaff_15818_1-p2515033	C06	23.1185	0.363272	0.197521	0.197521	0.197521
Bn-scaff_15818_1-p2516251	C06	23.1185	0.363272	0.197521	0.197521	0.197521
Bn-scaff_15818_1-p2889771	C06	23.1185	0.363272	0.197521	0.197521	0.197521
Bn-scaff_15818_1-p3032871	C06	23.3944	0.264969	0.121478	0.121473	0.121478
cC06.loc24	C06	24	0.233269	0.114426	0.114205	0.11443
Bn-scaff_15746_1-p145442	C06	24.5123	0.203024	0.108351	0.108355	0.108351
Bn-scaff_16064_1-p1154213	C06	24.7881	0.203417	0.123479	0.123482	0.123479
cC06.loc25	C06	25	0.235426	0.137543	0.138228	0.137554
Bn-scaff_16064_1-p1075447	C06	25.3422	0.287891	0.162722	0.162723	0.162722
cC06.loc26	C06	26	0.25935	0.141908	0.140185	0.141908
Bn-scaff_16064_1-p341833	C06	26.4601	0.236726	0.12604	0.126039	0.12604
Bn-scaff_16064_1-p203586	C06	26.7359	0.236697	0.12602	0.12602	0.12602
cC06.loc27	C06	27	0.195434	0.0972217	0.0968254	0.0972207
Bn-scaff_16064_1-p26703	C06	27.2899	0.15361	0.0679363	0.0679344	0.0679362
cC06.loc28	C06	28	0.0943603	0.0295307	0.0293357	0.0295305
Bn-scaff_15892_1-p345966	C06	28.6932	0.0482038	0.00668643	0.00668643	0.00668644
cC06.loc29	C06	29	0.0740513	0.0163178	0.0163294	0.0163172
Bn-scaff_15892_1-p1197226	C06	29.2473	0.0984406	0.0272963	0.0272963	0.0272963
Bn-scaff_15743_1-p542713	C06	29.2473	0.0984406	0.0272963	0.0272963	0.0272963
cC06.loc30	C06	30	0.0981409	0.0311796	0.0311232	0.0311793
cC06.loc31	C06	31	0.116079	0.0568281	0.0566152	0.0568154
Bn-scaff_16116_1-p605377	C06	31.2283	0.122965	0.0654805	0.0654778	0.0654802
cC06.loc32	C06	32	0.0435827	0.016087	0.0159201	0.0160874
Bn-scaff_17436_1-p260772	C06	32.6308	0.00790481	0.00941693	0.00941693	0.00941693
Bn-scaff_17436_1-p26325	C06	32.6308	0.00790481	0.00941693	0.00941693	0.00941693
Bn-A07-p17353806	C06	32.9064	0.00529205	0.0154577	0.0154612	0.0154577
cC06.loc33	C06	33	0.00605936	0.0160706	0.0160746	0.0160715
cC06.loc34	C06	34	0.0183917	0.0265222	0.0265332	0.0265282
cC06.loc35	C06	35	0.0381073	0.0442359	0.0442483	0.0442356
cC06.loc36	C06	36	0.0642502	0.0687472	0.0687871	0.0687316
cC06.loc37	C06	37	0.0950988	0.0988004	0.0989455	0.0987879
Bn-scaff_23957_1-p488858	C06	37.2378	0.102896	0.106576	0.106758	0.106576
Bn-scaff_23957_1-p322503	C06	37.7336	0.102444	0.110057	0.110057	0.110057
Bn-scaff_23957_1-p253226	C06	37.7336	0.102444	0.110057	0.110057	0.110057
Bn-scaff_23957_1-p250533	C06	37.7336	0.102444	0.110057	0.110057	0.110057
cC06.loc38	C06	38	0.0928095	0.0911475	0.0911487	0.0911477
Bn-scaff_23957_1-p247460	C06	38.0094	0.0927239	0.0906879	0.090688	0.090688
Bn-scaff_18807_1-p169046	C06	38.5635	0.155262	0.13961	0.139605	0.139609
Bn-scaff_18807_1-p498755	C06	38.8394	0.0785097	0.0686471	0.0686471	0.0686471
Bn-scaff_18807_1-p618665	C06	38.8394	0.0785097	0.0686471	0.0686471	0.0686471
Bn-scaff_18807_1-p648317	C06	38.8394	0.0785097	0.0686471	0.0686471	0.0686471
cC06.loc39	C06	39	0.0535243	0.0520145	0.0520215	0.0520156
Bn-scaff_18807_1-p658855	C06	39.1152	0.0389102	0.0428854	0.0428854	0.0428854
Bn-scaff_18807_1-p737399	C06	39.1152	0.0389102	0.0428854	0.0428854	0.0428854
Bn-scaff_18807_1-p753863	C06	39.3911	0.0371152	0.0282147	0.0282147	0.0282147
Bn-scaff_23821_1-p122129	C06	39.3911	0.0371152	0.0282147	0.0282147	0.0282147
Bn-scaff_23821_1-p61860	C06	39.6669	0.0371213	0.0282147	0.0282149	0.0282147
cC06.loc40	C06	40	0.0563216	0.0315128	0.031732	0.0315119
Bn-scaff_16547_1-p382907	C06	40.221	0.0736986	0.0372358	0.0372365	0.0372357
Bn-scaff_16547_1-p146516	C06	40.775	0.0116242	0.00114174	0.00114174	0.00114174
cC06.loc41	C06	41	0.00697845	0.00382562	0.00379262	0.00382566
Bn-scaff_16547_1-p59615	C06	41.0003	0.00697393	0.0038322	0.0037991	0.00383224
cC06.loc42	C06	42	0.0143672	0.00892785	0.00889191	0.0089285
cC06.loc43	C06	43	0.0258997	0.0179598	0.0178439	0.0179607
cC06.loc44	C06	44	0.0411518	0.0307768	0.0305406	0.030773
cC06.loc45	C06	45	0.0592398	0.0466608	0.0464082	0.0466477
Bn-scaff_16874_1-p41770	C06	45.9737	0.078457	0.0640195	0.0640181	0.0640193
cC06.loc46	C06	46	0.0774703	0.0622768	0.0622622	0.0622756
cC06.loc47	C06	47	0.0835273	0.0479386	0.0473076	0.0479372
Bn-scaff_16874_1-p642411	C06	47.9551	0.166894	0.126148	0.126138	0.126148
cC06.loc48	C06	48	0.16398	0.121838	0.121429	0.121831
Bn-scaff_16397_1-p818901	C06	48.5091	0.140428	0.0802369	0.0802353	0.0802368
cC06.loc49	C06	49	0.0734416	0.0411152	0.0412395	0.0411168
Bn-scaff_16397_1-p602190	C06	49.3439	0.0450599	0.0289688	0.0289702	0.0289688
Bn-scaff_16397_1-p542875	C06	49.898	0.0657585	0.0282065	0.0282074	0.0282065
cC06.loc50	C06	50	0.0561487	0.0224732	0.0223583	0.0224722
Bn-scaff_16397_1-p360292	C06	50.7327	0.0121184	0.0154221	0.0154223	0.0154221
cC06.loc51	C06	51	0.00373501	0.0128722	0.0127937	0.0128726
Bn-scaff_16397_1-p165703	C06	51.8504	0.00978802	0.0389525	0.0389502	0.0389524
cC06.loc52	C06	52	0.0104768	0.0382116	0.0380608	0.0382083
cC06.loc53	C06	53	0.0281585	0.048333	0.0478739	0.0483341
Bn-scaff_25466_1-p14024	C06	53.8323	0.0591515	0.0784705	0.0784705	0.0784705
Bn-scaff_25466_1-p13102	C06	53.8323	0.0591515	0.0784705	0.0784705	0.0784705
cC06.loc54	C06	54	0.065615	0.0922555	0.0919661	0.0922628
cC06.loc55	C06	55	0.127572	0.197542	0.196682	0.197496
Bn-scaff_20294_1-p438293	C06	55.2357	0.147166	0.226253	0.226256	0.226253
cC06.loc56	C06	56	0.138904	0.214069	0.214561	0.21408
Bn-scaff_20294_1-p395143	C06	56.0705	0.137755	0.212955	0.21296	0.212955
Bn-scaff_20294_1-p355845	C06	56.9055	0.131801	0.198945	0.198947	0.198945
cC06.loc57	C06	57	0.128828	0.196515	0.196722	0.19651
Bn-scaff_20294_1-p235008	C06	57.4597	0.115326	0.185521	0.185519	0.185521
cC06.loc58	C06	58	0.192033	0.295689	0.295505	0.295677
Bn-scaff_20947_1-p327211	C06	58.0139	0.194212	0.298549	0.298546	0.298549
Bn-scaff_17799_1-p2541132	C06	58.5681	0.114924	0.201886	0.201886	0.201887
cC06.loc59	C06	59	0.115	0.206397	0.206495	0.206397
Bn-scaff_17799_1-p2495638	C06	59.1223	0.114855	0.207779	0.207779	0.20778
Bn-scaff_17799_1-p2301106	C06	59.3982	0.186259	0.282972	0.282972	0.282972
Bn-scaff_17799_1-p2284230	C06	59.3982	0.186259	0.282972	0.282972	0.282972
Bn-scaff_17799_1-p2284135	C06	59.3982	0.186259	0.282972	0.282972	0.282972
Bn-scaff_17799_1-p2278557	C06	59.6116	0.186837	0.287948	0.28797	0.28795
cC06.loc60	C06	60	0.168947	0.259757	0.259524	0.259636
cC06.loc61	C06	61	0.137501	0.19945	0.198788	0.199317
cC06.loc62	C06	62	0.128998	0.15889	0.15803	0.158925
cC06.loc63	C06	63	0.142564	0.137732	0.137184	0.1378
Bn-scaff_17799_1-p1683025	C06	63.6343	0.160849	0.133287	0.1333	0.133288
Bn-scaff_17799_1-p1662188	C06	63.91	0.162182	0.146604	0.146605	0.146604
cC06.loc64	C06	64	0.18112	0.168183	0.168231	0.168224
Bn-scaff_17799_1-p1629892	C06	64.1858	0.224712	0.214918	0.21492	0.214916
cC06.loc65	C06	65	0.284618	0.275112	0.276371	0.275047
Bn-scaff_17799_1-p1497402	C06	65.5892	0.323257	0.316793	0.316793	0.316793
Bn-scaff_17799_1-p1491856	C06	65.5892	0.323257	0.316793	0.316793	0.316793
cC06.loc66	C06	66	0.325846	0.317234	0.320906	0.317259
Bn-scaff_17799_1-p1489077	C06	66.1432	0.323213	0.316738	0.316759	0.316737
cC06.loc67	C06	67	0.172304	0.159234	0.159903	0.159342
Bn-scaff_17799_1-p1399131	C06	67.2607	0.141699	0.12382	0.123826	0.123821
cC06.loc68	C06	68	0.131003	0.109853	0.111928	0.109834
cC06.loc69	C06	69	0.115589	0.0906058	0.0939254	0.0905883
cC06.loc70	C06	70	0.10011	0.0719354	0.0750248	0.0719329
cC06.loc71	C06	71	0.0857955	0.0549656	0.0569631	0.0549719
cC06.loc72	C06	72	0.0736927	0.0406509	0.0413468	0.0406551
Bn-A07-p21343543	C06	72.6144	0.0676406	0.033445	0.0334454	0.033445
cC06.loc73	C06	73	0.0951038	0.0584054	0.0582929	0.0584204
cC06.loc74	C06	74	0.183391	0.156978	0.157007	0.156904
Bn-A07-p21600829	C06	74.5953	0.24114	0.230556	0.230556	0.230556
Bn-A07-p21680952	C06	74.8711	0.24616	0.255802	0.255796	0.255802
cC06.loc75	C06	75	0.248589	0.263447	0.258855	0.263415
Bn-A07-p21835729	C06	75.4251	0.246194	0.255894	0.255856	0.255894
cC06.loc76	C06	76	0.253493	0.269302	0.269502	0.269284
cC06.loc77	C06	77	0.25576	0.281459	0.281545	0.28147
Bn-scaff_24104_1-p170165	C06	77.1162	0.255129	0.281776	0.28177	0.281775
Bn-scaff_21018_1-p94428	C06	77.6652	0.265383	0.314765	0.314382	0.314778
Bn-scaff_20084_1-p232831	C07	0	0.463846	0.590381	0.590632	0.590357
Bn-scaff_28403_1-p159101	C07	0.442616	0.446627	0.578673	0.58176	0.578554
cC07.loc1	C07	1	0.481998	0.618666	0.619665	0.618646
cC07.loc2	C07	2	0.555751	0.703801	0.702577	0.703612
Bn-A07-p955599	C07	2.78508	0.620026	0.779019	0.776815	0.77869
cC07.loc3	C07	3	0.60095	0.754093	0.751273	0.753883
cC07.loc4	C07	4	0.506188	0.627034	0.624789	0.627229
Bn-scaff_17461_1-p915319	C07	4.36621	0.470642	0.577964	0.577963	0.577964
Bn-scaff_20084_1-p188158	C07	4.64199	0.464683	0.590879	0.590882	0.590878
cC07.loc5	C07	5	0.423492	0.564763	0.567932	0.564899
Bn-A10-p2997098	C07	5.19601	0.39719	0.550733	0.550729	0.550734
Bn-scaff_16721_1-p1164695	C07	5.75003	0.288616	0.425176	0.425156	0.425176
cC07.loc6	C07	6	0.403725	0.571623	0.569845	0.571585
Bn-scaff_16721_1-p1400285	C07	6.02588	0.416469	0.585916	0.585907	0.585917
Bn-scaff_16721_1-p1845933	C07	6.30174	0.520629	0.686128	0.686131	0.686126
Bn-scaff_16200_1-p226425	C07	6.5776	0.531663	0.695216	0.695216	0.695216
Bn-scaff_16200_1-p241857	C07	6.5776	0.531663	0.695216	0.695216	0.695216
cC07.loc7	C07	7	0.459111	0.610891	0.611908	0.610891
Bn-scaff_16200_1-p571356	C07	7.41206	0.394589	0.53471	0.53473	0.534713
Bn-scaff_16141_1-p131942	C07	7.68777	0.46368	0.584229	0.584304	0.584222
cC07.loc8	C07	8	0.464173	0.564862	0.572429	0.564657
cC07.loc9	C07	9	0.446946	0.503695	0.516852	0.503905
cC07.loc10	C07	10	0.409173	0.445947	0.449328	0.446219
Bn-scaff_15626_1-p673079	C07	10.2571	0.397175	0.431973	0.432032	0.431978
cC07.loc11	C07	11	0.375796	0.43453	0.444506	0.434677
cC07.loc12	C07	12	0.345628	0.440813	0.454464	0.440887
cC07.loc13	C07	13	0.318419	0.451214	0.45902	0.451288
Bn-scaff_17326_1-p536514	C07	13.7277	0.302952	0.461132	0.461173	0.461134
cC07.loc14	C07	14	0.33337	0.49424	0.495892	0.494528
cC07.loc15	C07	15	0.456984	0.623524	0.631701	0.624372
cC07.loc16	C07	16	0.594123	0.761348	0.775412	0.761805
cC07.loc17	C07	17	0.735882	0.902773	0.919257	0.90228
cC07.loc18	C07	18	0.872576	1.0431	1.05581	1.04205
cC07.loc19	C07	19	0.995943	1.17821	1.17941	1.17808
Bn-scaff_16450_1-p286989	C07	19.0721	1.00416	1.18766	1.18772	1.18767
cC07.loc20	C07	20	1.0378	1.22642	1.2376	1.22625
Bn-A07-p8314613	C07	20.7618	1.04792	1.25812	1.25818	1.25811
cC07.loc21	C07	21	1.01879	1.21482	1.22445	1.21426
Bn-scaff_18501_1-p115969	C07	21.5961	0.898297	1.07872	1.07872	1.07872
Bn-A07-p9117042	C07	21.8718	0.847264	1.02394	1.02394	1.02394
cC07.loc22	C07	22	0.874257	1.04895	1.04988	1.04965
Bn-scaff_18501_1-p336334	C07	22.7062	0.998658	1.17	1.17	1.17
Bn-scaff_18501_1-p426392	C07	22.7062	0.998658	1.17	1.17	1.17
Bn-scaff_18501_1-p995878	C07	22.982	0.848464	0.99267	0.992652	0.992687
cC07.loc23	C07	23	0.848591	0.992324	0.992972	0.992363
cC07.loc24	C07	24	0.835589	0.975485	0.986639	0.975705
Bn-scaff_18202_1-p1665579	C07	24.3843	0.819837	0.970369	0.970411	0.970365
Bn-scaff_18202_1-p1468929	C07	24.9381	0.762191	0.92721	0.927252	0.927217
cC07.loc25	C07	25	0.760713	0.924098	0.924472	0.923873
cC07.loc26	C07	26	0.756387	0.895489	0.895275	0.895372
cC07.loc27	C07	27	0.784495	0.896119	0.894832	0.896228
Bn-scaff_18202_1-p846376	C07	27.2111	0.793214	0.897352	0.897342	0.897351
cC07.loc28	C07	28	0.643211	0.695759	0.695658	0.69581
Bn-scaff_18202_1-p322586	C07	28.0455	0.633775	0.68391	0.683922	0.683911
Bn-scaff_18202_1-p215936	C07	28.3212	0.680109	0.704085	0.704134	0.704083
cC07.loc29	C07	29	0.748617	0.758179	0.760416	0.758568
cC07.loc30	C07	30	0.838627	0.831444	0.834864	0.831303
cC07.loc31	C07	31	0.907498	0.892171	0.893958	0.891696
Bn-scaff_21268_1-p121804	C07	31.4884	0.931563	0.915869	0.91587	0.915867
cC07.loc32	C07	32	0.960482	0.940107	0.939835	0.940011
Bn-A06-p24726203	C07	32.891	0.972211	0.953408	0.953422	0.953411
cC07.loc33	C07	33	0.998364	0.976566	0.978522	0.976792
Bn-scaff_15754_1-p44190	C07	33.445	1.07501	1.0601	1.0601	1.0601
cC07.loc34	C07	34	1.27093	1.24515	1.23929	1.24465
Bn-scaff_15754_1-p245697	C07	34.2795	1.34683	1.31156	1.31156	1.31156
Bn-scaff_15754_1-p477663	C07	34.8335	1.34277	1.3242	1.3242	1.3242
cC07.loc35	C07	35	1.37858	1.36876	1.36986	1.36928
cC07.loc36	C07	36	1.5855	1.65167	1.65534	1.65097
Bn-A06-p24207308	C07	36.5239	1.6784	1.80117	1.80114	1.80116
cC07.loc37	C07	37	1.69961	1.86591	1.85944	1.86568
Bn-A06-p24068524	C07	37.3583	1.67797	1.87253	1.8725	1.87253
Bn-scaff_16130_1-p224821	C07	37.9122	1.6315	1.77081	1.7708	1.77081
cC07.loc38	C07	38	1.6315	1.7708	1.7708	1.7708
Bn-A06-p22505810	C07	38.188	1.63149	1.77078	1.77078	1.77078
Bn-scaff_16514_1-p47789	C07	38.188	1.63149	1.77078	1.77078	1.77078
Bn-scaff_16514_1-p159695	C07	38.188	1.63149	1.77078	1.77078	1.77078
Bn-A06-p16718752	C07	38.188	1.63149	1.77078	1.77078	1.77078
cC07.loc39	C07	39	1.44669	1.51735	1.5244	1.51666
cC07.loc40	C07	40	1.1656	1.19327	1.19455	1.19405
Bn-scaff_15705_3-p131881	C07	40.167	1.11625	1.13954	1.13953	1.13955
Bn-scaff_15705_3-p262027	C07	40.7208	1.27453	1.24155	1.24155	1.24155
cC07.loc41	C07	41	1.27665	1.23513	1.23586	1.23512
Bn-scaff_15705_3-p440761	C07	41.555	1.26886	1.22128	1.22128	1.22128
cC07.loc42	C07	42	1.15575	1.12409	1.12191	1.12351
Bn-scaff_16069_1-p396999	C07	42.9572	0.871145	0.873606	0.873606	0.873606
cC07.loc43	C07	43	0.86942	0.867626	0.86771	0.867611
Bn-scaff_16069_1-p434772	C07	43.233	0.860658	0.838119	0.838119	0.838119
Bn-scaff_16069_1-p446826	C07	43.233	0.860658	0.838119	0.838119	0.838119
Bn-scaff_16069_1-p496534	C07	43.5088	0.875514	0.895657	0.895658	0.895657
Bn-scaff_16069_1-p529577	C07	43.5088	0.875514	0.895657	0.895658	0.895657
Bn-scaff_16069_1-p628565	C07	43.7847	0.878708	0.872172	0.872177	0.872173
cC07.loc44	C07	44	0.892086	0.8989	0.903999	0.899136
Bn-scaff_16069_1-p685101	C07	44.3387	0.89473	0.939414	0.939414	0.939414
Bn-scaff_16069_1-p701473	C07	44.3387	0.89473	0.939414	0.939414	0.939414
cC07.loc45	C07	45	0.891041	0.946432	0.95914	0.94653
Bn-scaff_16069_1-p781438	C07	45.4561	0.868576	0.953704	0.953704	0.953704
Bn-scaff_16069_1-p810060	C07	45.4561	0.868576	0.953704	0.953704	0.953704
cC07.loc46	C07	46	0.851373	0.93577	0.943132	0.935865
Bn-scaff_16069_1-p1394044	C07	46.5736	0.812765	0.916439	0.916439	0.916439
Bn-scaff_16069_1-p1469430	C07	46.5736	0.812765	0.916439	0.916439	0.916439
cC07.loc47	C07	47	0.774636	0.944306	0.954668	0.944317
Bn-scaff_16069_1-p1651456	C07	47.1276	0.752412	0.951441	0.951456	0.951441
Bn-scaff_16069_1-p1969213	C07	47.4035	0.750706	0.951404	0.951404	0.951402
Bn-scaff_16069_1-p2205590	C07	47.9576	0.58341	0.780762	0.78076	0.780758
cC07.loc48	C07	48	0.561899	0.759929	0.759815	0.759435
Bn-scaff_16069_1-p2232174	C07	48.2334	0.438794	0.632487	0.632478	0.632491
Bn-scaff_16069_1-p2295954	C07	48.7875	0.302711	0.444863	0.444857	0.444861
cC07.loc49	C07	49	0.224909	0.365841	0.365652	0.365987
Bn-scaff_16069_1-p2371864	C07	49.0634	0.202634	0.341843	0.341841	0.341844
Bn-scaff_16069_1-p2571575	C07	49.6174	0.133336	0.24986	0.249852	0.24986
Bn-scaff_16069_1-p2611780	C07	49.8932	0.0570522	0.152067	0.152061	0.152067
cC07.loc50	C07	50	0.047296	0.147571	0.147863	0.147553
Bn-scaff_16069_1-p2993184	C07	50.7277	0.0113263	0.13609	0.13609	0.13609
Bn-scaff_16069_1-p3117793	C07	50.7277	0.0113263	0.13609	0.13609	0.13609
Bn-scaff_16069_1-p3154456	C07	50.7277	0.0113263	0.13609	0.13609	0.13609
cC07.loc51	C07	51	0.0327823	0.169294	0.169295	0.169293
Bn-scaff_16069_1-p3169850	C07	51.0036	0.0331797	0.169815	0.169815	0.169815
Bn-scaff_16069_1-p3217193	C07	51.0036	0.0331797	0.169815	0.169815	0.169815
Bn-scaff_16069_1-p3274782	C07	51.2794	0.0135742	0.138462	0.138462	0.138462
Bn-scaff_16069_1-p3316954	C07	51.2794	0.0135742	0.138462	0.138462	0.138462
Bn-scaff_16069_1-p3428792	C07	51.5553	0.013584	0.126218	0.126218	0.126218
Bn-scaff_16069_1-p3446294	C07	51.5553	0.013584	0.126218	0.126218	0.126218
Bn-scaff_16069_1-p3455597	C07	51.8311	0.0500234	0.1902	0.190188	0.1902
cC07.loc52	C07	52	0.0442848	0.180343	0.179098	0.180327
cC07.loc53	C07	53	0.0158005	0.116563	0.11579	0.116569
Bn-scaff_16069_1-p3675519	C07	53.2339	0.0111168	0.102613	0.102611	0.102613
cC07.loc54	C07	54	0.0189897	0.107886	0.107553	0.107876
Bn-scaff_16069_1-p3744715	C07	54.5948	0.0256816	0.109071	0.109077	0.109066
cC07.loc55	C07	55	0.0284431	0.0916369	0.091805	0.0916134
Bn-scaff_16069_1-p3861034	C07	55.6707	0.0149325	0.0590923	0.0590924	0.0590926
cC07.loc56	C07	56	0.0120527	0.0564019	0.0562197	0.056394
cC07.loc57	C07	57	0.00478537	0.0464949	0.0463412	0.0465007
Bn-scaff_16069_1-p3926701	C07	57.3609	0.00293167	0.0425671	0.0425671	0.0425672
Bn-scaff_16069_1-p3940746	C07	57.6367	0.0215443	0.0754594	0.0754595	0.0754594
Bn-scaff_16069_1-p4066376	C07	57.9125	0.021539	0.078588	0.078588	0.078588
Bn-scaff_16069_1-p4068022	C07	57.9125	0.021539	0.078588	0.078588	0.078588
cC07.loc58	C07	58	0.0212479	0.0756748	0.0753696	0.0756687
cC07.loc59	C07	59	0.0243517	0.0453922	0.0446411	0.0453995
Bn-scaff_16069_1-p4252709	C07	59.3147	0.0278132	0.0376102	0.0376043	0.0376101
Bn-scaff_16069_1-p4306874	C07	59.3147	0.0278132	0.0376102	0.0376043	0.0376101
Bn-scaff_16069_1-p4357162	C07	59.5905	0.0166764	0.00411627	0.00411608	0.00411627
cC07.loc60	C07	60	0.00950183	0.00969173	0.00974199	0.00969169
Bn-scaff_16069_1-p4510578	C07	60.3852	0.00543321	0.0204096	0.020416	0.0204096
Bn-scaff_16069_1-p4478419	C07	60.622	0.00535909	0.0203078	0.0203079	0.0203078
Bn-scaff_16069_1-p4464312	C07	60.6856	0.00551628	0.0197163	0.0197175	0.0197158
cC07.loc61	C07	61	0.00425688	0.0338662	0.0337564	0.0338686
Bn-scaff_16069_1-p4528345	C07	61.8687	0.0184327	0.0916764	0.0916671	0.0916762
cC07.loc62	C07	62	0.00803095	0.0583151	0.0575843	0.0583137
Bn-scaff_16069_1-p4566978	C07	62.1445	0.00421718	0.0291547	0.0291547	0.0291547
Bn-scaff_16069_1-p4567651	C07	62.1445	0.00421718	0.0291547	0.0291547	0.0291547
Bn-scaff_16069_1-p4605588	C07	62.1445	0.00421718	0.0291547	0.0291547	0.0291547
Bn-scaff_16069_1-p4741693	C07	62.6985	0.0374078	0.0217526	0.0217525	0.0217526
Bn-scaff_16069_1-p4808849	C07	62.9744	0.0554793	0.00769122	0.00769102	0.00769122
cC07.loc63	C07	63	0.0525539	0.00563525	0.00561016	0.00563515
Bn-scaff_16110_1-p3674923	C07	63.2502	0.038665	0.00353693	0.00353649	0.00353693
Bn-A03-p26577952	C07	63.2502	0.038665	0.00353693	0.00353649	0.00353693
Bn-scaff_16110_1-p3591152	C07	63.2502	0.038665	0.00353707	0.00353663	0.00353707
cC07.loc64	C07	64	0.0835458	0.0144198	0.0145353	0.0144193
Bn-scaff_16110_1-p3168236	C07	64.6531	0.133188	0.0404589	0.0404584	0.0404588
cC07.loc65	C07	65	0.118624	0.0385851	0.0381027	0.0385839
cC07.loc66	C07	66	0.0826337	0.0459936	0.0458869	0.0459921
Bn-scaff_16110_1-p3075966	C07	66.0561	0.081017	0.0470083	0.0470084	0.047008
Bn-scaff_16110_1-p3019038	C07	66.3319	0.0632506	0.0179439	0.0179439	0.0179439
Bn-scaff_16110_1-p2992015	C07	66.3319	0.0632506	0.0179439	0.0179439	0.0179439
Bn-scaff_16110_1-p2951301	C07	66.6078	0.119619	0.0370116	0.037012	0.0370115
cC07.loc67	C07	67	0.0947234	0.0326677	0.0330113	0.0326674
Bn-scaff_16110_1-p2793943	C07	67.7254	0.0571615	0.0310495	0.03105	0.0310494
cC07.loc68	C07	68	0.0552822	0.0217568	0.0215455	0.0217545
cC07.loc69	C07	69	0.059991	0.00233091	0.00232519	0.00233094
Bn-scaff_16110_1-p2612205	C07	69.9999	0.0836599	0.0109334	0.0109332	0.0109334
cC07.loc70	C07	70	0.0836896	0.0109375	0.0109372	0.0109375
Bn-scaff_16110_1-p2598394	C07	70.2756	0.150647	0.0366624	0.0366618	0.0366624
Bn-scaff_16110_1-p2556157	C07	70.5515	0.224561	0.0709392	0.0709398	0.0709391
cC07.loc71	C07	71	0.229218	0.0791277	0.079654	0.0791266
Bn-scaff_16110_1-p2432728	C07	71.3861	0.228981	0.0865059	0.0865075	0.0865059
cC07.loc72	C07	72	0.228986	0.0865115	0.0865126	0.0865113
Bn-scaff_16110_1-p2275269	C07	72.5038	0.228978	0.0865168	0.0865168	0.0865168
Bn-scaff_16110_1-p2261356	C07	72.5038	0.228978	0.0865168	0.0865168	0.0865168
cC07.loc73	C07	73	0.192785	0.0606133	0.0601847	0.0605993
cC07.loc74	C07	74	0.132887	0.0301149	0.0299314	0.0301149
cC07.loc75	C07	75	0.095742	0.0326453	0.0325961	0.0326465
Bn-scaff_16110_1-p1939090	C07	75.3735	0.0881663	0.0413097	0.0413097	0.0413097
Bn-scaff_16110_1-p1938114	C07	75.3735	0.0881663	0.0413097	0.0413097	0.0413097
cC07.loc76	C07	76	0.102401	0.0408082	0.0411352	0.0408135
cC07.loc77	C07	77	0.125928	0.0422994	0.0427713	0.0423077
cC07.loc78	C07	78	0.14904	0.0466055	0.0469726	0.0466058
cC07.loc79	C07	79	0.169893	0.0533398	0.0535055	0.0533328
Bn-scaff_16110_1-p1330898	C07	79.781	0.183492	0.0598794	0.0598834	0.0598794
cC07.loc80	C07	80	0.190647	0.0612015	0.06149	0.0612018
cC07.loc81	C07	81	0.233279	0.0785067	0.0794062	0.0785111
cC07.loc82	C07	82	0.290053	0.114507	0.115268	0.114455
Bn-scaff_16110_1-p1204999	C07	82.6506	0.331898	0.147058	0.14706	0.147058
cC07.loc83	C07	83	0.342761	0.155357	0.155688	0.155358
Bn-scaff_16110_1-p975852	C07	83.4852	0.35694	0.170216	0.170218	0.170216
cC07.loc84	C07	84	0.416061	0.224341	0.224445	0.224345
Bn-scaff_16110_1-p587456	C07	84.603	0.50121	0.304216	0.304216	0.304216
Bn-scaff_16110_1-p426547	C07	84.603	0.50121	0.304216	0.304216	0.304216
Bn-scaff_20796_1-p148168	C08	0	0.750964	0.667587	0.669035	0.66772
Bn-scaff_16022_1-p428573	C08	0.273367	0.811371	0.700493	0.700517	0.700492
Bn-scaff_16142_1-p339	C08	0.827491	0.756156	0.690833	0.690838	0.690834
cC08.loc1	C08	1	0.774852	0.716035	0.716163	0.716022
Bn-scaff_18275_1-p1202890	C08	1.10336	0.787581	0.733458	0.733458	0.733458
Bn-scaff_26506_1-p42166	C08	1.10336	0.787581	0.733458	0.733458	0.733458
Bn-scaff_22350_1-p24061	C08	1.37904	0.756349	0.691107	0.69111	0.691108
cC08.loc2	C08	2	0.759741	0.692341	0.693679	0.691675
cC08.loc3	C08	3	0.749925	0.679162	0.682317	0.678296
cC08.loc4	C08	4	0.720567	0.647409	0.650931	0.647304
cC08.loc5	C08	5	0.673791	0.599549	0.601854	0.600205
Bn-scaff_17227_1-p958522	C08	5.7325	0.631198	0.55685	0.557756	0.557382
cC08.loc6	C08	6	0.649087	0.57209	0.574271	0.57282
cC08.loc7	C08	7	0.711655	0.625277	0.631766	0.625978
cC08.loc8	C08	8	0.763748	0.66983	0.678839	0.66968
cC08.loc9	C08	9	0.801353	0.702862	0.711547	0.701884
cC08.loc10	C08	10	0.822314	0.722606	0.728035	0.72158
cC08.loc11	C08	11	0.826741	0.728661	0.728884	0.728605
Bn-scaff_16158_1-p69034	C08	11.0393	0.826601	0.728628	0.728628	0.728628
Bn-scaff_15896_1-p113938	C08	11.0393	0.826601	0.728628	0.728628	0.728628
Bn-A08-p20838949	C08	11.5604	0.778687	0.687349	0.692066	0.687497
cC08.loc12	C08	12	0.79697	0.69689	0.704745	0.696766
cC08.loc13	C08	13	0.832702	0.71271	0.727192	0.711969
cC08.loc14	C08	14	0.857869	0.719112	0.738507	0.718037
cC08.loc15	C08	15	0.870049	0.715202	0.73669	0.7143
cC08.loc16	C08	16	0.867944	0.700927	0.721133	0.700643
cC08.loc17	C08	17	0.851703	0.677061	0.692865	0.677481
cC08.loc18	C08	18	0.822888	0.645093	0.654329	0.64581
cC08.loc19	C08	19	0.784105	0.607023	0.608783	0.60726
Bn-scaff_21786_1-p127359	C08	19.235	0.773876	0.597432	0.597432	0.597432
Bn-scaff_21786_1-p149338	C08	19.235	0.773876	0.597432	0.597432	0.597432
Bn-scaff_16962_1-p378035	C08	19.7891	0.794016	0.596697	0.596697	0.596697
cC08.loc20	C08	20	0.842537	0.635246	0.634836	0.635753
cC08.loc21	C08	21	1.08932	0.835278	0.833931	0.836488
cC08.loc22	C08	22	1.34913	1.05618	1.05575	1.05543
cC08.loc23	C08	23	1.59993	1.28626	1.28721	1.28369
Bn-scaff_16231_1-p1231804	C08	23.8852	1.79863	1.48859	1.48849	1.48856
cC08.loc24	C08	24	1.74168	1.43491	1.42932	1.43383
cC08.loc25	C08	25	1.21848	0.932384	0.920544	0.932977
Bn-scaff_16231_1-p1120106	C08	25.2888	1.06929	0.785445	0.785428	0.785446
cC08.loc26	C08	26	1.01493	0.699517	0.706559	0.699563
Bn-scaff_16231_1-p786260	C08	26.6922	0.941355	0.620722	0.620782	0.620729
cC08.loc27	C08	27	0.922723	0.602369	0.602562	0.602141
cC08.loc28	C08	28	0.85702	0.545513	0.545643	0.545166
cC08.loc29	C08	29	0.78532	0.494879	0.4948	0.494798
cC08.loc30	C08	30	0.710898	0.452599	0.452567	0.452594
cC08.loc31	C08	31	0.637531	0.419814	0.419976	0.419574
cC08.loc32	C08	32	0.568789	0.396319	0.396526	0.395844
cC08.loc33	C08	33	0.507433	0.380671	0.380725	0.380413
Bn-A08-p17849621	C08	33.3673	0.487116	0.376491	0.376487	0.376491
Bn-scaff_16174_1-p1163637	C08	33.6428	0.431257	0.370168	0.370174	0.370168
Bn-scaff_16174_1-p1247659	C08	33.9187	0.37274	0.32957	0.32957	0.32957
Bn-scaff_16174_1-p1308949	C08	33.9187	0.37274	0.32957	0.32957	0.32957
cC08.loc34	C08	34	0.374164	0.329081	0.329084	0.329081
Bn-scaff_16770_1-p3009625	C08	34.1946	0.375274	0.328575	0.328576	0.328575
Bn-scaff_16770_1-p2986060	C08	34.7486	0.300196	0.24895	0.248952	0.248951
cC08.loc35	C08	35	0.337639	0.287288	0.287783	0.287313
Bn-scaff_25311_1-p1307	C08	35.3028	0.380741	0.332437	0.332438	0.332437
Bn-scaff_16770_1-p2818770	C08	35.5786	0.363705	0.330134	0.330134	0.330134
Bn-scaff_16770_1-p2805261	C08	35.5786	0.363705	0.330134	0.330134	0.330134
Bn-scaff_18849_1-p101900	C08	35.8545	0.363711	0.330136	0.330136	0.330136
cC08.loc36	C08	36	0.369563	0.332446	0.332467	0.332447
Bn-scaff_16770_1-p3966893	C08	36.9723	0.404271	0.374469	0.374484	0.374468
cC08.loc37	C08	37	0.399759	0.371091	0.37177	0.371049
Bn-scaff_16770_1-p4036019	C08	37.2481	0.354725	0.341085	0.341085	0.341085
Bn-scaff_16770_1-p4188409	C08	37.2481	0.354725	0.341085	0.341085	0.341085
Bn-scaff_15798_1-p310424	C08	37.524	0.436011	0.417653	0.417653	0.417652
Bn-scaff_16770_1-p4353457	C08	37.7999	0.397376	0.389768	0.389768	0.389768
Bn-scaff_16770_1-p4375625	C08	37.7999	0.397376	0.389768	0.389768	0.389768
cC08.loc38	C08	38	0.388175	0.382933	0.383899	0.382922
Bn-scaff_28637_1-p15131	C08	38.6346	0.355274	0.364656	0.364658	0.364655
cC08.loc39	C08	39	0.2562	0.281102	0.281037	0.28114
Bn-scaff_16200_1-p111092	C08	39.1887	0.215482	0.246671	0.246671	0.246671
Bn-scaff_23937_1-p22809	C08	39.4646	0.181801	0.214115	0.214115	0.214115
Bn-scaff_16361_1-p318925	C08	39.4646	0.181801	0.214115	0.214115	0.214115
Bn-scaff_16361_1-p457936	C08	39.7405	0.151243	0.186615	0.186615	0.186615
cC08.loc40	C08	40	0.0991122	0.131172	0.131205	0.13119
Bn-scaff_16361_1-p727022	C08	40.0164	0.0961599	0.127852	0.127853	0.127852
Bn-scaff_16361_1-p930618	C08	40.5705	0.0570977	0.0944654	0.0944661	0.0944654
Bn-scaff_16361_1-p1072715	C08	40.8464	0.0902479	0.115465	0.115465	0.115465
cC08.loc41	C08	41	0.0986997	0.129951	0.130205	0.129969
Bn-scaff_16361_1-p1223170	C08	41.4006	0.1244	0.170493	0.170494	0.170493
cC08.loc42	C08	42	0.108764	0.153794	0.153367	0.153811
Bn-scaff_16361_1-p1367257	C08	42.2354	0.104024	0.14822	0.14822	0.14822
Bn-scaff_16361_1-p1378040	C08	42.2354	0.104024	0.14822	0.14822	0.14822
cC08.loc43	C08	43	0.0844065	0.157913	0.157518	0.157923
Bn-scaff_16361_1-p1496856	C08	43.3533	0.0775296	0.164974	0.164974	0.164974
Bn-scaff_16361_1-p1521585	C08	43.3533	0.0775296	0.164974	0.164974	0.164974
Bn-scaff_16361_1-p1569804	C08	43.6292	0.114279	0.195463	0.195463	0.195463
Bn-scaff_16361_1-p1713891	C08	43.905	0.169792	0.241475	0.241476	0.241474
cC08.loc44	C08	44	0.17487	0.247159	0.247482	0.247182
cC08.loc45	C08	45	0.228564	0.30812	0.310423	0.308099
Bn-scaff_16361_1-p2263072	C08	45.888	0.271975	0.361527	0.361533	0.361526
cC08.loc46	C08	46	0.259592	0.340387	0.340613	0.34037
Bn-scaff_16361_1-p2354073	C08	46.1638	0.244847	0.311319	0.311321	0.311319
Bn-scaff_16361_1-p2753174	C08	46.718	0.200444	0.263403	0.263404	0.263403
cC08.loc47	C08	47	0.237057	0.324494	0.323159	0.324544
Bn-A09-p29631122	C08	47.5529	0.334096	0.466804	0.466806	0.466806
Bn-scaff_16361_1-p3350949	C08	47.8288	0.402418	0.555247	0.555256	0.555246
cC08.loc48	C08	48	0.400827	0.570385	0.573637	0.570368
Bn-scaff_16361_1-p3397399	C08	48.1046	0.396818	0.579509	0.579545	0.579508
cC08.loc49	C08	49	0.399374	0.584065	0.585643	0.584052
Bn-scaff_16197_1-p3148731	C08	49.5083	0.389126	0.575982	0.575998	0.575984
cC08.loc50	C08	50	0.436327	0.620356	0.621749	0.620235
Bn-scaff_16197_1-p3025482	C08	50.0624	0.441654	0.625897	0.625897	0.625897
Bn-scaff_16197_1-p2968446	C08	50.0624	0.441654	0.625897	0.625897	0.625897
Bn-scaff_16197_1-p2958698	C08	50.3383	0.502372	0.680338	0.680338	0.680338
Bn-scaff_16197_1-p2853374	C08	50.3383	0.502372	0.680338	0.680338	0.680338
Bn-scaff_16197_1-p2836132	C08	50.3383	0.502372	0.680338	0.680338	0.680338
Bn-scaff_16197_1-p2626407	C08	50.8926	0.362501	0.527233	0.527233	0.527233
Bn-scaff_16197_1-p2436020	C08	50.8926	0.362501	0.527233	0.527233	0.527233
cC08.loc51	C08	51	0.348806	0.509553	0.509918	0.509386
Bn-scaff_16197_1-p2272803	C08	51.7276	0.249383	0.388553	0.388527	0.388552
cC08.loc52	C08	52	0.180886	0.248945	0.248791	0.248945
Bn-scaff_16197_1-p2261448	C08	52.0035	0.180228	0.247271	0.247259	0.247271
Bn-scaff_16197_1-p2101267	C08	52.5577	0.34677	0.356134	0.356134	0.356134
Bn-scaff_16197_1-p1919639	C08	52.5577	0.34677	0.356134	0.356134	0.356134
Bn-scaff_16197_1-p1823936	C08	52.8337	0.330991	0.308783	0.308783	0.308783
cC08.loc53	C08	53	0.339055	0.336436	0.336633	0.336421
Bn-scaff_16197_1-p1787278	C08	53.1096	0.346747	0.356075	0.356075	0.356075
Bn-scaff_16197_1-p1733021	C08	53.6639	0.337256	0.313726	0.313724	0.313727
Bn-scaff_16197_1-p1120033	C08	53.9397	0.455268	0.397528	0.397528	0.397527
cC08.loc54	C08	54	0.455863	0.397859	0.39795	0.397858
Bn-scaff_16197_1-p1013793	C08	54.494	0.455451	0.397635	0.397644	0.397635
Bn-scaff_16197_1-p974284	C08	54.7699	0.510064	0.419796	0.419801	0.419795
cC08.loc55	C08	55	0.510986	0.411816	0.412037	0.411819
Bn-scaff_16197_1-p780788	C08	55.0458	0.510624	0.410281	0.410285	0.410281
Bn-scaff_16197_1-p689617	C08	55.8809	0.616343	0.494026	0.49401	0.494024
cC08.loc56	C08	56	0.550282	0.438854	0.43607	0.438813
Bn-scaff_16197_1-p595290	C08	56.1567	0.46241	0.364749	0.364742	0.36475
Bn-scaff_16197_1-p561660	C08	56.4326	0.438866	0.294896	0.294895	0.294896
Bn-scaff_16197_1-p508785	C08	56.7084	0.53787	0.372502	0.372515	0.372495
cC08.loc57	C08	57	0.561206	0.389289	0.387675	0.389331
cC08.loc58	C08	58	0.639948	0.447327	0.442219	0.447232
cC08.loc59	C08	59	0.711254	0.500597	0.497208	0.500382
Bn-scaff_16197_1-p297994	C08	59.5788	0.746639	0.527114	0.52715	0.52711
cC08.loc60	C08	60	0.741003	0.492143	0.494632	0.492318
Bn-scaff_16197_1-p135491	C08	60.1328	0.734149	0.480923	0.480934	0.480923
Bn-A09-p32978334	C08	60.9674	0.426416	0.290943	0.290945	0.290945
cC08.loc61	C08	61	0.434676	0.293951	0.294161	0.294
Bn-scaff_16445_1-p2262279	C08	61.802	0.659116	0.401786	0.401799	0.401783
cC08.loc62	C08	62	0.635369	0.37819	0.379815	0.377927
Bn-scaff_16445_1-p2141541	C08	62.9195	0.50599	0.270541	0.270543	0.270542
cC08.loc63	C08	63	0.502237	0.269682	0.269685	0.269682
Bn-scaff_16445_1-p2119017	C08	63.4735	0.480736	0.274174	0.274176	0.274174
cC08.loc64	C08	64	0.519415	0.252386	0.253981	0.252422
Bn-scaff_16445_1-p2022692	C08	64.308	0.546571	0.250542	0.250544	0.250541
Bn-scaff_16445_1-p2016927	C08	64.5837	0.418632	0.175305	0.175305	0.17531
Bn-scaff_16445_1-p1834116	C08	64.5837	0.418632	0.175305	0.175305	0.17531
cC08.loc65	C08	65	0.581998	0.265551	0.265191	0.265434
Bn-scaff_16445_1-p1673540	C08	65.1377	0.639036	0.301294	0.301281	0.301293
Bn-scaff_16445_1-p1609147	C08	65.4135	0.465757	0.172385	0.172385	0.172385
Bn-scaff_16445_1-p1531795	C08	65.4135	0.465757	0.172385	0.172385	0.172385
cC08.loc66	C08	66	0.646001	0.294701	0.292051	0.294612
Bn-scaff_16445_1-p1405783	C08	66.2479	0.723945	0.348671	0.34866	0.348669
cC08.loc67	C08	67	0.466688	0.154905	0.153819	0.154992
Bn-scaff_21656_1-p18965	C08	67.3653	0.351438	0.0839853	0.0839812	0.0839855
cC08.loc68	C08	68	0.262134	0.0471784	0.0462092	0.0471759
Bn-scaff_16445_1-p728936	C08	68.7682	0.164619	0.0178591	0.0178568	0.0178591
cC08.loc69	C08	69	0.10535	0.00122738	0.00122621	0.00122738
Bn-scaff_16445_1-p460948	C08	69.044	0.0962811	0.00116973	0.00116972	0.00116973
Bn-scaff_16445_1-p365999	C08	69.5979	0.220056	0.0368523	0.036851	0.0368522
cC08.loc70	C08	70	0.198614	0.0281506	0.0281669	0.0281428
cC08.loc71	C08	71	0.144503	0.0109558	0.0109754	0.0109561
cC08.loc72	C08	72	0.094968	0.00182753	0.00182824	0.00182758
Bn-scaff_16445_1-p263067	C08	72.1662	0.0876307	0.00113904	0.00113903	0.00113904
cC08.loc73	C08	73	0.0419488	0.00580519	0.00593013	0.00580578
cC08.loc74	C08	74	0.0086143	0.0324204	0.0329645	0.0324148
cC08.loc75	C08	75	0.00255501	0.0794171	0.0794725	0.0794136
Bn-A09-p35299111	C08	75.0319	0.00279962	0.0811899	0.0811899	0.0811899
Bn-scaff_20947_1-p137826	C08	75.0319	0.00279962	0.0811899	0.0811899	0.0811899
cC08.loc76	C08	76	0.00190495	0.0493749	0.0503865	0.0493608
cC08.loc77	C08	77	0.0133275	0.0247653	0.02538	0.0247691
cC08.loc78	C08	78	0.0360502	0.0108564	0.0109193	0.0108571
Bn-scaff_21269_1-p140454	C08	78.2	0.0416673	0.00941895	0.00941895	0.00941895
Bn-scaff_21269_1-p143179	C08	78.2	0.0416673	0.00941895	0.00941895	0.00941895
Bn-scaff_21269_1-p313587	C08	78.754	0.0793949	0.00119669	0.00119668	0.00119669
cC08.loc79	C08	79	0.0916499	0.00277478	0.00276381	0.00277476
cC08.loc80	C08	80	0.148834	0.0250077	0.0246519	0.0250071
cC08.loc81	C08	81	0.211888	0.069431	0.0690463	0.0694315
Bn-scaff_16389_1-p654571	C08	81.3248	0.232123	0.0868873	0.0868776	0.0868874
Bn-scaff_16389_1-p749041	C08	81.6005	0.345373	0.156911	0.156871	0.15691
Bn-scaff_16389_1-p776698	C08	81.6005	0.345373	0.156911	0.156871	0.15691
cC08.loc82	C08	82	0.263137	0.11634	0.116373	0.116331
Bn-scaff_16021_1-p585766	C08	82.1545	0.232538	0.103938	0.10394	0.103938
cC08.loc83	C08	83	0.237996	0.109453	0.110603	0.109442
Bn-scaff_16021_1-p27139	C08	83.2679	0.236307	0.111029	0.111245	0.111024
Bn-A01-p26921609	C09	0	5.50553	5.52851	5.52903	5.52721
cC09.loc1	C09	1	5.50214	5.47177	5.47149	5.4692
Bn-A09-p100554	C09	1.62737	5.3932	5.35407	5.35297	5.35744
cC09.loc2	C09	2	5.69118	5.70953	5.65065	5.71505
cC09.loc3	C09	3	6.47319	6.60696	6.45731	6.60879
cC09.loc4	C09	4	7.18227	7.36405	7.23497	7.34877
cC09.loc5	C09	5	7.76308	7.98358	7.9277	7.95868
Bn-scaff_17526_1-p1667260	C09	5.96317	8.16576	8.46904	8.46925	8.46859
cC09.loc6	C09	6	8.16754	8.46826	8.47245	8.46423
cC09.loc7	C09	7	8.1308	8.42762	8.4885	8.38711
cC09.loc8	C09	8	7.93137	8.31568	8.36745	8.29169
cC09.loc9	C09	9	7.57875	8.1018	8.11501	8.10716
cC09.loc10	C09	10	7.0911	7.76474	7.74309	7.78869
Bn-scaff_17526_1-p952618	C09	10.999	6.494	7.27055	7.26891	7.27227
cC09.loc11	C09	11	6.49393	7.27045	7.2688	7.27213
cC09.loc12	C09	12	6.40886	7.14933	7.1317	7.11723
cC09.loc13	C09	13	6.2826	6.98796	6.95543	6.92865
cC09.loc14	C09	14	6.11381	6.78433	6.74009	6.70835
cC09.loc15	C09	15	5.90296	6.53826	6.48765	6.45844
cC09.loc16	C09	16	5.65259	6.25153	6.20188	6.18088
cC09.loc17	C09	17	5.36722	5.92827	5.88811	5.8776
cC09.loc18	C09	18	5.05302	5.57545	5.55272	5.55106
cC09.loc19	C09	19	4.71732	5.20297	5.20249	5.20513
cC09.loc20	C09	20	4.368	4.82292	4.84407	4.84579
cC09.loc21	C09	21	4.01284	4.44745	4.48349	4.48124
cC09.loc22	C09	22	3.65908	4.08638	4.12602	4.12043
cC09.loc23	C09	23	3.31305	3.74575	3.77608	3.7706
cC09.loc24	C09	24	2.97997	3.42792	3.43731	3.43541
Bn-A09-p2730673	C09	24.3283	2.87416	3.32855	3.32903	3.32869
cC09.loc25	C09	25	2.80535	3.22606	3.25427	3.22118
cC09.loc26	C09	26	2.6747	3.06787	3.11856	3.05981
cC09.loc27	C09	27	2.51503	2.90266	2.95802	2.89454
cC09.loc28	C09	28	2.33407	2.73069	2.77938	2.72401
cC09.loc29	C09	29	2.14087	2.55298	2.59004	2.5483
cC09.loc30	C09	30	1.94421	2.37135	2.39668	2.3688
cC09.loc31	C09	31	1.75129	2.18817	2.20421	2.18778
cC09.loc32	C09	32	1.56705	2.00586	2.01555	2.00767
cC09.loc33	C09	33	1.39418	1.8264	1.83197	1.83007
cC09.loc34	C09	34	1.23368	1.65107	1.65386	1.65544
cC09.loc35	C09	35	1.08552	1.48068	1.48143	1.48353
Bn-scaff_17084_1-p851121	C09	35.6393	0.997064	1.37473	1.3744	1.3751
cC09.loc36	C09	36	1.06443	1.4405	1.43607	1.44234
cC09.loc37	C09	37	1.26875	1.63964	1.63087	1.64048
cC09.loc38	C09	38	1.4821	1.84885	1.84387	1.84448
cC09.loc39	C09	39	1.68046	2.04571	2.04514	2.04207
Bn-scaff_17487_1-p723169	C09	39.4083	1.75235	2.11701	2.11705	2.11689
Bn-scaff_17487_1-p812157	C09	39.684	1.53591	1.89354	1.89353	1.89357
cC09.loc40	C09	40	1.59815	1.97183	1.98358	1.97255
Bn-A09-p7327691	C09	40.5183	1.64523	2.06464	2.0647	2.06463
cC09.loc41	C09	41	1.5531	1.931	1.93563	1.93218
Bn-scaff_17487_1-p1890044	C09	41.0722	1.53014	1.903	1.9031	1.90304
cC09.loc42	C09	42	1.55704	1.86139	1.87256	1.86098
cC09.loc43	C09	43	1.5478	1.81554	1.82561	1.81632
Bn-scaff_19436_1-p22481	C09	43.9365	1.50324	1.77537	1.77537	1.77537
Bn-A09-p8634971	C09	43.9365	1.50324	1.77537	1.77537	1.77537
cC09.loc44	C09	44	1.50324	1.77536	1.77536	1.77536
Bn-scaff_22835_1-p434032	C09	44.2123	1.50323	1.77535	1.77535	1.77535
cC09.loc45	C09	45	1.37875	1.6353	1.63462	1.63542
Bn-scaff_16912_1-p201151	C09	45.6143	1.23197	1.46352	1.46348	1.46354
cC09.loc46	C09	46	1.45978	1.71983	1.71112	1.72132
Bn-scaff_15847_1-p265134	C09	46.7311	1.86611	2.14362	2.14364	2.14361
cC09.loc47	C09	47	1.87741	2.12655	2.12678	2.12658
Bn-scaff_18100_1-p31176	C09	47.0069	1.87716	2.12613	2.12612	2.12614
Bn-scaff_18100_1-p69205	C09	47.2827	2.11341	2.3623	2.3623	2.3623
Bn-scaff_18100_1-p121231	C09	47.5584	2.36414	2.61282	2.61287	2.61271
cC09.loc48	C09	48	2.30681	2.52323	2.53767	2.51781
cC09.loc49	C09	49	2.09891	2.28285	2.29717	2.28588
Bn-A09-p15852129	C09	49.8289	1.86083	2.04065	2.04069	2.04067
cC09.loc50	C09	50	1.86341	2.04195	2.04565	2.04207
cC09.loc51	C09	51	1.8324	2.03928	2.03407	2.04078
Bn-scaff_15650_1-p256179	C09	51.3472	1.80346	2.03361	2.01258	2.03383
cC09.loc52	C09	52	1.85606	2.08256	2.08195	2.08264
Bn-A09-p15362032	C09	52.0149	1.8571	2.08335	2.08335	2.08335
Bn-A01-p19139637	C09	52.0149	1.8571	2.08335	2.08335	2.08335
Bn-scaff_20619_1-p166885	C09	52.0149	1.8571	2.08335	2.08335	2.08335
Bn-scaff_16246_2-p17924	C09	52.0149	1.8571	2.08335	2.08335	2.08335
cC09.loc53	C09	53	1.62035	1.74193	1.73548	1.74288
Bn-scaff_16456_1-p415818	C09	53.1318	1.57218	1.66945	1.6693	1.66946
Bn-scaff_16325_1-p117281	C09	53.6857	1.67759	1.83819	1.83819	1.83819
Bn-scaff_15743_1-p235005	C09	53.6857	1.67759	1.83819	1.83819	1.83819
cC09.loc54	C09	54	1.63795	1.77568	1.78442	1.77552
Bn-scaff_27554_1-p3448	C09	54.52	1.54484	1.68114	1.68099	1.68114
Bn-scaff_21276_1-p204108	C09	54.7957	1.818	2.00758	2.00744	2.00756
cC09.loc55	C09	55	1.83166	2.01957	2.01052	2.0202
cC09.loc56	C09	56	1.81036	1.97832	1.96473	1.9769
Bn-scaff_23208_1-p22129	C09	56.1977	1.78918	1.94251	1.9425	1.94248
cC09.loc57	C09	57	1.51868	1.69804	1.69673	1.6991
Bn-scaff_15881_1-p161354	C09	57.032	1.50605	1.68492	1.68475	1.68492
Bn-scaff_17799_1-p2858971	C09	57.3078	1.78273	2.02518	2.02518	2.02518
Bn-scaff_17799_1-p2773426	C09	57.3078	1.78273	2.02518	2.02518	2.02518
Bn-scaff_17799_1-p2747856	C09	57.3078	1.78273	2.02518	2.02518	2.02518
cC09.loc58	C09	58	1.90548	2.1914	2.187	2.19051
cC09.loc59	C09	59	1.99331	2.31871	2.32058	2.31898
Bn-scaff_19899_1-p559187	C09	59.2861	1.99626	2.33261	2.33254	2.3326
cC09.loc60	C09	60	1.75869	2.04952	2.03444	2.04955
Bn-scaff_15576_1-p111352	C09	60.1202	1.70275	1.96291	1.96291	1.96291
Bn-scaff_15576_1-p115266	C09	60.1202	1.70275	1.96291	1.96291	1.96291
Bn-scaff_15576_1-p511823	C09	60.396	1.5007	1.75877	1.75874	1.75877
Bn-scaff_15576_1-p540624	C09	60.6717	1.2488	1.44407	1.44387	1.44407
cC09.loc61	C09	61	1.15971	1.3218	1.31718	1.32023
Bn-scaff_27705_1-p179294	C09	61.8541	0.886818	0.957185	0.956247	0.957105
Bn-scaff_15576_1-p761764	C09	61.9175	0.892141	0.962618	0.962555	0.962612
Bn-scaff_15576_1-p772503	C09	61.9175	0.892141	0.962618	0.962555	0.962612
cC09.loc62	C09	62	0.836487	0.903753	0.896537	0.90345
Bn-scaff_15576_1-p837802	C09	62.1933	0.700943	0.735783	0.735736	0.735783
Bn-scaff_17028_1-p396877	C09	62.7472	0.533036	0.539447	0.539442	0.539445
cC09.loc63	C09	63	0.43357	0.445509	0.445523	0.445638
Bn-scaff_21841_1-p174651	C09	63.023	0.424282	0.436454	0.436455	0.436459
cC09.loc64	C09	64	0.649691	0.628505	0.632684	0.628234
Bn-scaff_16362_1-p572387	C09	64.4249	0.742251	0.710623	0.710625	0.710622
Bn-scaff_16362_1-p632561	C09	64.4249	0.742251	0.710623	0.710625	0.710622
cC09.loc65	C09	65	0.654561	0.64296	0.643591	0.64281
Bn-A01-p24107515	C09	65.1562	0.630354	0.624184	0.624876	0.624101
cC09.loc66	C09	66	0.646664	0.630755	0.61848	0.630372
cC09.loc67	C09	67	0.654903	0.612524	0.601084	0.612152
Bn-A10-p13618703	C09	67.6144	0.65469	0.586387	0.586387	0.586387
Bn-A10-p13638222	C09	67.6144	0.65469	0.586387	0.586387	0.586387
cC09.loc68	C09	68	0.626621	0.57047	0.571797	0.570557
cC09.loc69	C09	69	0.518077	0.489302	0.48933	0.489295
Bn-scaff_22082_1-p439197	C09	69.0167	0.515958	0.487502	0.487525	0.487501
Bn-scaff_22082_1-p262473	C09	69.2921	0.4697	0.457838	0.457972	0.45785
cC09.loc70	C09	70	0.462313	0.451043	0.450161	0.450914
cC09.loc71	C09	71	0.450405	0.438846	0.436229	0.438464
cC09.loc72	C09	72	0.436682	0.423258	0.418716	0.422584
cC09.loc73	C09	73	0.421091	0.403974	0.397525	0.40301
cC09.loc74	C09	74	0.40365	0.380842	0.372728	0.379638
cC09.loc75	C09	75	0.384458	0.353926	0.344599	0.352579
cC09.loc76	C09	76	0.363712	0.323568	0.313641	0.322206
cC09.loc77	C09	77	0.341703	0.290417	0.280578	0.289166
cC09.loc78	C09	78	0.31881	0.255414	0.24632	0.254371
cC09.loc79	C09	79	0.295476	0.219722	0.211894	0.218934
cC09.loc80	C09	80	0.272174	0.184604	0.178348	0.184064
cC09.loc81	C09	81	0.249367	0.151272	0.146652	0.150936
cC09.loc82	C09	82	0.227476	0.120737	0.117609	0.120547
cC09.loc83	C09	83	0.206846	0.0937147	0.0917952	0.0936163
cC09.loc84	C09	84	0.187733	0.0705861	0.0695401	0.0705389
cC09.loc85	C09	85	0.170295	0.0514238	0.0509368	0.0514028
cC09.loc86	C09	86	0.154602	0.0360594	0.0358812	0.0360511
cC09.loc87	C09	87	0.140645	0.0241638	0.0241233	0.0241615
Bn-scaff_17750_1-p1869640	C09	87.7572	0.131191	0.0172114	0.0172062	0.0172113
cC09.loc88	C09	88	0.122951	0.00916676	0.00916675	0.00916676
Bn-A10-p16425155	C09	88.3102	0.131437	0.0212758	0.0212748	0.0212757
cC09.loc89	C09	89	0.124593	0.0135204	0.0135335	0.0135198
cC09.loc90	C09	90	0.108254	0.00735464	0.00736442	0.00735507
Bn-scaff_17750_1-p1621241	C09	90.5834	0.0964531	0.0064306	0.00643074	0.00643061
cC09.loc91	C09	91	0.106049	0.00733624	0.00735514	0.00733596
cC09.loc92	C09	92	0.129622	0.0115087	0.0115637	0.0115089
cC09.loc93	C09	93	0.152598	0.0179988	0.0180159	0.0179993
Bn-scaff_17750_1-p1317267	C09	93.1519	0.15594	0.0191447	0.0191444	0.0191448
cC09.loc94	C09	94	0.183665	0.0578585	0.0568511	0.0579026
cC09.loc95	C09	95	0.241814	0.13293	0.129512	0.132925
cC09.loc96	C09	96	0.323124	0.230605	0.226492	0.230213
Bn-scaff_17750_1-p917824	C09	96.9274	0.411347	0.328393	0.328427	0.328396
cC09.loc97	C09	97	0.42093	0.333977	0.335338	0.334078
Bn-scaff_17750_1-p684757	C09	97.7616	0.516644	0.393805	0.393839	0.393803
cC09.loc98	C09	98	0.537198	0.414038	0.416007	0.414329
cC09.loc99	C09	99	0.62885	0.507099	0.51494	0.507181
cC09.loc100	C09	100	0.723206	0.609057	0.61351	0.608506
Bn-scaff_17750_1-p509639	C09	100.329	0.753234	0.643435	0.643454	0.643435
Bn-scaff_17750_1-p436527	C09	100.604	0.75929	0.659508	0.659525	0.659507
cC09.loc101	C09	101	0.718443	0.644433	0.649309	0.643933
cC09.loc102	C09	102	0.602376	0.597557	0.602355	0.59778
Bn-A10-p15227741	C09	102.44	0.548815	0.571899	0.572117	0.571706
Bn-scaff_17750_1-p261491	C09	102.579	0.55925	0.581258	0.581258	0.581258
Bn-scaff_17750_1-p161563	C09	102.855	0.519818	0.506789	0.50679	0.506789
cC09.loc103	C09	103	0.482937	0.473504	0.474137	0.473073
Bn-scaff_17750_1-p117385	C09	103.689	0.310192	0.314811	0.314817	0.314821
cC09.loc104	C09	104	0.334778	0.343642	0.345796	0.343868
cC09.loc105	C09	105	0.42185	0.444317	0.455002	0.444987
cC09.loc106	C09	106	0.517003	0.552872	0.572597	0.553254
cC09.loc107	C09	107	0.613153	0.662909	0.688057	0.662423
cC09.loc108	C09	108	0.702587	0.768162	0.790387	0.767099
cC09.loc109	C09	109	0.779002	0.863597	0.871428	0.86309
Bn-scaff_21636_1-p223504	C09	109.356	0.80228	0.894482	0.894323	0.894471
Bn-scaff_21636_1-p391371	C09	109.631	0.728173	0.747769	0.747743	0.747769
cC09.loc110	C09	110	0.832482	0.873761	0.865527	0.873609
Bn-scaff_16693_1-p56216	C09	110.466	0.953339	1.0013	1.0013	1.0013
Bn-scaff_16215_1-p77959	C09	110.736	0.95808	1.03019	1.03134	1.03013
LOD_NP LOD from the non-parametric scan
LOP_EM LOD from the EM algorithm
LOD_HK LOD from the Haley-Knott regression
LOD_EHK LOD from the extended Haley-Knott regression

## Sheet: Data_S3
Supplementary Data 3 Annotation of genes in the wild Brassica species
QTL	Chromosome	Strand	Start	End	Gene-ID	Major-Isoform	Length	Mean fragments per million per kilobase [FPKM]		Log2-FC	Padj	Regulation	Significant	Refseq-ID	Refseq-Evalue	Ath-ID	Ath-Evalue	Uniprot-ID	Uniprot-Evalue
								BRA1896	BRA1909
-	C4	-	25303	27420	Unigene.12932	transcript:Bo4g001010.1	1302	2.43991	1.35077	0.655652	0.0328711	Up	Yes	XM_013776065.1	0	ath:AT2G48030	8e-143	A0A178VXZ5	0
-	C5	-	13449	16896	Unigene.17010	transcript:Bo5g001000.1	1704	23.1569	11.3884	0.865569	0.00932869	Up	Yes	XM_013731088.1	0	ath:AT1G01610	0	A0A178W9F8	0
-	Scaffold25456	+	47	208	Bo25456s010	transcript:Bo25456s010.1	162	0.539242	0.23168	1.01766	0.442509	Up	No	XM_013750848.1	5e-81	NA	NA	NA	NA
-	C1	+	1711	2833	Bo1g001010	transcript:Bo1g001010.1	909	0	0.015688	-1.87828	0.754113	Down	No	XM_013739774.1	6e-177	ath:AT2G42005	1e-64	Q9SVG0	7e-64
-	C5	-	20409	21443	Unigene.17011	transcript:Bo5g001010.1	861	444.751	34.0171	3.51205	8.60932e-17	Up	Yes	XM_013732217.1	0	ath:AT1G01620	0	Q08733	0
-	C5	+	23650	25048	Unigene.17012	transcript:Bo5g001020.1	768	16.1621	10.686	0.394021	0.037444	Up	Yes	XM_013728259.1	0	ath:AT1G01630	5e-173	A0A178W2W3	2e-172
-	C5	-	25433	26786	Unigene.17013	Unigene.17013.1	958	29.1333	5.8385	2.12391	1.52421e-11	Up	Yes	XM_013728464.1	0	ath:AT1G01640	2e-115	A0A178WIE3	5e-117
-	C5	-	29016	33345	Unigene.17014	transcript:Bo5g001040.1	1758	27.1442	25.4688	-0.101529	0.545318	Down	No	XM_013782892.1	0	ath:AT1G01650	0	A0A178WMP2	0
-	C5	-	35101	41171	Unigene.17015	transcript:Bo5g001060.1	1348	15.9326	1.74416	2.68762	1.42867e-19	Up	Yes	XM_013731337.1	0	ath:AT1G01670	3e-134	Q8GXQ7	3e-169
-	C5	-	41596	43927	Unigene.17016	transcript:Bo5g001070.1	870	4.93847	1.95349	1.10991	0.118839	Up	No	XM_013729231.1	0	ath:AT1G01680	2e-112	Q9LQ92	3e-118
-	C5	+	46595	48864	Unigene.17017	transcript:Bo5g001080.1	1179	0.268881	0.0713317	1.75633	0.334404	Up	No	XM_013728900.1	0	ath:AT1G01690	3e-155	A0A1P8AUL3	4e-172
-	C5	-	48547	48878	Unigene.17018	Unigene.17018.1	241	0.0262017	0	0.87872	0.91194	Up	No	XM_013728900.1	4e-84	ath:AT1G01690	2e-09	NA	NA
-	C5	+	49443	52892	Unigene.17019	transcript:Bo5g001090.1	1576	25.1972	11.0692	0.982325	2.62048e-08	Up	Yes	XM_013782823.1	0	ath:AT1G01710	0	A0A178W7C0	0
-	C5	+	53973	55465	Unigene.17020	transcript:Bo5g001100.1	1233	45.2859	52.4018	-0.408709	0.0365021	Down	Yes	XM_013730382.1	0	ath:AT1G01720	0	A0A384KJW1	0
-	C4	-	28790	40056	Unigene.12935	Unigene.12935.4	6673	2.00902	1.7881	-0.148063	0.534008	Down	No	XM_013780485.1	0	ath:AT2G48060	0	A0A1P8AYH1	0
-	C4	+	39826	41326	Unigene.12936	transcript:Bo4g001030.1	717	24.4673	10.9452	0.851486	8.63194e-07	Up	Yes	XM_013780486.1	0	ath:AT2G48070	5e-91	A0A178VW69	1e-100
-	C2	+	17491	18108	Unigene.3581	Unigene.3581.1	468	1.79896	0	7.44014	1.31092e-07	Up	Yes	NA	NA	NA	NA	NA	NA
-	C2	+	24097	24897	Unigene.3582	transcript:Bo2g001000.1	801	1.77066	5.15449	-1.73265	1.56323e-07	Down	Yes	XM_013763333.1	0	ath:AT5G01840	9e-64	Q9LZW2	3e-85
-	C5	-	57901	58394	Unigene.17021	transcript:Bo5g001120.1	186	48.5087	20.8061	1.01999	0.0118983	Up	Yes	XM_013730384.1	3e-94	ath:AT1G01725	3e-20	NA	NA
-	C4	-	42301	44951	Bo4g001040	transcript:Bo4g001040.1	1443	0.0437307	0.249983	-2.63999	0.0673095	Down	No	XM_013779146.1	0	ath:AT2G48080	0	F4IN63	0
-	C2	.	35107	36372	Unigene.3584	Unigene.3584.1	1266	15.2436	3.62004	1.85756	0.125325	Up	No	NA	NA	NA	NA	NA	NA
-	C2	+	64280	66408	Unigene.3585	transcript:Bo2g001010.1	1591	7.0867	3.2454	0.938253	7.9353e-14	Up	Yes	XM_013762755.1	0	ath:AT5G01850	0	A0A178U731	0
-	C2	+	72371	73078	Bo2g001020	transcript:Bo2g001020.1	708	0	0.001667	-1.04485	NA	Down	No	XM_013764663.1	0	ath:AT5G01860	8e-79	A0A178UMA1	2e-79
-	C2	+	79379	79837	Unigene.3586	transcript:Bo2g001030.1	459	12.5473	1.13763	3.22523	3.05529e-12	Up	Yes	XM_013763143.1	0	ath:AT5G01880	3e-73	Q9LZV8	1e-79
-	C4	-	59106	59630	Unigene.12934	transcript:Bo4g001070.1	525	2.18441	5.82009	-1.60912	0.040213	Down	Yes	XM_013779240.1	0	ath:AT2G48090	5e-38	Q8LA92	1e-52
-	C2	-	87703	90647	Bo2g001040	transcript:Bo2g001040.1	2880	0.59183	0.854997	-0.731905	0.00783562	Down	Yes	XM_013765866.1	0	ath:AT5G01890	0	Q9LZV7	0
-	C3	+	9826	13892	Unigene.7212	transcript:Bo3g001010.1	1476	0.007815	0.0449713	-2.37928	0.413338	Down	No	XM_013767951.1	0	ath:AT1G01460	0	A0A178WDA9	0
-	C3	-	14336	15072	Unigene.7213	transcript:Bo3g001020.1	456	120.698	134.969	-0.373136	0.434295	Down	No	XM_013767950.1	0	ath:AT1G01470	6e-94	A0A178W160	2e-93
-	C3	+	22889	25011	Unigene.7214	transcript:Bo3g001040.1	1294	10.2536	5.87367	0.603098	0.0109278	Up	Yes	XM_013767883.1	0	ath:AT1G01560	0	A0A178W1B0	0
-	C3	.	25210	25938	Unigene.7215	Unigene.7215.1	729	1.17501	0.37095	0.377671	0.753037	Up	No	XM_013775017.1	1e-43	ath:AT1G10000	8e-07	NA	NA
-	C3	-	31519	31837	Bo3g001050	transcript:Bo3g001050.1	225	0.0710207	0.132016	-0.817538	0.780818	Down	No	XM_013775528.1	1e-97	ath:AT2G46320	8e-36	NA	NA
-	C3	+	32794	33295	Bo3g001060	transcript:Bo3g001060.1	435	0	0	0	NA	Intermediate	No	XM_013730168.1	5e-110	ath:AT1G01120	2e-48	Q9MAM3	3e-68
-	C3	+	33341	33823	Bo3g001070	transcript:Bo3g001070.1	483	0	0.127509	-4.08946	0.280168	Down	No	XM_013749750.1	0	ath:AT1G01120	4e-107	B9DHT8	5e-108
-	C3	+	33928	34353	Bo3g001080	transcript:Bo3g001080.1	426	0	0.044287	-2.55981	0.334925	Down	No	XM_013749750.1	2e-164	ath:AT1G01120	5e-92	B9DHT8	1e-92
-	C3	+	35438	39154	Unigene.7217	Unigene.7217.1	2275	0.779125	1.39159	-1.07994	0.0190721	Down	Yes	XM_013774577.1	0	ath:AT1G01060	0	A0A178W761	0
-	C3	+	49325	49819	Unigene.7216	transcript:Bo3g001100.1	427	0.143105	0.244263	-0.842516	0.800969	Down	No	XM_013784245.1	5e-130	NA	NA	NA	NA
-	C3	+	54964	56025	Bo3g001110	transcript:Bo3g001110.1	1062	0	0	0	NA	Intermediate	No	XM_013771868.1	0	ath:AT1G01030	6e-165	A0A384L4G6	6e-169
-	C3	+	58692	61019	Unigene.7218	Unigene.7218.2	1656	11.7872	6.65322	0.796256	0.00293373	Up	Yes	XM_013737719.1	0	ath:AT1G02305	4e-89	A0A178WH58	5e-64
-	C3	+	61341	63556	Unigene.7219	Unigene.7219.1	1452	8.5296	9.01373	-0.252753	0.285586	Down	No	XM_013770312.1	0	ath:AT1G02410	7e-160	A0A178WLX7	6e-164
-	C3	+	65403	66857	Unigene.7220	transcript:Bo3g001140.1	1455	2.67178	0	9.63051	3.63497e-14	Up	Yes	XM_013772674.1	0	ath:AT1G02420	0	A0A178WHC0	0
-	C3	-	71180	72553	Bo3g001150	transcript:Bo3g001150.1	492	0	0.133325	-4.27286	0.392715	Down	No	XM_013766182.1	8e-34	ath:AT5G37600	2e-08	Q56WN1	7e-08
-	C3	+	73757	74989	Bo3g001160	transcript:Bo3g001160.1	888	0	0.621208	-7.1351	1.11213e-05	Down	Yes	XM_013772321.1	0	ath:AT1G02520	2e-125	A0A1P8B4H4	7e-111
-	C3	+	77112	80780	Unigene.7221	Unigene.7221.1	1537	0	1.75757	-9.3849	2.82815e-11	Down	Yes	XM_013767299.1	0	ath:AT5G01010	0	A0A178UDL6	0
-	C3	+	82032	86509	Unigene.7222	transcript:Bo3g001180.1	2859	0.0852017	0.018665	1.84724	0.105027	Up	No	XM_013769659.1	0	ath:AT5G37450	0	C0LGU1	0
-	C6	+	862	2784	Unigene.21052	Unigene.21052.1	1923	1.83739	3.00842	-0.907928	1.53633e-05	Down	Yes	XM_013735006.1	0	NA	NA	NA	NA
-	C6	-	8315	12879	Unigene.21053	transcript:Bo6g001000.1	1993	4.72795	2.82439	0.497024	0.00803385	Up	Yes	XM_013732700.1	0	ath:AT1G43620	0	W8Q3P6	0
-	C6	+	19212	22417	Unigene.21054	Unigene.21054.1	2461	17.8531	18.196	-0.18445	0.19266	Down	No	XM_013736761.1	0	ath:AT1G43690	0	A0A178VZX5	0
-	C6	-	22604	24554	Unigene.21055	Unigene.21055.1	1780	2.22423	0.471042	2.08571	1.32207e-09	Up	Yes	XM_013733408.1	0	ath:AT5G05760	1e-42	Q9FFK1	3e-51
-	C9	-	3503	4883	Unigene.31638	Unigene.31638.1	1381	7.19972	6.46012	-0.0437338	0.904594	Down	No	XM_013751282.1	0	ath:AT4G22180	2e-99	O49624	4e-85
-	C9	-	6445	13485	Unigene.31643	Unigene.31643.1	2402	8.2279	2.61926	0.91395	3.35852e-07	Up	Yes	XM_013751981.1	0	ath:AT3G02060	2e-132	A0A178VKB7	2e-86
-	C6	-	35896	36546	Bo6g001040	transcript:Bo6g001040.1	651	0	0.0748777	-3.70672	0.47944	Down	No	NA	NA	ath:ArthMp070	1e-19	Q9ZQE4	2e-94
-	C6	-	36785	36985	Bo6g001050	transcript:Bo6g001050.1	201	0	0.184757	-3.76005	NA	Down	No	NA	NA	NA	NA	NA	NA
-	C9	+	14061	16656	Unigene.31641	transcript:Bo9g001030.1	1713	40.4286	17.7593	0.982227	6.64351e-15	Up	Yes	XM_013755725.1	0	ath:AT1G05940	0	Q9C5D6	0
-	C9	-	16689	19057	Unigene.31642	Unigene.31642.1	1298	28.8612	30.3117	-0.264632	0.0397507	Down	Yes	XM_013755728.1	0	ath:AT4G00026	3e-129	Q1G3L1	4e-131
-	C6	.	78657	78930	Unigene.21056	Unigene.21056.1	274	1.19472	0	6.13198	0.000196528	Up	Yes	XM_013761590.1	1e-49	NA	NA	NA	NA
-	C9	+	19404	21045	Unigene.31645	transcript:Bo9g001040.1	1566	3.13371	3.25536	-0.258496	0.215266	Down	No	XM_013755726.1	0	ath:AT5G07670	8e-132	A0A178U7B9	1e-139
-	C9	-	20756	26402	Unigene.31646	transcript:Bo9g001050.1	3099	0.591042	0.284937	0.834703	0.0220887	Up	Yes	XM_013755726.1	9e-51	ath:AT1G02080	0	A0A178WMX0	0
-	C9	+	26736	27423	Unigene.31644	transcript:Bo9g001060.1	618	37.5632	25.6954	0.344889	0.143824	Up	No	XM_013751408.1	0	ath:AT4G00030	2e-109	A0A178UXU7	2e-112
-	C9	+	29794	29879	ENSRNA049451405	transcript:ENSRNA049451405-T1	86	0	0	0	NA	Intermediate	No	NA	NA	NA	NA	NA	NA
-	C1	+	3620	6922	Unigene.6	Unigene.6.1	2492	5.8729	4.27125	0.243606	0.037248	Up	Yes	XM_013748141.1	0	ath:AT4G38360	0	A0A178UWL9	0
-	C6	+	87221	91437	Unigene.21059	Unigene.21059.1	3115	16.1252	9.2853	0.597839	7.55496e-06	Up	Yes	XM_013736246.1	0	ath:AT1G43850	0	Q8W234	0
-	C7	-	18042	20243	Bo7g001020	transcript:Bo7g001020.1	936	0.0146953	0.007347	0.72336	0.854378	Up	No	NA	NA	ath:AT2G17030	9e-35	Q3EBZ2	6e-32
-	C7	+	49797	52551	Unigene.24174	Unigene.24174.2	793	0	3.8447	-9.53529	2.62375e-14	Down	Yes	NA	NA	NA	NA	NA	NA
-	C7	+	59006	59386	Bo7g002050	transcript:Bo7g002050.1	381	0.034853	0.0319867	-0.00482375	NA	Down	No	XM_013741452.1	0	ath:AT2G19000	2e-34	O65920	7e-41
-	C7	+	61655	63896	Bo7g002060	transcript:Bo7g002060.1	1176	0.029735	0.018039	-0.00576753	1	Down	No	XM_013741631.1	0	ath:AT2G19010	1e-169	A0A2H1ZE17	1e-179
-	C7	+	81427	83377	Unigene.24175	transcript:Bo7g002090.1	1189	16.0515	13.113	0.0910514	0.5215	Up	No	XM_013743424.1	0	ath:AT2G19080	1e-155	O64471	3e-163
-	Scaffold16096	+	3	413	Bo16096s010	transcript:Bo16096s010.1	411	0.0218653	0	0.87872	NA	Up	No	NA	NA	ath:AT3G47680	6e-21	A0A178USS6	1e-34
-	C7	-	83526	86155	Unigene.24176	transcript:Bo7g002100.1	2418	0.584829	1.14575	-1.15511	6.62968e-06	Down	Yes	XM_013743423.1	0	ath:AT2G19090	0	F4ISE7	0
-	C7	+	93228	93743	Bo7g002110	transcript:Bo7g002110.1	516	0.0139207	0	0.87872	NA	Up	No	XM_013746514.1	0	ath:AT3G56550	3e-74	Q9LXY5	8e-74
-	C4	+	63358	76249	Unigene.12937	Unigene.12937.1	6600	31.463	19.496	0.391879	4.11242e-05	Up	Yes	XM_013780399.1	0	ath:AT2G48110	0	A0A178VR69	0
-	C4	-	76254	76568	Unigene.12938	transcript:Bo4g001110.1	315	0	0.811523	-6.05583	9.96316e-05	Down	Yes	NA	NA	NA	NA	NA	NA
-	C4	.	82062	82508	Unigene.12939	Unigene.12939.1	447	1.84614	0.103669	3.97318	1.57941e-05	Up	Yes	NA	NA	NA	NA	NA	NA
-	C4	-	85950	89679	Unigene.12940	transcript:Bo4g001120.1	999	0.008336	0.163932	-4.50641	0.0259706	Down	Yes	XM_013779366.1	0	ath:AT3G62850	2e-41	Q9LZI1	9e-43
-	C4	+	90924	103705	Unigene.12941	Unigene.12941.1	2402	26.6862	29.6253	-0.210684	0.360953	Down	No	XM_013776902.1	0	ath:AT2G47500	0	A0A178VYA6	0
-	C4	-	99819	100310	Unigene.12942	Unigene.12942.1	219	0.366755	1.17111	-1.76933	0.103239	Down	No	XM_013776904.1	4e-98	NA	NA	NA	NA
-	C4	+	104622	107823	Unigene.12944	transcript:Bo4g001150.1	2205	8.67283	39.0383	-2.29169	2.75337e-20	Down	Yes	XM_013782031.1	0	ath:AT2G40940	0	Q38846	0
-	C4	+	108824	109529	Bo4g001160	transcript:Bo4g001160.1	525	0.0273297	0	1.79039	NA	Up	No	XM_013779973.1	0	ath:AT2G47540	4e-93	O22257	3e-100
-	C4	+	112863	115376	Unigene.12947	transcript:Bo4g001170.1	1689	30.2152	23.4236	0.162058	0.648468	Up	No	XM_013778564.1	0	ath:AT2G47550	0	A0A178VWW1	0
-	C4	-	116793	117488	Unigene.12945	transcript:Bo4g001180.1	696	1.84036	2.2392	-0.483993	0.365154	Down	No	XM_013778519.1	0	ath:AT2G47560	3e-56	A0A178VJ00	7e-85
-	Scaffold00629	+	89663	90670	Bo00629s060	transcript:Bo00629s060.1	1008	0.001213	0.01505	-0.916493	NA	Down	No	XM_013758223.1	0	ath:AT5G19040	0	Q94ID2	0
-	C2	+	100955	102014	Unigene.3587	Unigene.3587.1	827	66.8395	7.42759	2.93938	0.0174423	Up	Yes	NA	NA	NA	NA	NA	NA
-	C7	+	115813	117959	Unigene.24177	Unigene.24177.1	1572	3.22024	1.93057	0.532201	0.0527175	Up	No	XM_013756023.1	2e-44	ath:AT3G12490	3e-18	NA	NA
-	C3	+	86948	92071	Unigene.7223	Unigene.7223.1	3404	17.0089	10.9018	0.448324	0.0250042	Up	Yes	XM_013773902.1	0	ath:AT5G01950	0	A0A178UQ81	0
-	C8	-	320	15908	Unigene.27915	transcript:Bo8g001000.1	482	8.7991	0.545204	3.76602	1.46243e-20	Up	Yes	XM_013747644.1	0	ath:AT1G02610	1e-53	A0A1P8AS75	2e-53
-	C3	+	96326	100157	Unigene.7226	Unigene.7226.1	2752	8.49681	3.8554	0.941937	7.74404e-05	Up	Yes	XM_013773190.1	0	ath:AT5G01930	0	Q9LZV3	0
-	C3	-	100043	101975	Unigene.7227	Unigene.7227.2	1856	26.8504	8.15533	1.51641	5.21647e-23	Up	Yes	XM_013773189.1	0	ath:AT5G01920	0	A0A178U7X9	0
-	C2	-	114553	119309	Unigene.3589	transcript:Bo2g001090.1	1377	46.3765	18.3546	1.2345	1.27797e-13	Up	Yes	XM_013765865.1	0	ath:AT5G01010	0	A0A178UDL6	0
-	C7	+	127371	132051	Unigene.24179	transcript:Bo7g002130.1	1188	13.2108	14.2504	-0.310055	0.0823849	Down	No	XM_013779818.1	2e-112	NA	NA	O81517	2e-12
-	C4	+	120323	121857	Unigene.12943	transcript:Bo4g001190.1	768	57.2639	48.5174	0.0375105	0.804225	Up	No	XM_013780655.1	0	ath:AT2G47580	1e-125	A0A178VZ67	2e-135
-	C4	+	125677	127292	Unigene.12946	transcript:Bo4g001200.1	1356	44.3282	21.2746	0.858411	4.83198e-06	Up	Yes	XM_013780654.1	0	ath:AT2G47590	0	A0A178VPK5	0
-	C8	.	2571	3007	Unigene.27916	Unigene.27916.1	437	1.1212	0.0848417	3.49817	0.000788256	Up	Yes	NA	NA	NA	NA	NA	NA
-	C4	-	127618	130604	Unigene.12948	transcript:Bo4g001210.1	1644	4.93799	6.23205	-0.80072	3.01339e-05	Down	Yes	XM_013780652.1	0	ath:AT2G47600	0	A0A178VW43	0
-	C4	-	140329	149252	Unigene.12950	Unigene.12950.1	3619	34.6467	21.7087	0.611699	6.56393e-10	Up	Yes	XM_013781022.1	0	ath:AT2G47980	0	O82265	0
-	C4	-	150847	151158	Unigene.12949	transcript:Bo4g002220.1	312	5.69053	1.95285	1.33128	0.00953141	Up	Yes	XM_013780678.1	4e-164	ath:AT2G47935	2e-39	A0A1P8B1Y5	5e-47
-	C4	-	151698	152336	Bo4g002230	transcript:Bo4g002230.1	639	0.11161	0.146464	-0.794524	0.70226	Down	No	XM_013780677.1	0	ath:AT2G47920	2e-65	A0A178VY58	3e-78
-	C4	-	153423	154846	Unigene.12952	transcript:Bo4g002240.1	1122	69.859	28.1881	1.10474	2.34837e-09	Up	Yes	XM_013780676.1	0	ath:AT2G47890	5e-105	C0SV95	6e-146
-	C4	-	159650	159958	Unigene.12951	transcript:Bo4g002260.1	309	2.00561	14.3814	-3.0278	1.85395e-11	Down	Yes	XM_013779715.1	2e-162	ath:AT2G47880	1e-67	A0A178VM40	3e-67
-	C4	-	161603	161914	Unigene.12953	transcript:Bo4g002270.1	312	1.05288	0.759711	0.279385	0.733213	Up	No	XM_013780297.1	4e-164	ath:AT2G47870	1e-63	O82254	3e-63
-	C4	-	165275	167949	Unigene.12955	transcript:Bo4g002280.1	1428	7.35782	8.39041	-0.610406	0.000244252	Down	Yes	XM_013775805.1	0	ath:AT2G47850	0	Q84W91	0
-	C7	.	150644	151837	Unigene.24178	Unigene.24178.1	1194	4.65285	0	10.15	9.73365e-16	Up	Yes	NA	NA	NA	NA	NA	NA
-	C3	+	102541	103256	Unigene.7224	transcript:Bo3g001210.1	510	0.51843	0.352665	0.262088	0.853473	Up	No	XM_013771442.1	0	ath:AT5G01910	2e-40	A0A178UFL6	3e-53
-	C3	+	109893	110453	Unigene.7225	transcript:Bo3g001240.1	561	5.1156	14.3931	-1.67536	2.09825e-05	Down	Yes	XM_013771001.1	0	ath:AT5G01790	2e-65	A0A178UQU0	4e-69
-	C3	+	111433	121142	Unigene.7228	Unigene.7228.1	617	0.567282	1.98766	-1.87528	0.00262388	Down	Yes	NA	NA	NA	NA	NA	NA
-	C3	-	121941	125417	Bo3g001260	transcript:Bo3g001260.1	1692	0	0.00567833	-1.87828	NA	Down	No	XM_013771599.1	0	ath:AT5G01760	0	A0A178ULH5	0
-	Scaffold11270	-	34	453	Unigene.38009	Unigene.38009.1	233	0.838195	0.0595167	2.63528	0.0293812	Up	Yes	XM_013776901.1	3e-119	ath:AT2G48120	4e-49	NA	NA
-	Scaffold11193	+	201	413	Unigene.38008	transcript:Bo11193s010.1	213	1.27206	0	5.85738	0.00392942	Up	Yes	NA	NA	NA	NA	NA	NA
-	C2	-	139746	140775	Bo2g001100	transcript:Bo2g001100.1	804	0.214618	0.255846	-0.487431	0.789899	Down	No	XM_013744777.1	3e-60	ath:AT4G16545	1e-91	A0A384LCG1	3e-91
-	Scaffold11020	.	82	532	Unigene.38001	Unigene.38001.1	451	0.592192	0.819001	-0.70484	0.46326	Down	No	NA	NA	ath:AT4G18830	1e-15	NA	NA
-	Scaffold10999	.	70	308	Unigene.38000	Unigene.38000.1	239	0.398815	0.625018	-0.695674	0.645521	Down	No	NA	NA	NA	NA	NA	NA
-	Scaffold11093	.	135	527	Unigene.38003	Unigene.38003.1	393	0.081055	0	3.03946	0.226824	Up	No	NA	NA	NA	NA	NA	NA
-	Scaffold11061	.	1	408	Unigene.38002	Unigene.38002.1	408	0	0.985881	-6.65228	7.80275e-05	Down	Yes	NA	NA	NA	NA	NA	NA
-	Scaffold11120	-	57	528	Unigene.38005	Unigene.38005.1	384	6.00432	4.03047	0.370101	0.250915	Up	No	NA	NA	ath:AT3G48170	3e-27	NA	NA
-	C4	+	174803	175270	Bo4g002290	transcript:Bo4g002290.1	468	0	0	0	NA	Intermediate	No	XM_013779055.1	0	ath:AT2G47810	6e-99	A0A178VUG0	2e-98
-	Scaffold11165	-	51	513	Unigene.38007	Unigene.38007.1	463	3.39995	1.29048	1.1592	0.00317012	Up	Yes	XM_013759528.1	3e-162	ath:AT1G58440	1e-21	NA	NA
-	Scaffold11155	+	1	527	Unigene.38006	Unigene.38006.1	360	0.141318	1.52547	-3.46705	0.00510185	Down	Yes	XM_013776607.1	0	ath:AT1G62710	2e-70	Q56WT9	7e-72
-	C7	-	153011	158615	Unigene.24181	Unigene.24181.2	2148	3.4091	1.89688	0.674712	0.0762825	Up	No	XM_013738007.1	0	ath:AT2G20770	4e-122	A0A178VQQ3	3e-24
-	C7	.	157673	157906	Unigene.24182	Unigene.24182.1	234	2.09682	0.0835907	3.80966	8.39287e-05	Up	Yes	NA	NA	NA	NA	NA	NA
-	C7	-	159378	160678	Unigene.24180	transcript:Bo7g003160.1	798	2.85025	2.46761	0.0153281	1	Up	No	XM_013740427.1	0	ath:AT2G20750	9e-151	A0A178VX67	1e-168
-	C4	-	177721	178542	Bo4g002300	transcript:Bo4g002300.1	822	0.0202657	0.00256567	1.47247	NA	Up	No	XM_013776905.1	0	ath:AT3G47680	5e-57	A0A178USS6	1e-68
-	C7	-	163030	165024	Unigene.24186	transcript:Bo7g003170.1	656	32.2994	68.607	-1.16008	9.26352e-13	Down	Yes	XM_013742860.1	0	ath:AT2G20740	8e-125	Q940P5	2e-124
-	C7	+	164499	168503	Unigene.24187	Unigene.24187.1	1276	7.22673	1.25148	2.45885	1.5769e-22	Up	Yes	XM_013742855.1	0	ath:AT2G20725	1e-111	A0A178VTV5	6e-138
-	C7	.	168936	169631	Unigene.24184	Unigene.24184.1	696	17.7398	2.92805	2.3861	9.49572e-18	Up	Yes	NA	NA	NA	NA	NA	NA
-	Scaffold21255	-	2	233	Unigene.38434	transcript:Bo21255s010.1	154	10.6466	41.6424	-2.17074	3.70353e-11	Down	Yes	XM_013756339.1	1e-76	ath:AT5G57560	8e-29	NA	NA
-	Scaffold00900	+	21297	22604	Bo00900s030	transcript:Bo00900s030.1	1041	0	0	0	1	Intermediate	No	XM_013758733.1	0	ath:AT4G23510	1e-79	A0A178V328	2e-101
-	C8	.	3565	4055	Unigene.27917	Unigene.27917.1	491	1.46895	0.0452127	4.80782	4.69451e-05	Up	Yes	NA	NA	NA	NA	NA	NA
-	C7	+	171026	172572	Unigene.24185	transcript:Bo7g003190.1	1458	6.51298	8.90816	-0.6512	0.000182518	Down	Yes	XM_013742916.1	0	ath:AT2G20720	1e-107	A0A178VSC9	0
-	C2	-	154927	155444	Bo2g001110	transcript:Bo2g001110.1	432	0	0.0285577	-2.00688	0.685565	Down	No	XM_013764322.1	0	ath:AT3G53470	1e-38	A0A178VHP3	2e-52
-	C2	.	170236	170437	Unigene.3588	Unigene.3588.1	202	0.644157	0	4.78568	0.00745492	Up	Yes	XM_013745927.1	2e-60	NA	NA	NA	NA
-	C4	-	180649	181402	Bo4g002310	transcript:Bo4g002310.1	675	0.072272	0	3.37638	0.525181	Up	No	XM_013779598.1	0	ath:AT2G47780	1e-120	A0A178VWY2	6e-125
-	C8	.	5337	6850	Unigene.27918	Unigene.27918.1	1514	1.3704	0.0591627	4.1619	1.30699e-08	Up	Yes	XM_013762140.1	9e-73	NA	NA	A0A178U867	1e-83
-	C2	+	171579	173263	Unigene.3590	Unigene.3590.1	1572	51.5485	23.6473	0.844167	9.82994e-05	Up	Yes	XM_013765928.1	0	ath:AT5G01820	0	Q9LZW4	0
-	C7	-	173213	174092	Unigene.24188	transcript:Bo7g003200.1	768	55.7854	77.7145	-0.678422	6.78548e-11	Down	Yes	XM_013742917.1	0	ath:AT2G20690	4e-138	Q9SKU8	5e-138
-	C2	-	175098	177544	Unigene.3591	Unigene.3591.1	2185	12.6817	19.3033	-0.825142	2.54764e-06	Down	Yes	XM_013765027.1	0	ath:AT5G01810	0	A0A178UHH3	0
-	C3	-	128918	130109	Unigene.7229	transcript:Bo3g001270.1	666	71.1363	138.296	-1.1596	9.94186e-13	Down	Yes	XM_013767262.1	0	ath:AT5G01750	2e-134	A0A178UDF3	3e-144
-	C3	+	133871	136967	Unigene.7230	transcript:Bo3g001280.1	2234	4.36531	5.50764	-0.537462	0.000662047	Down	Yes	XM_013766354.1	0	ath:AT5G01720	0	Q8RWU5	0
-	C3	+	140425	145225	Unigene.7231	Unigene.7231.1	2773	14.9085	15.8875	-0.198148	0.384499	Down	No	XM_013773574.1	0	ath:AT5G01710	0	A0A178URG4	0
-	Scaffold20217	.	1	336	Unigene.38405	Unigene.38405.1	336	1.20736	0	6.431	8.08203e-05	Up	Yes	NA	NA	NA	NA	NA	NA
-	C3	-	143349	146528	Unigene.7232	transcript:Bo3g001300.1	2304	0.686166	0.104359	2.43158	5.3856e-07	Up	Yes	XM_013773575.1	0	ath:AT5G01690	0	A0A178UD66	0
-	C6	-	91440	91783	Unigene.21060	transcript:Bo6g001110.1	270	0.352193	0.145219	1.01984	0.623124	Up	No	XM_013733411.1	3e-135	ath:AT1G43860	2e-31	NA	NA
-	C3	-	147775	149436	Unigene.7234	transcript:Bo3g001310.1	969	0.113316	0.294579	-1.42912	0.154428	Down	No	XM_013771811.1	0	ath:AT5G01670	0	A0A178UH34	0
-	C5	-	58591	61345	Unigene.17022	transcript:Bo5g001130.1	1503	1.00085	1.74372	-1.17625	1.03398e-07	Down	Yes	XM_013730377.1	0	ath:AT1G01740	0	A0A178WDH9	0
-	C3	+	149690	151172	Unigene.7235	Unigene.7235.2	667	58.2207	40.2558	0.351832	0.0864562	Up	No	XM_013772895.1	0	ath:AT5G01650	9e-65	Q9M011	3e-73
-	C3	+	151478	152122	Unigene.7233	transcript:Bo3g001330.1	645	7.44077	12.9877	-1.00696	9.06288e-08	Down	Yes	XM_013772893.1	0	ath:AT5G01640	1e-112	A0A178UH31	1e-113
-	C3	+	154711	160648	Unigene.7236	Unigene.7236.1	3500	1.4267	0.19069	2.66615	8.26297e-08	Up	Yes	XM_013772889.1	0	ath:AT5G01630	0	A0A178URR8	0
-	C2	-	178041	179617	Unigene.3592	Unigene.3592.2	941	2.68698	14.0288	-2.47003	6.53892e-19	Down	Yes	XM_013765028.1	0	ath:AT5G01750	3e-132	A0A178UDF3	5e-147
-	C3	-	160668	162645	Unigene.7237	Unigene.7237.1	1612	26.8682	43.8437	-0.902223	3.48139e-05	Down	Yes	XM_013772892.1	0	ath:AT5G01620	0	A0A178ULB5	0
-	C2	-	183049	183200	ENSRNA049447274	transcript:ENSRNA049447274-T1	152	0	0.232336	-3.54452	0.207422	Down	No	NA	NA	NA	NA	NA	NA
-	C2	-	191696	192178	Unigene.3593	transcript:Bo2g001160.1	483	0.618482	2.88205	-2.38053	0.00349905	Down	Yes	XM_013763334.1	0	ath:AT5G01740	5e-103	Q9LZX2	1e-102
-	C9	+	31069	33037	Bo9g001070	transcript:Bo9g001070.1	1065	0.0130877	0	1.88172	NA	Up	No	XM_013754801.1	0	ath:AT4G00050	3e-138	A0A178V2U0	1e-142
-	C3	-	163657	164636	Bo3g001350	transcript:Bo3g001350.1	513	0.026543	0.0512997	-1.10113	NA	Down	No	XM_013771949.1	0	ath:AT5G01610	7e-110	A0A178UDF4	2e-109
-	C8	.	7510	7840	Unigene.27919	Unigene.27919.1	331	1.09796	0.119166	2.84138	0.00549892	Up	Yes	XM_013761590.1	5e-94	NA	NA	A0A178W917	3e-38
-	C5	-	62410	65319	Unigene.17023	Unigene.17023.1	1765	1.72785	0.482212	1.60694	1.98853e-05	Up	Yes	XM_013783607.1	0	ath:AT1G01760	0	A0A384L5T4	0
-	C5	+	67068	68231	Bo5g001150	transcript:Bo5g001150.1	618	0.441271	0.0709157	2.41027	0.157569	Up	No	XM_013729086.1	0	ath:AT1G01780	6e-131	Q1ECF5	8e-144
-	C8	+	17193	17946	Bo8g001010	transcript:Bo8g001010.1	585	0.100951	0	3.69985	NA	Up	No	XM_013745500.1	0	ath:AT3G42170	1e-18	Q9XIC2	5e-65
-	C5	+	68816	82565	Unigene.17024	Unigene.17024.1	3958	17.3308	6.89703	1.11508	6.42757e-15	Up	Yes	XM_013729948.1	0	ath:AT1G01790	0	Q9ZTZ7	0
-	C5	+	82823	84630	Unigene.17029	Unigene.17029.1	1279	30.695	9.6505	1.46713	6.91854e-07	Up	Yes	XM_013730722.1	0	ath:AT1G01800	3e-121	Q94K30	0
-	C5	-	84651	88152	Unigene.17030	Unigene.17030.1	2116	3.98645	3.41268	0.0475993	0.876106	Up	No	XM_013730721.1	0	ath:AT1G01830	0	Q93YW3	0
-	C5	+	89672	90139	Unigene.17026	transcript:Bo5g001200.1	468	2.03435	0.488358	1.80703	0.000724663	Up	Yes	XM_013729018.1	0	ath:AT1G01840	4e-63	A0A178W6N6	3e-66
-	C5	+	92357	94937	Unigene.17027	transcript:Bo5g001210.1	2307	3.10818	5.23817	-0.957308	0.000811887	Down	Yes	XM_013731761.1	0	ath:AT1G01900	0	Q84WS0	0
-	C9	+	42870	45505	Unigene.31648	transcript:Bo9g001090.1	1652	34.4998	22.9625	0.387876	6.13556e-05	Up	Yes	XM_013756025.1	0	ath:AT4G00090	0	A0A178USY5	0
-	C9	-	45805	47097	Unigene.31647	transcript:Bo9g001100.1	1293	18.6942	36.5884	-1.16974	4.12874e-14	Down	Yes	XM_013756022.1	0	ath:AT4G00110	0	A0A178V2K1	0
-	C9	-	49432	51002	Unigene.31649	Unigene.31649.1	1097	36.2504	25.242	0.364204	0.0292689	Up	Yes	XM_013753349.1	0	ath:AT1G73440	2e-47	A0A178WMQ0	4e-71
-	C9	-	55176	56855	Unigene.31650	transcript:Bo9g001120.1	1680	3.31409	3.15397	-0.135182	0.74351	Down	No	XM_013757041.1	0	ath:AT4G00150	0	O81316	0
-	C9	-	67205	70462	Unigene.31651	Unigene.31651.1	1016	2.1001	1.25994	0.56102	0.211486	Up	No	XM_013751594.1	0	ath:AT4G00180	2e-111	Q9XFB1	3e-119
-	C9	-	101945	104501	Unigene.31652	Unigene.31652.1	1460	1.85127	0	9.07371	1.80004e-12	Up	Yes	XM_013755442.1	0	ath:AT4G00200	1e-99	A0A178V0F8	9e-140
-	C9	-	107780	109188	Bo9g002150	transcript:Bo9g002150.1	675	0.31373	0.22126	0.276825	0.804703	Up	No	XM_013754332.1	0	ath:AT4G00210	1e-93	A0A178UT63	1e-103
-	C9	+	115489	117526	Bo9g002160	transcript:Bo9g002160.1	675	0.424254	0.056187	2.77817	0.0508734	Up	No	XM_013754771.1	0	ath:AT4G00220	5e-97	O81323	8e-114
-	C1	-	7519	9142	Unigene.2	transcript:Bo1g001040.1	1299	44.7267	23.6867	0.717815	0.00182801	Up	Yes	XM_013746264.1	0	ath:AT4G38220	0	Q8S9L3	0
-	C2	-	194137	194376	Bo2g001170	transcript:Bo2g001170.1	240	0	0.005089	-1.04485	NA	Down	No	NA	NA	ath:AT4G24780	4e-27	NA	NA
-	C3	+	167099	168526	Unigene.7238	transcript:Bo3g001360.1	765	1118.82	418.147	1.23676	0.0150074	Up	Yes	XM_013773172.1	0	ath:AT5G01600	2e-136	Q0WWC2	7e-154
-	C7	-	177068	177688	Unigene.24189	Unigene.24189.1	309	0.123651	0	3.19992	0.292795	Up	No	NA	NA	NA	NA	NA	NA
-	C4	-	181923	182471	Unigene.12954	transcript:Bo4g002320.1	549	0.075281	3.31963	-5.39452	6.25905e-12	Down	Yes	XM_013779626.1	0	ath:AT2G47770	1e-80	O82245	6e-98
-	Scaffold00826	+	35932	37747	Bo00826s010	transcript:Bo00826s010.1	1392	0.00848867	0	1.79039	NA	Up	No	XM_013758493.1	0	ath:AT3G47680	1e-55	Q9STU5	4e-55
-	C5	+	96279	101169	Unigene.17028	transcript:Bo5g001220.1	3195	6.62119	2.15479	1.41684	2.74613e-16	Up	Yes	XM_013730613.1	0	ath:AT2G42010	0	A0A178VSC5	0
-	C4	+	182632	185541	Unigene.12956	transcript:Bo4g002330.1	1785	3.96032	6.37613	-0.883499	9.27209e-06	Down	Yes	XM_013776493.1	0	ath:AT2G47760	0	A0A178VPN0	0
-	C9	-	121065	122783	Unigene.31653	transcript:Bo9g002170.1	1169	12.4517	11.7419	-0.126855	0.502083	Down	No	XM_013751244.1	0	ath:AT4G31010	0	Q8VYD9	0
-	C3	-	169848	172051	Unigene.7239	transcript:Bo3g001370.1	1613	28.7148	17.8882	0.460592	0.0321331	Up	Yes	XM_013773171.1	0	ath:AT5G01590	0	Q7Y1W1	0
-	C4	+	188039	190721	Bo4g002340	transcript:Bo4g002340.1	1848	0.288193	0.147616	0.748602	0.26933	Up	No	XM_013776754.1	0	ath:AT2G47750	0	A0A178VUG1	0
-	C7	-	178333	180145	Unigene.24190	transcript:Bo7g003210.1	1296	5.06769	4.75082	-0.108728	0.626986	Down	No	XM_013738383.1	0	ath:AT2G20680	0	Q7Y223	0
-	C4	-	192089	192909	Unigene.12957	transcript:Bo4g002350.1	651	0.185721	1.69396	-3.2715	4.23399e-06	Down	Yes	XM_013779226.1	0	ath:AT2G47730	2e-125	A0A178VZN0	7e-127
-	C9	+	123169	126948	Unigene.31655	Unigene.31655.1	2791	11.4746	4.61896	1.10748	0.000311079	Up	Yes	XM_013751235.1	0	ath:AT4G00230	0	Q9LLL8	0
-	C9	-	125309	125640	Unigene.31656	Unigene.31656.1	201	0.458139	0.081171	1.93256	0.16895	Up	No	XM_013751235.1	1e-102	ath:AT4G00230	2e-34	NA	NA
-	C9	+	128343	129840	Unigene.31654	transcript:Bo9g002190.1	1410	5.58738	11.2093	-1.20246	9.90798e-13	Down	Yes	XM_013751255.1	0	ath:AT4G00231	0	A0A178V4E4	0
-	C9	+	131570	133969	Bo9g002200	transcript:Bo9g002200.1	1536	0	0.00780267	-1.87828	0.754113	Down	No	XM_013754453.1	0	ath:AT4G00295	0	A0A178V023	0
-	C4	+	194321	195260	Unigene.12958	transcript:Bo4g002360.1	489	595.224	283.015	0.868808	9.58954e-06	Up	Yes	XM_013780553.1	0	ath:AT2G47710	1e-102	A0A178VP88	5e-102
-	C3	+	172387	173446	Bo3g001380	transcript:Bo3g001380.1	696	0.453527	0.176546	1.10486	0.269659	Up	No	XM_013771821.1	0	ath:AT5G01580	6e-130	Q9M017	3e-138
-	C9	+	141080	142881	Unigene.31657	Unigene.31657.1	1174	3.29022	5.92428	-1.03636	7.25155e-06	Down	Yes	XM_013753773.1	0	ath:AT4G00310	1e-72	O23071	7e-95
-	C9	-	146497	148111	Unigene.31658	transcript:Bo9g002230.1	1224	7.51958	20.3875	-1.64018	8.42409e-29	Down	Yes	XM_013751557.1	0	ath:AT4G00330	0	A0A178UXM4	0
-	C9	+	149174	151526	Unigene.31659	Unigene.31659.1	1191	2.8581	2.33144	0.0971049	0.801274	Up	No	XM_013753871.1	0	ath:AT4G00335	1e-67	A0A178V1J7	2e-83
-	C9	+	152310	158751	Unigene.31660	transcript:Bo9g002250.1	4004	4.80273	10.5885	-1.44931	9.31013e-19	Down	Yes	XM_013756376.1	0	ath:AT4G00340	0	A0A178UVS9	0
-	C3	+	174707	176764	Unigene.7240	transcript:Bo3g001390.1	2058	1.6166	2.41531	-0.78782	0.000283032	Down	Yes	XM_013768282.1	0	ath:AT5G01560	0	Q66GN2	0
-	C5	+	135197	136464	Unigene.17031	transcript:Bo5g001240.1	1206	6.92221	3.47589	0.788562	2.01396e-05	Up	Yes	XM_013729624.1	0	ath:AT1G01970	0	A0A178W583	0
-	C1	+	9720	11359	Unigene.3	transcript:Bo1g001050.1	892	2.75755	7.02676	-1.53758	7.05636e-06	Down	Yes	XM_013746270.1	0	ath:AT4G38210	6e-155	Q9SZM1	3e-176
-	C5	-	137037	137771	Unigene.17032	transcript:Bo5g001250.1	735	14.5297	23.7652	-0.911546	3.99679e-10	Down	Yes	XM_013729625.1	0	ath:AT1G01990	2e-74	Q9LPC2	7e-101
-	C4	+	195799	198011	Unigene.12959	transcript:Bo4g002370.1	1349	4.11556	4.49886	-0.426473	0.160657	Down	No	XM_013780552.1	0	ath:AT2G47700	2e-176	O82239	0
-	C9	-	159297	159699	Bo9g002270	transcript:Bo9g002270.1	231	0	0.0328657	-1.04485	NA	Down	No	NA	NA	ath:AT5G23212	2e-12	NA	NA
-	Scaffold01206	-	6848	7378	Bo01206s020	transcript:Bo01206s020.1	531	0.257663	0	4.95404	0.00446221	Up	Yes	XM_013759386.1	0	ath:AT5G45230	3e-60	Q9FKE2	1e-59
-	C3	.	177380	177855	Unigene.7241	Unigene.7241.1	476	1.38759	0.559515	1.04331	0.094631	Up	No	NA	NA	ath:AT5G09330	4e-15	NA	NA
-	C8	-	18971	20436	Bo8g001020	transcript:Bo8g001020.1	1170	0.0646397	0.225146	-1.91956	0.196174	Down	No	XM_013749365.1	0	ath:AT1G02630	0	A0A178W3N0	0
-	C1	+	13442	18016	Bo1g001060	transcript:Bo1g001060.1	3333	0.105113	0.0473267	0.839407	0.566568	Up	No	XM_013763262.1	0	ath:AT4G38190	0	A0A384KGF9	0
-	C5	+	138171	138425	Bo5g001260	transcript:Bo5g001260.1	255	0.219356	0	3.6445	0.383653	Up	No	XM_013783608.1	3e-130	ath:AT1G02000	5e-32	NA	NA
-	C3	+	182220	184722	Unigene.7242	Unigene.7242.1	2503	2.40548	3.47071	-0.730722	0.0164987	Down	Yes	XM_013767284.1	0	ath:AT5G01540	0	Q66GN2	1e-121
-	C4	-	198036	199099	Unigene.12960	Unigene.12960.1	509	21.8863	24.3707	-0.356342	0.103691	Down	No	XM_013780554.1	0	ath:AT3G62790	2e-54	NA	NA
-	C8	-	20876	23069	Unigene.27920	transcript:Bo8g001030.1	2040	2.23262	2.42541	-0.319373	0.292204	Down	No	XM_013749364.1	0	ath:AT1G02660	0	A0A178W4Z4	0
-	C4	+	199496	204840	Unigene.12962	transcript:Bo4g002380.1	3033	4.96589	3.10317	0.476623	0.0681623	Up	No	XM_013780551.1	0	ath:AT2G47680	0	A0A178W1C2	0
-	C4	+	206665	207285	Unigene.12961	transcript:Bo4g002390.1	621	49.2883	34.796	0.299615	0.171014	Up	No	XM_013778223.1	0	ath:AT2G47670	4e-73	A0A178VVA1	9e-88
-	C6	-	93822	95149	Bo6g002110	transcript:Bo6g002110.1	384	0	0.101627	-3.4997	0.410648	Down	No	XM_013733411.1	1e-164	ath:AT1G43860	5e-64	A0A1P8ATX3	3e-63
-	C3	-	185064	186656	Unigene.7243	transcript:Bo3g001410.1	723	10.8786	24.1342	-1.34762	6.90618e-06	Down	Yes	XM_013774727.1	0	ath:AT5G01520	6e-160	A0A178U9T4	2e-159
-	C7	+	202732	204064	Unigene.24191	transcript:Bo7g003220.1	894	4.03585	11.8373	-1.77126	0.0117141	Down	Yes	XM_013738454.1	0	ath:AT2G20670	4e-173	Q9SIU5	2e-174
-	C2	+	201681	203646	Unigene.3594	Unigene.3594.2	1936	9.09192	8.22227	-0.0569531	0.759499	Down	No	XM_013765536.1	0	ath:AT5G01710	0	A0A178URG4	0
-	C2	+	204458	206019	Unigene.3595	transcript:Bo2g001200.1	1150	3.45107	1.31643	1.18369	1.57883e-05	Up	Yes	XM_013765537.1	0	ath:AT5G01700	0	A0A178UN25	0
-	C7	+	221011	245768	Unigene.24192	Unigene.24192.1	2436	1.03963	0.618509	0.577206	0.114535	Up	No	XM_013742614.1	0	ath:AT2G20650	0	Q500V2	0
-	C9	+	165962	168166	Unigene.31661	transcript:Bo9g002280.1	1680	15.6775	16.3758	-0.296605	0.306784	Down	No	XM_013755851.1	0	ath:AT4G00360	0	A0A178UWI0	0
-	C4	-	243107	244206	Unigene.12963	transcript:Bo4g002400.1	1020	0	0	0	1	Intermediate	No	XM_013781092.1	0	ath:AT5G54330	4e-105	A0A178UG04	3e-107
-	C6	.	95695	95947	Unigene.21057	Unigene.21057.1	253	0.0253537	0.840987	-4.8367	0.00148637	Down	Yes	NA	NA	NA	NA	NA	NA
-	C6	-	101283	102106	Bo6g002120	transcript:Bo6g002120.1	354	0	0	0	NA	Intermediate	No	XM_013768945.1	2e-113	ath:AT5G65340	2e-39	A0A178UQ66	3e-39
-	C2	+	207692	209773	Unigene.3596	transcript:Bo2g001210.1	2082	0.636849	2.103	-1.92685	7.54263e-16	Down	Yes	XM_013764899.1	0	ath:AT5G01550	0	A0A178UA49	0
-	C9	-	168433	171651	Unigene.31662	Unigene.31662.1	1853	12.2052	2.85551	1.9003	1.25889e-12	Up	Yes	XM_013755852.1	0	ath:AT4G00370	0	Q8GX78	0
-	C6	.	110950	111215	Unigene.21058	Unigene.21058.1	266	0.819902	0.155385	1.87682	0.13203	Up	No	XM_013776189.1	1e-19	NA	NA	NA	NA
-	C6	+	115458	117445	Unigene.21062	Unigene.21062.1	1156	20.3554	15.8035	0.157213	0.308581	Up	No	XM_013734609.1	0	ath:AT1G43890	9e-136	O23657	4e-150
-	C6	-	120096	120975	Unigene.21061	Unigene.21061.2	330	0	0.960939	-7.73379	1.12066e-07	Down	Yes	XM_013732875.1	4e-10	NA	NA	NA	NA
-	C6	-	125173	127033	Unigene.21063	transcript:Bo6g002140.1	1484	55.8187	38.7521	0.324073	0.111041	Up	No	XM_013732822.1	0	ath:AT1G43910	0	A0A178WCX6	0
-	C6	+	144101	145898	Unigene.21065	Unigene.21065.1	648	3.69249	0.857017	1.87812	1.22961e-07	Up	Yes	XM_013753413.1	1e-53	ath:AT4G30800	5e-14	NA	NA
-	C6	+	147175	147993	Unigene.21064	Unigene.21064.1	623	40.022	0.414891	6.3237	6.27734e-87	Up	Yes	NA	NA	NA	NA	NA	NA
-	C6	-	156661	158529	Unigene.21066	transcript:Bo6g002170.1	1869	1.18281	1.29931	-0.334026	0.323675	Down	No	XM_013734907.1	0	ath:AT1G43980	0	Q9LP03	0
-	C6	-	168043	169174	Unigene.21068	transcript:Bo6g002180.1	774	8.0562	4.92339	0.499803	0.0895267	Up	No	XM_013732969.1	0	ath:AT1G44000	7e-160	Q94AQ9	2e-159
-	C2	-	211691	212715	Unigene.3597	transcript:Bo2g001220.1	867	159.034	69.2213	0.995264	0.00083638	Up	Yes	XM_013764900.1	0	ath:AT5G01530	5e-172	A0A178VFM4	0
-	C3	-	187055	194307	Unigene.7244	transcript:Bo3g001430.1	1215	21.9747	75.9865	-1.57625	1.0474e-17	Down	Yes	XM_013769800.1	0	ath:AT5G01500	0	A0A178UT33	0
-	C3	+	194668	199707	Unigene.7246	Unigene.7246.1	2860	7.33668	12.7995	-1.00148	1.26717e-15	Down	Yes	XM_013766293.1	0	ath:AT5G01450	0	A0A178U8I6	0
-	C7	.	222717	224880	Unigene.24193	Unigene.24193.1	2164	0	5.78642	-11.5991	3.39939e-20	Down	Yes	XM_013742612.1	0	NA	NA	NA	NA
-	C9	-	201428	203846	Unigene.31663	transcript:Bo9g002300.1	1503	3.45025	2.07687	0.534019	0.226787	Up	No	XM_013751036.1	0	ath:AT4G00400	0	Q5XF03	0
-	C7	.	233824	237256	Unigene.24195	Unigene.24195.1	3433	0	4.6886	-11.9632	1.45486e-21	Down	Yes	XM_013742612.1	0	ath:AT3G44713	2e-06	O22242	1e-06
-	C9	-	207929	209178	Unigene.31664	transcript:Bo9g002310.1	861	637.289	48.3764	3.51543	7.01001e-40	Up	Yes	XM_013757336.1	0	ath:AT4G00430	0	A0A178USZ7	0
-	C9	-	210900	211592	Bo9g002320	transcript:Bo9g002320.1	609	0.0367857	0	2.72137	0.568245	Up	No	XM_013755630.1	0	ath:AT1G01640	1e-64	A0A178WIE3	3e-64
-	C3	+	202322	203251	Unigene.7245	transcript:Bo3g001450.1	930	123.339	56.105	0.939316	0.00124321	Up	Yes	XM_013774914.1	0	ath:AT5G01410	0	A0A384KHQ3	0
-	C6	.	173381	173668	Unigene.21067	Unigene.21067.1	288	0.784658	0	5.59553	0.00398903	Up	Yes	NA	NA	NA	NA	NA	NA
-	C3	+	208107	209822	Unigene.7247	transcript:Bo3g001460.1	960	22.3313	14.8853	0.379681	0.10474	Up	No	XM_013771347.1	0	ath:AT5G01380	1e-133	Q9SDW0	3e-143
-	C4	-	245502	249675	Unigene.12964	Unigene.12964.3	827	36.5495	69.1081	-1.07947	5.41393e-23	Down	Yes	XM_013781090.1	0	ath:AT2G47610	1e-142	P49692	5e-177
-	C9	+	215697	220269	Unigene.31665	Unigene.31665.1	3870	7.33521	7.83782	-0.589164	7.24801e-06	Down	Yes	XM_013756897.1	0	ath:AT4G00440	0	A8MQN3	0
-	C3	+	212353	214329	Unigene.7248	transcript:Bo3g001470.1	1393	2.01518	2.98249	-0.761282	0.134158	Down	No	XM_013770416.1	0	ath:AT5G01360	0	Q8LED3	0
-	C5	-	139080	152293	Unigene.17033	Unigene.17033.1	7466	6.98742	3.6718	0.726782	1.28422e-05	Up	Yes	XM_013736008.1	0	ath:AT1G02080	0	A0A178WMT9	0
-	C9	+	222202	231513	Unigene.31666	Unigene.31666.2	7536	5.08355	3.78075	0.224682	0.100241	Up	No	XM_013755596.1	0	ath:AT4G00450	0	H3K2Y6	0
-	C8	+	73133	74455	Unigene.27928	transcript:Bo8g001080.1	654	4.47928	3.37338	0.204117	0.438257	Up	No	XM_013747278.1	0	ath:AT1G02680	9e-63	A0A178WN38	8e-70
-	C9	-	231706	233656	Unigene.31667	transcript:Bo9g002350.1	1428	0.0683397	0.107122	-0.757646	0.530549	Down	No	XM_013754154.1	0	ath:AT4G00460	0	A4IJ27	0
-	C1	.	18657	19614	Unigene.1	Unigene.1.1	958	0.474056	0	6.57312	3.53239e-06	Up	Yes	NA	NA	ath:AT1G19300	5e-12	A0A178W8I2	5e-13
-	C9	-	238768	241799	Unigene.31668	transcript:Bo9g002370.1	1637	0.921541	0.294605	1.42893	0.0049776	Up	Yes	XM_013753534.1	0	ath:AT4G00480	0	F8UGN3	0
-	C1	-	37620	38611	Unigene.4	transcript:Bo1g001080.1	810	2.97711	0.962672	1.40864	0.00758531	Up	Yes	XM_013781601.1	0	ath:AT4G38400	9e-134	Q9LZT4	6e-153
-	C1	+	39858	40949	Unigene.5	transcript:Bo1g001090.1	969	32.2701	17.5316	0.676195	5.70217e-06	Up	Yes	XM_013754409.1	0	ath:AT4G38460	2e-164	A0A178V3P7	5e-179
-	C3	+	214549	216133	Unigene.7249	Unigene.7249.3	879	56.263	56.6521	-0.28714	0.00475285	Down	Yes	XM_013770434.1	0	ath:AT5G01350	6e-36	NA	NA
-	C1	+	46527	50633	Unigene.11	transcript:Bo1g001100.1	1841	10.0679	14.7684	-0.775211	0.0289707	Down	Yes	XM_013748635.1	0	ath:AT4G38470	0	A0A178V3V7	0
-	C1	-	50512	51314	Unigene.12	Unigene.12.1	642	9.67728	7.52764	0.167636	0.644947	Up	No	XM_013729533.1	0	ath:AT4G38495	1e-57	Q8RWS0	5e-61
-	C9	+	245084	247464	Unigene.31669	transcript:Bo9g002380.1	1841	3.93275	5.35448	-0.644577	0.0416047	Down	Yes	XM_013751439.1	0	ath:AT4G00490	0	O65258	0
-	C1	-	56994	58274	Unigene.7	transcript:Bo1g001110.1	1281	0.0119307	0	1.65372	0.78883	Up	No	XM_013734164.1	0	ath:AT2G13770	1e-38	Q9LDY0	0
-	C1	-	58639	61128	Unigene.8	Unigene.8.1	849	1.31419	0	7.79164	6.56032e-09	Up	Yes	XM_013730922.1	0	NA	NA	Q9LJB1	2e-10
-	C1	-	59010	59813	Unigene.9	transcript:Bo1g001120.1	804	0.192552	0	5.10514	0.00614695	Up	Yes	XM_013745993.1	0	ath:AT3G47680	2e-50	Q9XIH5	2e-62
-	C3	+	216266	218117	Unigene.7250	transcript:Bo3g001490.1	1187	17.3441	14.0437	0.074871	0.8064	Up	No	XM_013766900.1	0	ath:AT5G01340	0	A0A178UK78	0
-	C9	-	255393	258428	Unigene.31670	Unigene.31670.1	2063	4.93123	7.17298	-0.767985	3.23317e-05	Down	Yes	XM_013756294.1	0	ath:AT4G00550	0	Q8W1S1	0
-	C8	+	75741	76238	Unigene.27927	transcript:Bo8g001090.1	498	0.929622	0.738301	0.107728	0.974346	Up	No	XM_013745504.1	0	ath:AT1G02705	4e-11	A0A178WC67	3e-26
-	C8	-	77327	78343	Unigene.27926	transcript:Bo8g001100.1	648	416.014	291.813	0.310922	0.00211198	Up	Yes	XM_013744642.1	0	ath:AT1G02780	5e-120	Q9LUQ6	7e-125
-	C8	-	79596	79841	Bo8g001110	transcript:Bo8g001110.1	150	0.0662263	0	1.65372	NA	Up	No	XM_013766423.1	1e-52	ath:AT5G10240	1e-22	NA	NA
-	C8	-	80865	82402	Bo8g001120	transcript:Bo8g001120.1	1263	0	0	0	NA	Intermediate	No	XM_013747645.1	0	ath:AT1G02790	0	A0A178WH12	0
-	C1	-	68582	70222	Unigene.10	transcript:Bo1g001140.1	988	10.3143	8.8063	-0.0228937	0.979015	Down	No	XM_013762522.1	0	ath:AT4G38670	4e-165	Q8GYY3	1e-180
-	C8	+	91755	94078	Bo8g001160	transcript:Bo8g001160.1	1578	0.030463	0.008492	1.79761	0.703521	Up	No	XM_013745505.1	0	ath:AT1G02810	0	A0A178WLT4	0
-	C8	-	94852	95790	Bo8g001170	transcript:Bo8g001170.1	588	0	0.046044	-2.94563	NA	Down	No	XM_013745506.1	0	ath:AT1G02870	5e-116	Q8RWK5	2e-125
-	C8	+	95982	104200	Unigene.27929	Unigene.27929.2	2723	0	1.46349	-9.84343	1.2003e-14	Down	Yes	XM_013752544.1	6e-62	ath:AT3G02470	3e-10	Q96286	5e-09
-	C8	-	104923	105719	Bo8g001180	transcript:Bo8g001180.1	690	0.0307873	0	2.23381	0.697672	Up	No	XM_013768833.1	0	ath:AT4G04650	1e-29	A0A178UBG8	1e-56
-	C5	-	157392	157967	Unigene.17034	transcript:Bo5g001280.1	420	0.0135367	0	0.87872	NA	Up	No	NA	NA	ath:AT1G02080	3e-46	F4HVV6	8e-46
-	C9	-	258875	262541	Unigene.31671	transcript:Bo9g002400.1	1830	20.8242	37.2843	-1.03943	1.14014e-08	Down	Yes	XM_013756292.1	0	ath:AT4G00570	0	Q8L7K9	0
-	C7	-	252849	253133	Bo7g003280	transcript:Bo7g003280.1	285	0.0181633	0	0.87872	NA	Up	No	XM_013738939.1	6e-142	ath:AT5G18880	6e-06	NA	NA
-	C2	-	213603	217494	Unigene.3598	transcript:Bo2g001230.1	2574	2.83503	4.07891	-0.722123	0.00069748	Down	Yes	XM_013764898.1	0	ath:AT2G04660	0	A0A178VYA9	0
-	C1	-	104452	107988	Unigene.16	transcript:Bo1g002170.1	1086	6.58774	14.7972	-1.1934	3.03499e-05	Down	Yes	XM_013766909.1	0	ath:AT4G38770	2e-82	A0A178V734	1e-84
-	C4	-	256687	262241	Unigene.12965	Unigene.12965.1	287	4.48467	0.638579	1.79471	0.000140112	Up	Yes	XM_013776907.1	7e-142	ath:AT2G48110	3e-13	NA	NA
-	C8	-	114879	118083	Unigene.27930	transcript:Bo8g001200.1	480	8.69113	36.8709	-2.02548	8.18873e-24	Down	Yes	XM_013747435.1	0	ath:AT1G02900	4e-68	A0A178WER1	2e-68
-	C1	+	112301	112518	Bo1g002180	transcript:Bo1g002180.1	117	0	0	0	NA	Intermediate	No	XM_013738158.1	3e-51	ath:AT4G38790	2e-19	NA	NA
-	C7	+	255713	258280	Bo7g003290	transcript:Bo7g003290.1	1317	0.02008	0.180302	-3.06553	0.107244	Down	No	XM_013778461.1	9e-162	ath:AT3G12340	2e-124	F4J9Q6	2e-149
-	C1	-	112982	113278	Unigene.15	transcript:Bo1g002190.1	297	1.76195	0.321604	2.19461	0.0299601	Up	Yes	XM_013783306.1	9e-156	ath:AT4G38840	3e-49	NA	NA
-	Scaffold01960	+	1372	2730	Unigene.37308	transcript:Bo01960s010.1	1359	0.715566	1.00341	-0.682538	0.0429349	Down	Yes	XM_013733313.1	0	ath:AT1G62085	0	O04576	0
-	C1	.	117330	118273	Unigene.13	Unigene.13.1	944	0.897674	0.406155	0.941483	0.194009	Up	No	XM_013752239.1	4e-109	ath:AT1G10000	8e-44	F4I2P2	2e-49
-	C1	+	124280	125097	Unigene.14	transcript:Bo1g002200.1	747	0.318209	1.64025	-2.57164	0.00203028	Down	Yes	XM_013780811.1	0	ath:AT4G38860	5e-67	A0A178V436	8e-69
-	C1	+	128563	130200	Unigene.21	transcript:Bo1g002210.1	1638	0	0.102858	-5.43137	0.0221475	Down	Yes	XM_013755321.1	0	ath:AT4G38880	0	Q9T0J5	0
-	C1	-	130259	135854	Unigene.22	Unigene.22.1	3669	14.5517	14.1632	-0.213687	0.095971	Down	No	XM_013755329.1	0	ath:AT4G38890	0	A0A178V095	0
-	C1	+	136015	137378	Unigene.23	Unigene.23.1	812	27.1586	21.5746	0.0916901	0.747654	Up	No	XM_013752694.1	0	ath:AT4G38920	4e-73	A0A178VXD8	2e-110
-	C1	-	137577	141372	Unigene.24	transcript:Bo1g002250.1	2469	0.332919	0	7.41915	6.45391e-08	Up	Yes	XM_013752686.1	0	ath:AT4G38950	0	F4JUI9	0
-	C1	-	143166	145211	Unigene.17	transcript:Bo1g002260.1	1197	80.7455	7.16016	3.28859	4.33014e-34	Up	Yes	XM_013749798.1	0	ath:AT4G38970	0	A0A178UW98	0
-	C5	-	161257	162852	Bo5g001290	transcript:Bo5g001290.1	987	0.151543	0.388642	-1.54234	0.0385117	Down	Yes	XM_013728846.1	0	ath:AT1G02065	6e-127	Q8GXL3	2e-130
-	C1	+	146725	147892	Bo1g002270	transcript:Bo1g002270.1	528	0.290979	0.352177	-0.44262	0.719564	Down	No	XM_013751299.1	2e-90	ath:AT5G17400	4e-34	A0A178UKR2	1e-34
-	C1	-	148961	151258	Bo1g002280	transcript:Bo1g002280.1	1479	0.0248007	0	3.21089	NA	Up	No	XM_013734393.1	0	ath:AT4G39000	0	Q8GY58	0
-	C8	-	118658	125267	Unigene.27933	transcript:Bo8g001210.1	1424	21.8741	18.1826	-0.269823	0.0618418	Down	No	XM_013749564.1	0	ath:AT1G02910	0	A0A178W6E6	0
-	C9	-	264754	265950	Unigene.31672	Unigene.31672.1	665	18.586	25.7685	-0.65976	3.13714e-06	Down	Yes	XM_013757188.1	0	ath:AT4G00585	6e-45	NA	NA
-	C3	-	220515	224483	Unigene.7251	Unigene.7251.1	2382	11.8655	13.6778	-0.426762	0.00194406	Down	Yes	XM_013775221.1	0	ath:AT5G01290	0	A0A178UIV5	0
-	C7	-	300581	302950	Bo7g003320	transcript:Bo7g003320.1	798	0	0.00918833	-1.04485	NA	Down	No	XM_013745739.1	3e-174	ath:AT1G63770	7e-23	A0A178W6H1	4e-36
-	Scaffold20985	+	2	274	Unigene.38430	transcript:Bo20985s010.1	273	253.147	0	13.7806	2.45268e-28	Up	Yes	XM_013732795.1	2e-142	ath:AT1G73260	4e-14	NA	NA
-	C9	+	266115	268547	Unigene.31673	Unigene.31673.1	1654	4.46627	2.50572	0.626497	0.0207738	Up	Yes	XM_013757185.1	0	ath:AT4G00590	2e-175	A0A178V2P0	2e-162
-	C5	-	175621	186072	Unigene.17036	transcript:Bo5g001310.1	2511	0.022869	0	3.77114	0.133263	Up	No	XM_013739489.1	6e-131	ath:AT3G47680	6e-62	A0A178USS6	1e-70
-	C4	-	257048	257862	Unigene.12966	transcript:Bo4g003420.1	660	0.414883	0.50139	-0.451945	0.634083	Down	No	XM_013776906.1	0	ath:AT1G70500	3e-97	Q9CAL5	3e-108
-	C4	+	265668	267848	Bo4g003440	transcript:Bo4g003440.1	1014	0.122033	0.0637447	0.624319	0.943189	Up	No	XM_013780931.1	0	ath:AT2G36810	1e-87	A0A178W0S3	1e-85
-	C1	-	153250	156261	Unigene.19	transcript:Bo1g002300.1	1488	0.542812	1.43526	-1.60225	0.00367414	Down	Yes	XM_013765487.1	0	ath:AT4G39010	0	Q93YQ7	0
-	C1	.	162309	162558	Unigene.18	Unigene.18.1	250	1.69537	0	6.46676	1.76268e-05	Up	Yes	NA	NA	NA	NA	NA	NA
-	C1	+	164634	168351	Unigene.20	transcript:Bo1g002310.1	1611	9.0763	4.67869	0.710363	0.109359	Up	No	XM_013765301.1	0	ath:AT4G39030	0	Q945F0	0
-	C1	-	172779	174206	Bo1g002330	transcript:Bo1g002330.1	720	0.0601	0	3.39565	0.395994	Up	No	XM_013732513.1	0	ath:AT4G39070	5e-110	A0A178UV68	6e-131
-	C1	+	175182	180597	Unigene.26	transcript:Bo1g002340.1	2962	30.0371	26.9998	-0.0486565	0.770703	Down	No	XM_013740826.1	0	ath:AT4G39080	0	A0A178V3A8	0
-	C1	-	180980	182633	Unigene.25	transcript:Bo1g002350.1	1217	133.349	30.4166	1.83434	1.89866e-12	Up	Yes	XM_013740834.1	0	ath:AT4G39090	0	A0A178V006	0
-	C1	-	183017	188396	Unigene.27	Unigene.27.2	918	3.45677	0	9.3573	1.1378e-13	Up	Yes	XM_013740846.1	0	ath:AT4G39120	1e-37	Q6NPM8	1e-39
-	C1	-	184847	187483	Unigene.28	transcript:Bo1g002370.1	2637	0.254331	0	7.11213	7.26658e-07	Up	Yes	XM_013740806.1	0	ath:AT4G39110	0	A0A178USN1	0
-	C8	+	129864	132955	Unigene.27931	transcript:Bo8g001240.1	1953	3.13216	2.26597	0.276165	0.116252	Up	No	XM_013745508.1	0	ath:AT1G02970	0	Q8L4H0	0
-	C5	+	186267	190534	Unigene.17037	transcript:Bo5g001320.1	2029	14.7694	9.90084	0.376432	0.0210121	Up	Yes	XM_013729975.1	0	ath:AT1G02120	0	F4HVW5	0
-	C1	-	189713	189898	Bo1g002390	transcript:Bo1g002390.1	186	0	0	0	NA	Intermediate	No	XM_013739437.1	3e-94	NA	NA	NA	NA
-	C8	-	132764	135237	Unigene.27932	transcript:Bo8g001250.1	500	0	2.84889	-10.1271	4.25104e-16	Down	Yes	XM_013774397.1	6e-130	ath:AT5G14310	5e-50	NA	NA
-	C1	-	191317	191852	Bo1g002400	transcript:Bo1g002400.1	450	0	0	0	NA	Intermediate	No	XM_013739437.1	0	ath:AT4G39130	6e-54	A0A178US80	2e-68
-	C1	-	192140	194781	Unigene.29	transcript:Bo1g002410.1	1265	5.25733	5.68578	-0.404419	0.0532891	Down	No	XM_013762211.1	0	ath:AT4G39140	0	Q9T023	0
-	C4	-	268359	272716	Unigene.12970	Unigene.12970.1	2626	12.1971	15.6351	-0.790867	0.000191178	Down	Yes	XM_013781354.1	0	ath:AT2G47510	0	P93033	0
-	C1	-	195192	197673	Unigene.30	Unigene.30.1	1384	33.389	31.3889	0.0052919	1	Up	No	XM_013742258.1	0	ath:AT4G39150	0	A0A384LIF6	0
-	C1	+	201071	203359	Unigene.32	Unigene.32.1	1467	30.739	28.7506	-0.109409	0.667592	Down	No	XM_013751818.1	0	ath:AT4G39200	1e-41	F4JVB8	3e-40
-	C1	-	202463	202892	Unigene.33	transcript:Bo1g002450.1	288	2.49081	1.63322	0.385251	0.459125	Up	No	XM_013751818.1	8e-151	ath:AT4G39250	8e-50	NA	NA
-	C1	-	205351	206116	Unigene.31	transcript:Bo1g002460.1	495	307.398	933.222	-1.80731	1.96321e-16	Down	Yes	XM_013751801.1	0	ath:AT4G39260	4e-46	F4JVC0	2e-53
-	C4	-	274284	278996	Unigene.12967	transcript:Bo4g003460.1	2973	10.1097	3.45867	1.34492	0.000357395	Up	Yes	XM_013781988.1	0	ath:AT2G47500	0	A0A178VYA6	0
-	C1	+	206796	208526	Unigene.34	transcript:Bo1g002470.1	654	2.64717	3.12484	-0.642693	0.0387688	Down	Yes	XM_013732559.1	0	ath:AT4G39300	9e-45	Q9T037	1e-49
-	C1	+	209076	210429	Bo1g002480	transcript:Bo1g002480.1	678	0.120014	0.158036	-0.393245	0.868821	Down	No	XM_013737381.1	0	ath:AT4G39330	1e-23	A0A178V4B6	5e-42
-	C1	-	210647	211042	Unigene.35	transcript:Bo1g002490.1	396	0	1.72389	-7.4297	8.37302e-07	Down	Yes	XM_013739330.1	0	ath:AT4G39340	2e-69	A0A178V5L8	2e-69
-	C5	-	191102	192111	Unigene.17035	transcript:Bo5g001330.1	447	85.4394	67.1773	0.142922	0.194303	Up	No	XM_013729979.1	0	ath:AT1G02140	5e-98	A0A178WA48	1e-97
-	C9	-	268564	270080	Unigene.31674	transcript:Bo9g002430.1	1140	19.9405	29.3536	-0.761745	4.86523e-05	Down	Yes	XM_013757187.1	0	ath:AT4G00620	0	O65271	0
-	C9	+	270688	274160	Unigene.31675	Unigene.31675.1	2253	12.3089	20.8832	-1.04063	7.40223e-21	Down	Yes	XM_013757262.1	0	ath:AT4G00660	0	A0A178UXT2	0
-	C7	+	310819	340749	Unigene.24196	Unigene.24196.3	1576	86.2796	150.319	-1.16893	1.59771e-05	Down	Yes	XM_013743482.1	0	ath:AT2G20610	0	A0A178VX77	0
-	Scaffold17719	.	48	385	Unigene.38304	Unigene.38304.1	338	0	1.97492	-7.41477	3.45965e-06	Down	Yes	NA	NA	NA	NA	NA	NA
-	C9	-	274198	275186	Unigene.31676	Unigene.31676.1	617	3.51645	2.46778	0.261589	0.553752	Up	No	XM_013757264.1	0	ath:AT4G00670	3e-47	Q6IDB4	4e-48
-	C6	+	187719	189621	Unigene.21070	Unigene.21070.1	1364	9.03681	4.91929	0.652502	0.0033774	Up	Yes	NA	NA	NA	NA	NA	NA
-	C8	+	138462	140529	Unigene.27934	transcript:Bo8g001260.1	1533	8.91504	2.88529	1.40645	1.62044e-20	Up	Yes	XM_013744546.1	0	ath:AT1G14770	2e-138	Q8LA17	1e-140
-	C8	+	143850	148550	Unigene.27935	transcript:Bo8g001270.1	3113	6.45088	7.06712	-0.683828	0.00152482	Down	Yes	XM_013747782.1	0	ath:AT1G03050	0	Q9SA65	0
-	C8	-	148634	150484	Unigene.27936	Unigene.27936.1	1392	22.8046	24.1666	-0.287054	0.0261855	Down	Yes	XM_013749548.1	0	ath:AT1G03140	0	A0A178WM57	0
-	C8	+	151226	155785	Unigene.27937	Unigene.27937.1	2973	3.94321	1.04981	1.72799	4.42667e-14	Up	Yes	XM_013749690.1	0	ath:AT1G03160	0	Q1KPV0	0
-	C8	+	175578	181281	Unigene.27940	transcript:Bo8g001320.1	2519	10.3938	6.30312	0.127674	0.261609	Up	No	XM_013749454.1	0	ath:AT1G03190	0	Q8W4M7	0
-	C8	-	181331	182710	Unigene.27941	transcript:Bo8g001330.1	1380	0.728226	1.19837	-0.917625	0.000857213	Down	Yes	XM_013749456.1	0	ath:AT1G03220	3e-178	Q9ZVS4	0
-	C8	-	185842	189141	Bo8g001340	transcript:Bo8g001340.1	1131	0	0.0215527	-2.93441	NA	Down	No	XM_013784249.1	0	ath:AT1G52950	3e-33	Q9SH74	5e-20
-	C3	+	224868	228776	Unigene.7252	transcript:Bo3g001510.1	2289	9.52698	7.86926	0.0725833	0.744486	Up	No	XM_013773459.1	0	ath:AT5G01270	0	F4K802	0
-	C8	-	189928	191232	Unigene.27938	transcript:Bo8g001350.1	1305	366.716	387.145	-0.285223	0.27321	Down	No	XM_013749936.1	0	ath:AT1G03220	0	Q9ZVS4	0
-	C8	-	199820	200749	Unigene.27939	transcript:Bo8g001370.1	282	37.9364	32.8973	0.000490942	1	Up	No	XM_013749937.1	2e-147	ath:AT1G03330	9e-62	NA	NA
-	C6	+	235114	235464	Bo6g003190	transcript:Bo6g003190.1	351	0.0176337	0.0646277	-1.96551	0.52947	Down	No	XM_013769151.1	2e-28	NA	NA	A0A178U867	9e-28
-	C4	-	283023	285479	Unigene.12968	transcript:Bo4g003470.1	1283	8.00121	12.2389	-0.843581	2.64284e-16	Down	Yes	XM_013776518.1	0	ath:AT2G47490	2e-180	O22261	0
-	C9	-	277276	278109	Unigene.31677	transcript:Bo9g002450.1	420	0.269297	0.242474	-0.0302358	1	Down	No	XM_013754421.1	0	ath:AT4G00680	4e-92	Q570Y6	1e-91
-	C9	+	279168	281864	Unigene.31678	Unigene.31678.1	1837	1.44191	0.390578	1.63194	3.84407e-05	Up	Yes	XM_013751313.1	0	ath:AT4G00710	0	A0A178V3B2	0
-	Scaffold10305	.	1	530	Unigene.37969	Unigene.37969.1	530	4.36907	0	8.88805	7.16992e-12	Up	Yes	NA	NA	ath:AT5G40595	1e-17	A0MDU5	1e-31
-	Scaffold10292	.	297	557	Unigene.37968	Unigene.37968.1	261	1.24427	0.128852	2.64395	0.0490302	Up	Yes	NA	NA	NA	NA	NA	NA
-	Scaffold10264	-	1	558	Unigene.37967	Unigene.37967.1	392	2.49405	5.71087	-1.02774	0.0474932	Down	Yes	XM_013760312.1	1e-130	ath:AT5G19150	2e-50	NA	NA
-	Scaffold10273	.	178	463	Unigene.37966	Unigene.37966.1	286	0.413846	0	4.66021	0.00589937	Up	Yes	XM_013731296.1	2e-18	NA	NA	NA	NA
-	Scaffold10241	-	1	457	Unigene.37965	Unigene.37965.1	382	12.9246	3.97907	1.48253	0.000399142	Up	Yes	XM_013742651.1	4e-155	ath:AT3G25820	1e-42	NA	NA
-	Scaffold10227	+	33	359	Unigene.37964	transcript:Bo10227s010.1	327	0.621308	0.27298	0.878491	0.428042	Up	No	XM_013770044.1	2e-172	ath:AT5G13920	6e-48	A0A1P8BEI2	9e-47
-	Scaffold10177	+	7	299	Unigene.37963	transcript:Bo10177s010.1	216	0.23249	0.26695	-0.237421	0.941859	Down	No	XM_013777566.1	5e-107	ath:AT1G50240	1e-22	NA	NA
-	Scaffold10162	+	1	549	Unigene.37962	transcript:Bo10162s010.1	465	1.50629	1.34364	-0.0414377	1	Down	No	XM_013750479.1	0	ath:AT2G43630	1e-46	O22840	7e-55
-	Scaffold10144	.	11	374	Unigene.37961	Unigene.37961.1	364	1.69557	0.85854	0.766053	0.129181	Up	No	NA	NA	NA	NA	NA	NA
-	Scaffold10094	-	1	562	Unigene.37960	Unigene.37960.1	411	0	0.964105	-6.67094	1.78732e-06	Down	Yes	XM_013752062.1	0	ath:AT5G13080	1e-10	NA	NA
-	C9	-	282363	285437	Unigene.31679	Unigene.31679.1	1846	16.9152	19.5294	-0.410863	1.26614e-05	Down	Yes	XM_013757629.1	0	ath:AT4G00720	0	A0A384L228	0
-	C9	-	286655	291639	Unigene.31680	transcript:Bo9g002480.1	2671	3.43321	3.29502	-0.16317	0.697862	Down	No	XM_013756845.1	0	ath:AT4G00730	0	Q0WV12	0
-	C9	-	297360	299912	Unigene.31681	transcript:Bo9g002490.1	1800	0.354802	1.55099	-2.30541	3.67826e-05	Down	Yes	XM_013751529.1	0	ath:AT4G00740	0	A0A178UY42	0
-	C1	+	216852	221940	Unigene.36	transcript:Bo1g002500.1	3525	20.9692	161.276	-3.13565	8.2654e-17	Down	Yes	XM_013744952.1	0	ath:AT4G39350	0	O48947	0
-	C1	+	223558	223902	Bo1g002510	transcript:Bo1g002510.1	345	0.376215	0.064211	1.8757	0.265548	Up	No	XM_013737561.1	0	ath:AT4G39360	4e-18	A0A178UUT6	2e-31
-	C1	+	225119	225233	Unigene.37	transcript:ENSRNA049449097-T1	115	5.57639	5.96998	-0.276608	0.643337	Down	No	NA	NA	NA	NA	NA	NA
-	C1	+	225289	225414	Unigene.38	transcript:ENSRNA049449144-T1	126	5.17337	4.96253	-0.132904	0.875362	Down	No	NA	NA	NA	NA	NA	NA
-	C1	+	225464	225587	Unigene.39	transcript:ENSRNA049449157-T1	124	2.87776	3.47984	-0.493075	0.549776	Down	No	NA	NA	NA	NA	NA	NA
-	C1	+	227397	229608	Unigene.41	Unigene.41.1	1595	3.42943	5.57105	-0.900993	0.000593309	Down	Yes	XM_013780472.1	0	ath:AT4G39390	0	Q8RWW7	0
-	C1	+	237167	240760	Unigene.40	transcript:Bo1g002530.1	3594	1.87317	9.85541	-2.59162	3.56552e-36	Down	Yes	XM_013743799.1	0	ath:AT4G39400	0	A0A178USG5	0
-	C1	-	268432	270656	Unigene.42	transcript:Bo1g002540.1	900	0.591787	1.0188	-0.952525	0.0557243	Down	No	XM_013727864.1	0	ath:AT4G39410	1e-108	A0A384L728	3e-144
-	C1	+	278418	294150	Unigene.43	Unigene.43.1	10060	3.99558	3.66276	-0.0614683	0.667022	Down	No	XM_013739501.1	0	ath:AT4G39420	0	A0A178V4C4	0
-	C1	-	294476	298099	Bo1g002560	transcript:Bo1g002560.1	2898	0.042759	0.00846467	1.85063	0.568842	Up	No	XM_013784034.1	0	ath:AT4G39510	0	Q9SVA7	0
-	C8	-	203185	204507	Unigene.27942	transcript:Bo8g001380.1	1323	26.0646	24.7803	-0.128951	0.451588	Down	No	XM_013750163.1	0	ath:AT1G03350	0	A0A178W020	0
-	Scaffold03924	-	39	1019	Bo03924s010	transcript:Bo03924s010.1	981	0.060915	0	3.64591	0.129118	Up	No	XM_013760133.1	0	ath:AT1G17770	1e-117	A0A178WKA0	3e-117
-	C5	+	192327	198857	Unigene.17040	transcript:Bo5g001360.1	510	57.618	29.9398	0.683832	2.21068e-10	Up	Yes	XM_013729980.1	0	ath:AT1G02160	3e-21	NA	NA
-	C5	-	199322	200299	Unigene.17038	transcript:Bo5g001370.1	771	3.17894	2.86486	-0.0635828	0.907705	Down	No	XM_013728604.1	0	ath:AT1G02180	6e-112	Q8GYG8	6e-112
-	C2	-	218078	219651	Unigene.3599	transcript:Bo2g001240.1	741	9.28261	3.99493	1.01142	0.000459611	Up	Yes	XM_013758701.1	0	ath:AT5G01470	4e-132	A8MS01	1e-143
-	C7	-	312852	319616	Unigene.24197	Unigene.24197.1	225	5.7346	0.688675	2.8091	0.000192614	Up	Yes	XM_013743482.1	7e-116	ath:AT2G20610	2e-20	NA	NA
-	C7	-	335786	336158	Unigene.24199	transcript:Bo7g003360.1	273	0.065685	0.030955	0.438594	0.979543	Up	No	NA	NA	ath:AT2G20605	1e-09	NA	NA
-	C5	-	225214	227194	Unigene.17039	transcript:Bo5g002380.1	1668	8.72109	15.4745	-1.03757	0.0543489	Down	No	XM_013731622.1	0	ath:AT1G01600	0	Q9LMM1	0
-	C5	-	231199	234520	Bo5g002390	transcript:Bo5g002390.1	2019	0.0633127	0.0363303	0.593855	0.716061	Up	No	XM_013728899.1	0	ath:AT1G01580	0	A0A1P8AVL6	0
-	C5	-	236653	239056	Bo5g002400	transcript:Bo5g002400.1	1536	0.24967	0.0617133	1.65929	0.0465698	Up	Yes	XM_013729259.1	0	ath:AT1G01570	0	Q9LMM4	0
-	C5	-	240960	243544	Unigene.17041	Unigene.17041.1	1718	137.211	239.003	-1.00694	1.30287e-10	Down	Yes	XM_013731428.1	0	ath:AT1G01550	0	A0A178WGC1	0
-	C5	-	245512	247910	Unigene.17042	transcript:Bo5g002420.1	1566	18.2853	35.1709	-1.14781	1.35666e-20	Down	Yes	XM_013731900.1	0	ath:AT1G01540	0	A0A178WIU5	0
-	C5	-	249714	251203	Unigene.17043	transcript:Bo5g002430.1	813	0.789649	0.350755	0.937351	0.293084	Up	No	XM_013730675.1	0	ath:AT1G01520	6e-145	Q6R0H0	4e-148
-	C5	-	251989	256215	Unigene.17044	transcript:Bo5g002440.1	2986	9.65632	13.1492	-0.645475	3.34642e-07	Down	Yes	XM_013730672.1	0	ath:AT1G01510	0	A0A178WFD8	0
-	C5	+	259934	262549	Unigene.17045	transcript:Bo5g002450.1	942	68.845	61.0853	-0.0716313	0.676986	Down	No	XM_013782653.1	0	ath:AT1G01490	3e-61	O03982	1e-116
-	C5	-	265979	268381	Unigene.17046	transcript:Bo5g002460.1	1491	5.10834	34.9609	-2.97438	4.22339e-25	Down	Yes	XM_013728897.1	0	ath:AT1G01480	0	A0A178WMN2	0
-	C5	-	272118	274100	Bo5g002470	transcript:Bo5g002470.1	1278	0	0.02038	-3.28443	0.197459	Down	No	XM_013729597.1	0	ath:AT1G01460	0	Q9LMN1	0
-	C9	+	300361	302297	Unigene.31682	Unigene.31682.1	1446	4.93718	2.34031	0.893527	3.26178e-07	Up	Yes	XM_013753564.1	0	ath:AT4G00755	1e-159	A0A178V485	5e-168
-	C6	.	282079	282284	Unigene.21069	Unigene.21069.1	206	0.490215	0	4.4784	0.0150655	Up	Yes	NA	NA	NA	NA	NA	NA
-	C3	-	229312	231693	Unigene.7253	transcript:Bo3g001520.1	1406	8.75543	8.43631	-0.240085	0.30988	Down	No	XM_013773460.1	0	ath:AT5G01260	2e-117	A0A178UA14	4e-168
-	C3	+	233806	236807	Unigene.7258	Unigene.7258.7	1893	31.6989	22.6821	0.325596	0.0990723	Up	No	XM_013766529.1	0	ath:AT5G01220	0	Q8S4F6	0
-	C7	-	367584	370462	Unigene.24200	Unigene.24200.3	755	8.97301	14.25	-0.83166	1.04698e-05	Down	Yes	XM_013740409.1	0	ath:AT2G20585	6e-36	Q93ZJ3	6e-43
-	Scaffold00926	-	35260	35806	Unigene.36618	transcript:Bo00926s020.1	465	4.80753	1.1283	1.85793	2.78138e-07	Up	Yes	XM_013758812.1	0	ath:AT5G65540	4e-61	Q9LSM1	3e-77
-	Scaffold00926	.	15733	16008	Unigene.36619	Unigene.36619.1	276	1.5536	0	6.4959	4.50609e-06	Up	Yes	XM_013745929.1	1e-99	NA	NA	NA	NA
-	C3	.	243560	244572	Unigene.7254	Unigene.7254.1	1013	0	15.0818	-11.8911	3.60396e-22	Down	Yes	NA	NA	NA	NA	NA	NA
-	Scaffold00920	+	8028	18607	Unigene.36617	Unigene.36617.12	1205	18.1027	2.33643	2.78142	3.74096e-22	Up	Yes	XM_013758788.1	0	ath:AT2G47210	1e-59	NA	NA
-	C3	+	256300	257050	Unigene.7255	Unigene.7255.1	676	0.0258137	1.57308	-5.61508	1.04793e-07	Down	Yes	NA	NA	ath:AT5G16730	2e-06	NA	NA
-	C3	+	267180	269381	Unigene.7256	transcript:Bo3g001580.1	2202	0.795695	0.757487	-0.12718	0.805947	Down	No	XM_013774820.1	0	ath:AT5G01110	0	A0A1P8BGD3	0
-	Scaffold00916	-	16351	16442	Unigene.36612	transcript:ENSRNA049447077-T1	92	0.543986	0	3.76498	0.0745878	Up	No	NA	NA	NA	NA	NA	NA
-	Scaffold00916	+	23106	24437	Unigene.36613	transcript:Bo00916s030.1	717	2.28907	1.11282	0.824697	0.152981	Up	No	XM_013758775.1	0	ath:AT5G22930	1e-105	F4KBD8	3e-142
-	C3	-	269811	270878	Unigene.7257	transcript:Bo3g001590.1	1068	5.48188	4.61086	0.0456645	0.894929	Up	No	XM_013774821.1	0	ath:AT5G01090	4e-157	Q9LFC7	0
-	C3	.	274993	275657	Unigene.7259	Unigene.7259.1	665	0	0.857538	-7.163	1.95526e-07	Down	Yes	NA	NA	NA	NA	NA	NA
-	C5	+	275460	276372	Bo5g002480	transcript:Bo5g002480.1	810	0.222348	0.091766	0.926089	0.316208	Up	No	XM_013729351.1	0	ath:AT1G01453	4e-102	A0A178WIR0	3e-135
-	C8	+	218211	222089	Bo8g001390	transcript:Bo8g001390.1	1845	0.00265067	0	0.87872	NA	Up	No	XM_013760051.1	5e-121	NA	NA	NA	NA
-	C5	+	280569	282562	Bo5g002490	transcript:Bo5g002490.1	1722	0.444552	0.792165	-1.04535	0.0768729	Down	No	XM_013729024.1	0	ath:AT1G01440	0	A0A178W949	0
-	C2	+	219725	223005	Unigene.3600	Unigene.3600.2	920	8.45234	6.71556	0.0796814	0.787569	Up	No	XM_013758716.1	0	ath:AT5G01430	5e-79	Q9SCL4	5e-87
-	C4	-	287233	287658	Unigene.12969	transcript:Bo4g003480.1	426	0.422853	0.920867	-1.27753	0.20077	Down	No	XM_013779282.1	0	ath:AT2G47485	5e-69	Q6DBG0	2e-69
-	C6	-	316949	319527	Unigene.21071	Unigene.21071.1	1648	2.48402	0.245565	3.09478	3.58711e-15	Up	Yes	XM_013734868.1	0	ath:AT1G44130	0	Q9C6Y5	2e-148
-	C3	+	277607	278306	Bo3g001620	transcript:Bo3g001620.1	627	0.16128	0.122258	0.141811	0.987643	Up	No	XM_013771955.1	0	ath:AT5G01070	6e-103	F4K7X7	5e-106
-	C5	+	283753	286014	Unigene.17047	transcript:Bo5g002500.1	1954	10.3072	7.0026	0.362888	0.182191	Up	No	XM_013782376.1	0	ath:AT1G01430	0	A0A178WK82	0
-	C9	+	311274	312548	Bo9g003500	transcript:Bo9g003500.1	867	0.11269	0.047614	1.0056	0.740964	Up	No	XM_013755056.1	0	ath:AT4G00780	8e-117	A0A178UXI0	3e-116
-	C9	-	323546	325915	Unigene.31683	Unigene.31683.1	1940	11.4651	2.28435	2.21167	7.28251e-16	Up	Yes	XM_013756558.1	0	ath:AT4G01330	0	A0A178V2D4	4e-161
-	C9	-	327488	330356	Unigene.31684	transcript:Bo9g003550.1	1275	17.4397	31.493	-1.05574	8.94219e-22	Down	Yes	XM_013756560.1	0	ath:AT4G01320	0	Q8RX88	0
-	C9	+	330626	332154	Unigene.31685	transcript:Bo9g003560.1	955	24.0162	10.6199	0.974104	0.00223505	Up	Yes	XM_013755836.1	0	ath:AT4G01310	8e-159	O04603	3e-172
-	C9	+	332215	337317	Unigene.31686	Unigene.31686.1	3528	13.5474	15.778	-0.418443	4.72764e-05	Down	Yes	XM_013755835.1	0	ath:AT4G01290	0	A0A178UYU3	0
-	C9	-	339330	341628	Unigene.31687	Unigene.31687.1	1503	14.1695	5.76775	1.09693	1.36313e-12	Up	Yes	XM_013753257.1	0	ath:AT4G01280	2e-117	A0A178UWH7	8e-155
-	C9	-	346855	349360	Unigene.31688	transcript:Bo9g003600.1	1524	0.709935	0.406185	0.626767	0.284482	Up	No	XM_013754008.1	0	ath:AT4G01270	0	A0A178V281	0
-	C9	+	354272	355767	Unigene.31689	transcript:Bo9g003610.1	1098	7.60284	13.9407	-1.00416	7.1589e-08	Down	Yes	XM_013753542.1	0	ath:AT4G01250	2e-160	A0A178V251	0
-	C9	+	356273	357357	Unigene.31690	transcript:Bo9g003620.1	726	0	0.141161	-4.78228	0.112974	Down	No	XM_013751324.1	0	ath:AT4G01230	5e-130	A0A178UWA4	2e-134
-	C4	+	289332	289682	Unigene.12973	transcript:Bo4g003490.1	351	0.754081	4.56829	-2.74031	9.44763e-12	Down	Yes	XM_013779488.1	0	ath:AT2G47480	5e-31	A0A178VPD6	9e-45
-	C9	+	357662	358785	Unigene.31691	Unigene.31691.1	753	5.56899	1.26938	1.91676	8.41395e-08	Up	Yes	XM_013751321.1	0	NA	NA	NA	NA
-	C9	-	359463	360362	Unigene.31692	transcript:Bo9g003640.1	747	7.07075	1.93744	1.65866	2.19008e-15	Up	Yes	XM_013751992.1	0	ath:AT2G19610	6e-73	A0A178VWK1	6e-78
-	C8	+	232913	236632	Bo8g001420	transcript:Bo8g001420.1	1944	0.100173	0.186385	-1.06586	0.53519	Down	No	XM_013731502.1	0	ath:AT1G03440	9e-164	F4I0W7	1e-174
-	C8	+	275955	276188	Bo8g001460	transcript:Bo8g001460.1	234	0.162084	0.0142447	1.48005	0.635288	Up	No	XM_013760238.1	7e-121	ath:AT1G09520	1e-14	NA	NA
-	C8	-	276556	277860	Unigene.27943	transcript:Bo8g001470.1	873	4.46336	1.68456	1.20648	0.00544289	Up	Yes	XM_013745182.1	0	ath:AT1G09490	2e-140	Q93Z48	4e-154
-	C8	-	304471	305760	Unigene.27944	transcript:Bo8g002470.1	1290	1.61694	1.38077	0.0292758	0.986861	Up	No	XM_013744398.1	0	ath:AT1G03510	0	A0A178WDL1	0
-	C8	-	306196	308396	Unigene.27945	transcript:Bo8g002480.1	2007	0.825629	0.772294	-0.0948555	0.842238	Down	No	XM_013744397.1	0	ath:AT1G03530	2e-170	Q84TG5	0
-	C8	+	308674	310497	Unigene.27946	transcript:Bo8g002490.1	1824	0.470003	0.312193	0.370059	0.465958	Up	No	XM_013745059.1	0	ath:AT1G03540	0	Q9LR69	0
-	C8	-	310679	312594	Unigene.27947	transcript:Bo8g002500.1	852	0.323869	0.610736	-1.20712	0.100245	Down	No	XM_013745062.1	0	ath:AT1G03550	0	Q9LR68	0
-	C8	+	313328	313399	Unigene.27948	transcript:ENSRNA049436449-T1	72	0	0.0659307	-1.04485	NA	Down	No	XM_013744464.1	2e-10	NA	NA	NA	NA
-	C8	-	313349	317346	Unigene.27949	Unigene.27949.1	2105	8.2733	6.23965	0.0697336	0.813452	Up	No	XM_013744464.1	0	ath:AT1G03590	0	A0A178W5G0	0
-	C6	+	390641	391464	Bo6g003260	transcript:Bo6g003260.1	759	0.057601	0.0118267	1.73548	0.433464	Up	No	XM_013752375.1	9e-75	ath:AT5G45570	8e-39	Q9FH44	2e-38
-	C2	+	224411	225340	Unigene.3601	transcript:Bo2g001260.1	930	143.21	107.594	0.217804	0.601005	Up	No	XM_013766040.1	0	ath:AT5G01410	0	A0A384KHQ3	0
-	C5	+	286459	287913	Unigene.17048	transcript:Bo5g002510.1	1455	9.10158	3.17693	1.30792	0.000562688	Up	Yes	XM_013783139.1	0	ath:AT1G01420	0	A0A178WH15	0
-	C9	+	362449	370488	Unigene.31693	Unigene.31693.1	4215	2.90912	4.32255	-0.77474	1.27785e-06	Down	Yes	XM_013756852.1	0	ath:AT4G01210	0	A0A178V0F5	0
-	C9	-	375321	376817	Unigene.31694	transcript:Bo9g003680.1	619	70.7172	43.6864	0.496689	0.0433298	Up	Yes	XM_013751339.1	0	ath:AT4G01150	1e-73	A0A178UVW5	4e-96
-	C4	-	290769	293050	Unigene.12974	transcript:Bo4g003500.1	1086	83.3291	99.9126	-0.465653	0.000191474	Down	Yes	XM_013776109.1	0	ath:AT2G47470	0	A0A178W1F8	0
-	C6	+	396648	398089	Unigene.21072	transcript:Bo6g003270.1	1192	2.32715	0.962277	1.06927	0.00317744	Up	Yes	XM_013734604.1	0	ath:AT1G44160	4e-134	A0A178W425	5e-159
-	C3	+	284682	287590	Bo3g001630	transcript:Bo3g001630.1	1653	0	0	0	1	Intermediate	No	XM_013771865.1	0	ath:AT5G01040	0	A0A178ULI6	0
-	C4	-	308033	309148	Unigene.12971	Unigene.12971.1	843	0	1.19499	-7.98261	2.56951e-09	Down	Yes	NA	NA	NA	NA	NA	NA
-	C8	+	318199	320846	Unigene.27950	transcript:Bo8g002520.1	533	24.0378	6.85685	2.3741	1.42229e-18	Up	Yes	XM_013744669.1	0	ath:AT1G03600	2e-68	A0A178WF34	4e-91
-	C8	-	358090	359829	Unigene.27951	transcript:Bo8g002550.1	798	0.836169	0.58579	0.309913	0.654025	Up	No	XM_013748162.1	0	ath:AT1G03620	2e-161	A0A384KX04	0
-	C8	+	360795	362633	Unigene.27952	Unigene.27952.1	1477	5.51461	1.08749	2.11794	3.51232e-08	Up	Yes	XM_013744117.1	0	ath:AT1G03630	0	A0A384LMN8	0
-	C8	-	365110	365382	Bo8g002570	transcript:Bo8g002570.1	273	0.357588	0.0332723	2.62131	0.182872	Up	No	XM_013769185.1	1e-88	NA	NA	NA	NA
-	C8	-	372015	376783	Unigene.27955	Unigene.27955.1	2799	4.8577	0	11.4203	4.39897e-20	Up	Yes	XM_013754141.1	0	ath:AT1G52950	3e-53	Q9LX59	2e-16
-	C8	-	386972	388151	Unigene.27953	Unigene.27953.1	891	1.36501	0	7.96882	6.73815e-10	Up	Yes	NA	NA	ath:AT5G23520	1e-14	Q9LT11	1e-15
-	C8	-	398249	398905	Unigene.27954	transcript:Bo8g002620.1	657	1.46253	2.53308	-0.98699	0.127966	Down	No	XM_013747241.1	0	ath:AT1G03820	4e-82	A0A178W1S3	4e-101
-	C8	-	401756	406095	Unigene.27956	transcript:Bo8g002630.1	3173	1.63252	1.23348	0.206914	0.526399	Up	No	XM_013750195.1	0	ath:AT1G03830	0	A0A178WGP9	0
-	C8	-	410150	415623	Unigene.27957	Unigene.27957.3	1138	52.3103	75.6432	-0.626649	6.63568e-12	Down	Yes	XM_013744766.1	0	ath:AT1G03860	0	Q9ZNT7	0
-	C4	-	309734	312859	Bo4g004500	transcript:Bo4g004500.1	1056	0.00961	0.107589	-2.94494	0.3447	Down	No	XM_013780128.1	0	ath:AT2G47460	5e-131	O22264	2e-137
-	C4	-	316503	318791	Unigene.12972	transcript:Bo4g004510.1	1882	3.55158	0.80816	1.91201	2.84172e-05	Up	Yes	XM_013782043.1	0	ath:AT2G47440	0	A0A178VR24	0
-	C4	-	336199	337465	Unigene.12975	transcript:Bo4g004530.1	1041	37.2739	40.5388	-0.322113	0.208766	Down	No	XM_013781699.1	0	ath:AT2G47420	0	A0A178VWJ8	0
-	C9	+	378392	379297	Unigene.31695	transcript:Bo9g003690.1	906	0.0869713	0.377113	-2.13773	0.0164049	Down	Yes	XM_013754669.1	0	ath:AT4G01140	3e-137	Q84W17	2e-147
-	C8	+	415727	419732	Unigene.27958	Unigene.27958.1	2490	18.9628	19.9048	-0.312709	0.0709543	Down	No	XM_013746603.1	0	ath:AT1G03905	3e-171	Q3EDJ0	0
-	C2	+	226618	235159	Unigene.3605	Unigene.3605.2	4779	13.2218	10.1297	0.164362	0.0860687	Up	No	XM_013765037.1	0	ath:AT5G01400	0	A0A1P8B9H4	0
-	C4	-	338258	338638	Unigene.12976	transcript:Bo4g004540.1	381	239.879	94.4788	1.14022	1.33022e-08	Up	Yes	XM_013781700.1	0	ath:AT2G47400	9e-68	A0A178VSF3	3e-67
-	C2	+	237542	239234	Unigene.3602	transcript:Bo2g001280.1	933	1.60705	1.0668	0.394052	0.291175	Up	No	XM_013764282.1	0	ath:AT5G01380	1e-104	Q9SDW0	1e-133
-	C2	-	240757	242476	Unigene.3603	transcript:Bo2g001290.1	1272	30.833	6.13019	2.12808	9.69562e-14	Up	Yes	XM_013761195.1	0	ath:AT5G01370	2e-152	Q9M035	0
-	C2	+	247106	248963	Bo2g001300	transcript:Bo2g001300.1	1365	0.131831	0.0411243	1.43088	0.32694	Up	No	XM_013763885.1	0	ath:AT5G01360	0	Q8LED3	0
-	C5	-	288113	289477	Unigene.17049	transcript:Bo5g002520.1	1365	0.008472	0.0301777	-1.81743	0.755943	Down	No	XM_013783140.1	0	ath:AT1G01410	1e-163	Q9LNI2	2e-163
-	C2	-	249669	250490	Unigene.3604	transcript:Bo2g001310.1	273	0	0.873126	-5.97528	0.0044774	Down	Yes	XM_013761279.1	2e-142	ath:AT4G36750	5e-35	NA	NA
-	C2	+	251050	252296	Unigene.3606	transcript:ENSRNA049447281-T1	642	10.6672	5.25229	0.94297	0.0554634	Up	No	NA	NA	NA	NA	NA	NA
-	C2	+	254942	257339	Unigene.3607	Unigene.3607.1	2164	0.396963	10.2495	-4.8028	1.64066e-24	Down	Yes	XM_013763165.1	0	ath:AT5G01320	0	Q9M040	0
-	C2	-	258678	259211	Bo2g001330	transcript:Bo2g001330.1	534	0	0.181459	-4.80547	0.284907	Down	No	NA	NA	ath:AT5G01305	2e-68	A0A178UDM7	3e-69
-	C4	+	338927	415249	Unigene.12980	Unigene.12980.1	3552	35.0997	23.858	0.446046	0.000161417	Up	Yes	XM_013780929.1	0	ath:AT2G47390	0	A0A178VYA2	0
-	C9	+	398667	401547	Unigene.31696	Unigene.31696.3	1542	8.59128	5.97845	0.330848	0.268202	Up	No	XM_013756402.1	0	ath:AT4G01120	8e-127	A0A178UWE2	4e-168
-	C4	-	344807	348913	Unigene.12981	Unigene.12981.2	918	6.04132	0	10.4118	6.13497e-17	Up	Yes	XM_013731599.1	0	ath:AT1G17680	4e-136	Q9FZ65	4e-129
-	C7	-	373282	378941	Unigene.24201	transcript:Bo7g003400.1	2730	37.6683	14.0761	1.21667	1.29919e-13	Up	Yes	XM_013743173.1	0	ath:AT2G20580	0	A0A178VZC8	0
-	C3	-	295214	298023	Unigene.7260	Unigene.7260.3	2255	1.65198	2.64631	-1.04373	3.41685e-05	Down	Yes	XM_013766556.1	0	ath:AT5G01030	0	Q9LFD3	0
-	C7	-	383084	385470	Unigene.24203	transcript:Bo7g003410.1	1296	2.14241	1.27239	0.553504	0.294038	Up	No	XM_013737590.1	0	ath:AT2G20570	5e-163	A0A178VXX4	0
-	C5	-	292458	293811	Unigene.17050	Unigene.17050.1	989	41.9957	33.6399	0.130904	0.611834	Up	No	XM_013728422.1	0	ath:AT1G01360	8e-120	Q84MC7	9e-122
-	C3	-	303360	305448	Unigene.7261	Unigene.7261.1	1074	2.38514	0.691844	1.5151	7.51584e-05	Up	Yes	XM_013771726.1	0	ath:AT5G02020	6e-42	Q9LZM9	9e-60
-	C3	+	322803	326145	Unigene.7262	transcript:Bo3g001690.1	1725	4.08919	1.10746	1.67589	6.92304e-08	Up	Yes	XM_013767961.1	0	ath:AT5G02030	0	Q9LZM8	0
-	C7	+	408049	409317	Bo7g003430	transcript:Bo7g003430.1	1269	0.080156	0	4.56733	0.0789067	Up	No	XM_013740578.1	0	ath:AT2G13770	3e-37	Q9LDY0	0
-	C3	+	334537	336141	Unigene.7263	transcript:Bo3g001700.1	830	18.2147	22.16	-0.492111	0.000487139	Down	Yes	XM_013766545.1	0	ath:AT5G02040	7e-110	A0A178UBN9	2e-121
-	C5	-	295843	298271	Unigene.17051	transcript:Bo5g002540.1	1287	15.0331	9.02439	0.518671	0.00364966	Up	Yes	XM_013782486.1	0	ath:AT1G01350	0	Q8GX84	0
-	C5	+	299071	308860	Unigene.17053	Unigene.17053.1	6230	14.596	1.62634	2.98099	6.52603e-36	Up	Yes	XM_013729962.1	0	ath:AT1G01320	0	A0A178W3B9	0
-	C5	-	309002	309721	Unigene.17054	transcript:Bo5g002560.1	720	0	0	0	NA	Intermediate	No	XM_013729964.1	0	ath:AT1G01310	1e-114	A0A178WB87	2e-114
-	C5	-	311014	312459	Unigene.17052	transcript:Bo5g002570.1	1446	11.3214	18.5018	-0.901527	0.00430748	Down	Yes	XM_013731730.1	0	ath:AT1G01300	0	A0A178WH69	0
-	C7	.	414486	414805	Unigene.24202	Unigene.24202.1	320	0.560508	0.608013	-0.356011	0.720847	Down	No	XM_013769531.1	1e-49	NA	NA	Q6NNK5	8e-12
-	C5	-	335278	338279	Unigene.17056	Unigene.17056.1	2895	3.86859	10.5009	-1.66261	1.51994e-26	Down	Yes	XM_013732074.1	0	ath:AT1G01260	0	Q9LNJ5	0
-	C3	-	336308	337499	Unigene.7264	transcript:Bo3g001710.1	845	28.9632	40.9149	-0.710185	0.00617875	Down	Yes	XM_013766543.1	0	ath:AT5G02050	3e-124	A0A178UK87	2e-131
-	C5	+	342190	342756	Unigene.17055	transcript:Bo5g002600.1	567	0.861896	0.045997	3.4782	5.96293e-05	Up	Yes	XM_013728852.1	0	ath:AT1G01250	7e-94	Q1ECI2	3e-104
-	C8	-	426159	427550	Bo8g002690	transcript:Bo8g002690.1	1392	0.0799147	0.094883	-0.441915	0.700066	Down	No	XM_013748589.1	0	ath:AT1G03940	0	Q9ZWB4	0
-	C8	+	433336	437608	Unigene.27959	Unigene.27959.1	2474	3.90833	3.25605	0.0576134	0.747184	Up	No	XM_013744786.1	0	ath:AT1G03960	0	Q84JI6	0
-	C8	-	437838	439284	Unigene.27960	Unigene.27960.1	1262	3.31268	1.45915	0.96207	0.00347995	Up	Yes	XM_013745321.1	0	ath:AT1G04040	1e-144	Q9ZWC4	1e-86
-	C8	+	454106	459112	Unigene.27961	transcript:Bo8g002740.1	2615	18.7004	9.80063	0.730839	7.71942e-20	Up	Yes	XM_013748787.1	0	ath:AT1G04080	0	Q93ZR3	0
-	C8	-	459161	464061	Unigene.27962	Unigene.27962.1	3009	29.7219	34.727	-0.424056	8.97587e-06	Down	Yes	XM_013748786.1	0	ath:AT1G04140	0	Q94C94	0
-	C8	+	464564	469909	Unigene.27963	transcript:Bo8g002770.1	1297	15.7638	18.8799	-0.4183	0.00253457	Down	Yes	XM_013749783.1	0	ath:AT1G04190	0	A0A178WLS7	0
-	C9	-	401704	404350	Unigene.31697	Unigene.31697.1	1792	33.7451	28.3696	0.0310334	0.870544	Up	No	XM_013756403.1	0	ath:AT4G01100	0	A0A1P8B4I5	8e-149
-	C6	-	398333	399145	Bo6g003280	transcript:Bo6g003280.1	483	0.0958593	0	3.49553	0.41982	Up	No	XM_013733353.1	0	ath:AT1G44170	4e-74	A0A178W2A3	1e-73
-	C8	+	470557	475163	Unigene.27965	Unigene.27965.1	2611	3.71729	1.22013	1.42048	2.94548e-09	Up	Yes	XM_013730392.1	0	ath:AT1G04200	0	A0A178WDQ3	0
-	C7	-	424774	426297	Unigene.24204	Unigene.24204.1	1392	1.62649	1.31167	0.116007	0.836038	Up	No	XM_013753408.1	1e-175	ath:AT2G34280	5e-49	NA	NA
-	C3	+	348313	349576	Unigene.7265	Unigene.7265.1	1065	4.09874	5.21288	-0.379611	0.0841581	Down	No	XM_013770107.1	0	ath:AT5G02060	8e-71	Q9LZM5	7e-52
-	C4	-	415387	418906	Unigene.12983	Unigene.12983.1	1851	1.95687	0.547476	0.846925	0.2971	Up	No	XM_013779154.1	0	ath:AT3G09360	2e-159	Q9SR27	0
-	C3	+	352510	352731	Bo3g001730	transcript:Bo3g001730.1	222	0	0.273108	-4.10528	0.26856	Down	No	NA	NA	ath:AT5G02090	1e-26	NA	NA
-	C3	+	354483	357350	Unigene.7266	Unigene.7266.1	1582	4.88858	1.76773	1.21687	6.74954e-06	Up	Yes	XM_013772105.1	0	ath:AT5G02110	1e-136	Q9LZM0	3e-138
-	C3	+	360434	361271	Bo3g001750	transcript:Bo3g001750.1	744	0.218984	0.100002	0.843974	0.631946	Up	No	XM_013771840.1	0	ath:AT5G02140	5e-159	Q9LZL8	9e-159
-	C3	+	363329	368958	Bo3g001760	transcript:Bo3g001760.1	1554	0.063994	0	4.56299	0.0829757	Up	No	XM_013780144.1	2e-179	ath:AT5G02170	3e-72	F4KCA4	5e-80
-	C3	+	373378	374179	Bo3g001770	transcript:Bo3g001770.1	552	0	0	0	1	Intermediate	No	XM_013771297.1	8e-159	ath:AT5G02170	7e-110	Q8LPF4	2e-109
-	C3	+	376528	379235	Bo3g001780	transcript:Bo3g001780.1	1698	0.0365173	0.0641473	-1.0986	0.595821	Down	No	XM_013771297.1	0	ath:AT5G02170	0	Q8LPF4	0
-	C3	-	380505	381268	Bo3g001790	transcript:Bo3g001790.1	732	0	0.0158443	-1.93483	NA	Down	No	XM_013777429.1	9e-45	NA	NA	NA	NA
-	C8	.	496628	497464	Unigene.27964	Unigene.27964.1	837	1.44909	0.0248927	5.52131	3.4566e-08	Up	Yes	NA	NA	NA	NA	NA	NA
-	C8	+	513343	517887	Unigene.27966	Unigene.27966.1	1316	1.12181	7.10783	-2.85597	2.55099e-11	Down	Yes	XM_013746718.1	0	ath:AT1G04250	7e-145	P93830	1e-144
-	C8	+	518209	524078	Unigene.27967	Unigene.27967.1	635	2.44015	0.739098	1.48955	0.011149	Up	Yes	XM_013740785.1	7e-145	NA	NA	A0A178UHM8	1e-07
-	C9	+	407054	410424	Unigene.31698	Unigene.31698.1	2868	17.2733	11.8973	0.362468	0.00514896	Up	Yes	XM_013756519.1	0	ath:AT4G01090	0	Q9M155	0
-	C9	+	411398	414142	Unigene.31699	transcript:Bo9g003730.1	1462	251.53	37.8897	2.52232	1.05731e-15	Up	Yes	XM_013756660.1	0	ath:AT4G01080	0	A0A178V338	0
-	C9	+	416373	419326	Unigene.31700	transcript:Bo9g003740.1	1434	11.8833	5.23571	0.984617	0.000722962	Up	Yes	XM_013757581.1	0	ath:AT4G01070	0	Q9M156	0
-	C9	-	424849	425309	Unigene.31701	transcript:Bo9g003750.1	240	0.118655	1.47479	-3.68118	0.00310397	Down	Yes	XM_013754791.1	3e-124	ath:AT4G01060	5e-28	NA	NA
-	C9	-	428024	430973	Unigene.31702	transcript:Bo9g003760.1	1503	19.1363	6.37479	1.38508	7.24858e-06	Up	Yes	XM_013755961.1	0	ath:AT4G01050	0	A0A178V0X3	0
-	C9	+	433369	435930	Bo9g003770	transcript:Bo9g003770.1	2562	0.475389	0.222884	0.879814	0.0232827	Up	Yes	XM_013751888.1	0	ath:AT4G01030	0	A0A178V2D6	0
-	C9	-	436092	436274	Bo9g003780	transcript:Bo9g003780.1	183	0.580755	0.110154	2.21856	0.10573	Up	No	XM_013751888.1	1e-92	ath:AT4G01026	3e-29	NA	NA
-	C9	+	437355	439077	Unigene.31703	transcript:Bo9g003790.1	1284	73.1382	64.2279	-0.0145329	0.900015	Down	No	XM_013757364.1	0	ath:AT4G01000	3e-150	Q9SV28	0
-	C9	-	439619	445911	Bo9g003800	transcript:Bo9g003800.1	2661	0.787603	0.253441	1.41977	0.0511047	Up	No	XM_013750570.1	0	ath:AT4G00990	0	Q9SV29	0
-	C9	+	451028	455164	Unigene.31705	Unigene.31705.1	1656	3.18492	4.49279	-0.499677	0.00193415	Down	Yes	XM_013756254.1	0	ath:AT4G00980	0	Q8GXX5	0
-	C8	-	523207	523359	Unigene.27968	transcript:Bo8g002810.1	153	2.85938	0.382964	2.51408	0.0047103	Up	Yes	XM_013778029.1	5e-71	NA	NA	NA	NA
-	C3	+	385760	389944	Unigene.7267	transcript:Bo3g001800.1	1409	2.27067	1.85633	0.111702	0.894825	Up	No	XM_013767631.1	0	ath:AT5G02260	2e-165	A0A178UHJ8	6e-175
-	C2	+	279257	281382	Bo2g002330	transcript:Bo2g002330.1	1398	0	0.021647	-3.01358	0.56938	Down	No	XM_013764120.1	0	ath:AT5G01280	7e-68	Q9LFA8	4e-119
-	C1	-	298597	301772	Unigene.44	Unigene.44.1	1502	24.623	37.1385	-0.79599	0.00019784	Down	Yes	XM_013745368.1	0	ath:AT4G39520	0	Q9SVA6	0
-	C9	-	453009	455801	Unigene.31706	transcript:Bo9g003830.1	1998	0.0133363	0.027969	-1.17726	0.62246	Down	No	XM_013756252.1	0	ath:AT4G00970	0	O23081	0
-	C2	-	282350	283903	Unigene.3608	transcript:Bo2g002340.1	1554	41.6109	57.6258	-0.666209	0.0551077	Down	No	XM_013766110.1	0	ath:AT5G01210	0	A0A178UHM4	0
-	C8	-	531812	534164	Unigene.27969	Unigene.27969.2	706	376.807	380.537	-0.211462	0.0656307	Down	No	XM_013745045.1	0	ath:AT1G04270	2e-105	A0A178WE09	2e-106
-	C6	-	435045	441450	Unigene.21074	transcript:Bo6g003330.1	1665	63.2881	57.6061	-0.0791741	0.816908	Down	No	XM_013733085.1	0	ath:AT1G44350	0	Q0WNN8	0
-	C3	-	392769	393963	Unigene.7268	transcript:Bo3g001810.1	645	0.051283	0.0188567	0.939393	0.897573	Up	No	XM_013754344.1	4e-172	ath:AT5G02270	9e-95	Q9LZ98	9e-106
-	C6	.	449099	449729	Unigene.21073	Unigene.21073.1	631	3.48839	0.111764	4.64998	6.5885e-13	Up	Yes	XM_013775494.1	2e-76	NA	NA	NA	NA
-	C2	-	304036	305219	Unigene.3609	transcript:Bo2g002350.1	777	1.00204	11.8783	-3.76086	5.04325e-35	Down	Yes	XM_013763200.1	0	ath:AT5G01200	3e-116	Q9LFB6	5e-134
-	C3	+	393905	395239	Unigene.7269	Unigene.7269.1	946	1.05334	7.20171	-2.95763	3.42381e-25	Down	Yes	XM_013754345.1	4e-159	ath:AT5G02280	3e-69	NA	NA
-	C8	-	534761	539413	Unigene.27970	transcript:Bo8g002830.1	1644	0.614495	0.356326	0.588725	0.609221	Up	No	XM_013745522.1	0	ath:AT1G04280	0	Q0WUY1	0
-	C4	-	421135	422523	Unigene.12977	transcript:Bo4g004620.1	226	21.6526	11.3993	0.414984	0.057348	Up	No	XM_013778949.1	2e-116	ath:AT3G62400	4e-30	NA	NA
-	C3	-	395265	397262	Unigene.7270	transcript:Bo3g001820.1	1424	28.9463	27.2147	-0.110035	0.359144	Down	No	XM_013775319.1	0	ath:AT5G02290	0	P43293	0
-	C3	+	399538	407815	Unigene.7272	Unigene.7272.1	6244	4.39403	5.19219	-0.435369	0.00374081	Down	Yes	XM_013773257.1	0	ath:AT5G02310	0	F4KCC2	0
-	C3	+	407961	411002	Unigene.7273	transcript:Bo3g001840.1	1921	0.609699	0.637246	-0.267018	0.599509	Down	No	XM_013767060.1	0	ath:AT5G02370	0	Q5E913	0
-	C3	-	411076	411645	Unigene.7274	Unigene.7274.1	490	391.102	753.132	-1.14452	1.04535e-05	Down	Yes	XM_013767061.1	0	ath:AT5G02380	2e-11	NA	NA
-	C3	-	416219	418495	Unigene.7271	transcript:Bo3g001860.1	1530	3.11706	2.17296	0.316808	0.250879	Up	No	XM_013768126.1	0	ath:AT5G02410	0	Q8L638	0
-	C9	-	459486	461184	Unigene.31704	transcript:Bo9g003840.1	1536	1.69263	0.307641	2.22474	2.70071e-08	Up	Yes	XM_013756253.1	0	ath:AT1G64780	0	Q9ZPJ8	0
-	C3	+	422110	422442	Bo3g001870	transcript:Bo3g001870.1	333	0.515317	0.261493	0.646776	0.553636	Up	No	XM_013771571.1	9e-176	ath:AT5G02420	1e-55	Q9LZ60	4e-55
-	C3	+	423828	426983	Unigene.7276	transcript:Bo3g001880.1	2637	0.302877	3.24703	-3.58334	2.6134e-30	Down	Yes	XM_013767174.1	0	ath:AT5G02430	0	A0A178UCH9	0
-	C5	-	345042	346048	Bo5g002610	transcript:Bo5g002610.1	936	0	0.0830113	-4.525	0.196953	Down	No	XM_013745075.1	0	ath:AT1G01240	2e-121	A0A178WN37	2e-145
-	C5	-	347361	348820	Unigene.17057	transcript:Bo5g002620.1	668	27.7397	27.8386	-0.20787	0.122411	Down	No	XM_013783410.1	0	ath:AT1G01230	2e-112	Q9C5I0	3e-112
-	C5	+	350050	351023	Unigene.17058	transcript:Bo5g002630.1	714	0.358025	1.44787	-2.16594	0.000439291	Down	Yes	XM_013728859.1	0	ath:AT1G01200	2e-153	A0A178W3F7	7e-153
-	C5	+	353524	355217	Unigene.17059	transcript:Bo5g002640.1	1620	0.66136	1.86906	-1.68594	1.10862e-06	Down	Yes	XM_013783302.1	0	ath:AT1G01190	0	A0A178WIC4	0
-	C5	-	362331	363260	Unigene.17060	transcript:Bo5g002650.1	930	7.25611	4.98956	0.341046	0.212005	Up	No	XM_013728660.1	0	ath:AT1G01180	0	Q9MAL7	0
-	C5	+	363696	364578	Unigene.17061	transcript:Bo5g002660.1	344	33.3263	39.0959	-0.479066	0.262203	Down	No	XM_013782609.1	0	ath:AT1G01170	1e-50	NA	NA
-	C4	+	422340	427859	Unigene.12978	Unigene.12978.1	1590	0.382743	2.11608	-2.5512	1.66748e-09	Down	Yes	XM_013776717.1	0	ath:AT2G16760	0	Q9SLE2	0
-	C5	-	364727	365806	Unigene.17062	transcript:Bo5g002670.1	618	25.7091	7.61378	1.55264	1.08887e-09	Up	Yes	XM_013782608.1	0	ath:AT1G01160	4e-62	Q9MAL9	4e-73
-	C5	+	367468	371768	Unigene.17063	transcript:Bo5g002680.1	2532	49.3056	26.4922	0.692591	0.029874	Up	Yes	XM_013730167.1	0	ath:AT1G01140	0	A0A178W7T6	0
-	C5	+	374439	376028	Unigene.17064	transcript:Bo5g002690.1	1590	3.88116	4.61812	-0.445861	0.146383	Down	No	XM_013730168.1	0	ath:AT1G01120	0	Q9MAM3	0
-	C7	+	439879	441279	Unigene.24205	Unigene.24205.1	357	4.36587	0.221874	3.89493	2.19278e-13	Up	Yes	XM_013741376.1	1e-174	ath:AT2G20562	3e-23	NA	NA
-	C7	+	442137	443593	Unigene.24206	transcript:Bo7g003460.1	1302	126.8	157.479	-0.515475	0.000130479	Down	Yes	XM_013742853.1	0	ath:AT5G48930	0	Q9FI78	0
-	C7	-	444219	444833	Unigene.24207	transcript:Bo7g003470.1	615	3.62747	1.55085	1.02198	0.202807	Up	No	XM_013742854.1	0	ath:AT5G48920	5e-28	Q9FI79	5e-45
-	C7	+	445846	449050	Unigene.24208	Unigene.24208.2	1721	20.4816	17.8342	-0.00153235	1	Down	No	XM_013738147.1	0	ath:AT2G36070	0	A0A178VXX7	0
-	C8	-	547780	548413	Unigene.27973	transcript:Bo8g002840.1	483	0	0.0263833	-1.87828	NA	Down	No	XM_013748161.1	0	ath:AT1G04290	1e-49	P93828	3e-78
-	C8	-	548610	558245	Unigene.27974	transcript:Bo8g002850.1	3204	13.4778	19.5068	-0.622716	4.31061e-09	Down	Yes	XM_013749186.1	0	ath:AT1G04300	0	A8MR11	0
-	C8	-	561116	562369	Unigene.27971	transcript:Bo8g002870.1	495	23.3347	38.6706	-0.931598	1.46455e-10	Down	Yes	XM_013747107.1	0	ath:AT1G04340	5e-72	A0A178WB80	6e-99
-	C5	-	377878	380526	Unigene.17065	Unigene.17065.1	2063	3.98606	1.0158	1.75898	4.47363e-05	Up	Yes	XM_013730170.1	0	ath:AT1G01110	0	A0A178W9B6	0
-	C8	-	565381	568444	Bo8g002880	transcript:Bo8g002880.1	2376	0.0115267	0	2.4706	NA	Up	No	XM_013739289.1	0	ath:AT2G07190	3e-57	Q9ZV75	4e-61
-	C8	.	569225	570401	Unigene.27972	Unigene.27972.1	1177	1.39339	0	8.39101	1.09061e-10	Up	Yes	NA	NA	NA	NA	NA	NA
-	C2	-	309129	311522	Unigene.3611	transcript:Bo2g002360.1	1677	0.983354	1.8326	-1.09643	0.126322	Down	No	XM_013762975.1	0	ath:AT5G01190	0	A0A178U8N5	0
-	Scaffold10329	+	233	511	Bo10329s010	transcript:Bo10329s010.1	174	0	0.08399	-1.87828	NA	Down	No	XM_013771240.1	9e-74	NA	NA	NA	NA
-	C4	-	427943	428854	Unigene.12979	transcript:Bo4g004640.1	912	1.61192	3.23771	-1.19718	0.00402197	Down	Yes	XM_013776718.1	0	ath:AT2G47360	7e-151	O22910	2e-157
-	C4	-	429338	432630	Unigene.12986	Unigene.12986.2	2318	4.12112	3.17936	-0.00866566	1	Down	No	XM_013776474.1	0	ath:AT2G47350	0	O22909	0
-	C4	+	432643	435522	Unigene.12987	transcript:Bo4g004660.1	2380	19.8243	14.0882	0.292777	0.00463453	Up	Yes	XM_013781408.1	0	ath:AT2G47330	0	A0A178VTT4	0
-	C4	.	436643	437418	Unigene.12984	Unigene.12984.1	776	1.13375	1.62437	-0.69972	0.102069	Down	No	NA	NA	NA	NA	NA	NA
-	C5	+	381243	382580	Unigene.17066	Unigene.17066.3	838	119.579	198.266	-0.990504	3.6585e-09	Down	Yes	XM_013730171.1	0	ath:AT5G47700	9e-37	Q8LEQ0	4e-47
-	C9	-	491370	492496	Unigene.31707	Unigene.31707.2	1057	2.13084	0.976861	0.925574	0.158371	Up	No	XM_013751994.1	0	ath:AT4G00970	3e-122	A0A178V163	4e-132
-	C4	+	439867	440175	Unigene.12985	transcript:Bo4g004670.1	309	0.463302	4.74064	-3.37195	1.65395e-07	Down	Yes	XM_013779426.1	2e-162	ath:AT2G47270	5e-62	A0A178VV95	2e-61
-	C4	+	446479	447995	Unigene.12988	transcript:Bo4g004680.1	954	1.79806	1.33773	0.227188	0.679507	Up	No	XM_013778574.1	0	ath:AT2G47260	5e-131	O22900	5e-143
-	C4	-	492606	498339	Unigene.12989	Unigene.12989.3	2468	39.146	37.6348	-0.225153	0.422698	Down	No	XM_013781646.1	0	ath:AT2G47240	0	O22898	0
-	C7	-	449663	451400	Unigene.24209	Unigene.24209.1	1203	14.5092	5.91574	1.15677	1.41402e-10	Up	Yes	XM_013740415.1	0	ath:AT2G20495	4e-105	A0A178VPL6	3e-134
-	C7	+	451574	453097	Unigene.24210	Unigene.24210.1	1457	5.36394	3.17281	0.557592	0.00176125	Up	Yes	XM_013738624.1	0	ath:AT1G27410	0	A0A178WQ17	0
-	C7	-	453525	453704	Bo7g003510	transcript:Bo7g003510.1	180	0	0.0418593	-1.04485	NA	Down	No	NA	NA	NA	NA	NA	NA
-	C7	-	457518	458437	Unigene.24211	Unigene.24211.1	442	36.5084	38.7782	-0.224665	0.158337	Down	No	XM_013754063.1	3e-92	ath:AT2G20490	2e-36	NA	NA
-	C7	+	457789	459617	Unigene.24212	transcript:Bo7g003530.1	410	3.24606	1.7757	0.532767	0.242634	Up	No	XM_013740424.1	0	ath:AT2G20480	5e-26	NA	NA
-	C7	+	460137	463144	Unigene.24213	transcript:Bo7g003540.1	1719	0.121086	0.0345703	1.63125	0.461987	Up	No	XM_013740862.1	0	ath:AT2G20470	0	Q1PF34	0
-	C7	+	464384	467154	Unigene.24214	transcript:Bo7g003550.1	1522	6.96353	3.87463	0.509825	0.0367394	Up	Yes	XM_013738068.1	0	ath:AT2G20440	0	A0A178VW99	0
-	C7	-	488441	490832	Unigene.24215	transcript:Bo7g003570.1	1266	63.4532	70.7089	-0.358405	0.000355499	Down	Yes	XM_013737651.1	0	ath:AT2G20420	0	A0A178VU56	0
-	C5	+	382621	385794	Unigene.17067	transcript:Bo5g002720.1	1529	40.8256	49.9998	-0.674829	2.66911e-05	Down	Yes	XM_013730929.1	0	ath:AT1G01090	0	O24457	0
-	C7	-	504589	506780	Unigene.24217	Unigene.24217.2	1333	1.52025	1.23398	0.0921464	0.857283	Up	No	XM_013740512.1	0	ath:AT2G20400	2e-74	A0A1P8AYE3	9e-77
-	C7	.	508790	509010	Unigene.24216	Unigene.24216.1	221	0.492577	0.0269573	3.6876	0.0316947	Up	Yes	NA	NA	NA	NA	NA	NA
-	Scaffold22748	+	10	300	Bo22748s010	transcript:Bo22748s010.1	291	0.0464277	0	1.88172	NA	Up	No	XM_013754082.1	8e-151	ath:AT5G49760	4e-52	NA	NA
-	C1	+	305078	308337	Unigene.50	Unigene.50.1	2148	57.888	36.7956	0.832866	5.09516e-06	Up	Yes	XM_013766940.1	0	ath:AT4G39540	5e-168	A0A178UY91	1e-123
-	C5	-	387239	392579	Unigene.17068	transcript:Bo5g002740.1	1564	1.22333	0	8.61832	3.09484e-11	Up	Yes	XM_013783610.1	2e-84	ath:AT5G24240	5e-25	Q9FNF8	6e-25
-	C1	-	307305	310285	Unigene.51	transcript:Bo1g002600.1	2394	0.815046	1.45832	-1.05351	0.1206	Down	No	XM_013746985.1	0	ath:AT4G39550	8e-153	A0A178UY91	3e-167
-	C5	+	392266	396269	Unigene.17069	Unigene.17069.1	3259	1.26692	0.264371	2.00612	1.63163e-06	Up	Yes	XM_013783611.1	0	ath:AT5G36228	5e-20	Q9ZQF7	1e-14
-	C8	+	570980	572567	Bo8g002890	transcript:Bo8g002890.1	1080	0.014151	0.02558	-0.696926	0.935381	Down	No	XM_013746909.1	0	ath:AT1G04350	0	P93824	0
-	C5	+	403009	405630	Unigene.17070	transcript:Bo5g002750.1	1259	28.6743	10.4919	1.23744	0.0315569	Up	Yes	XM_013728714.1	0	ath:AT1G01070	0	A0A178WFU3	0
-	C5	+	407476	411160	Unigene.17071	Unigene.17071.2	2305	1.16013	0.637719	0.60189	0.282741	Up	No	XM_013731897.1	0	ath:AT1G01060	0	A0A178W696	0
-	C5	+	412463	414506	Unigene.17073	Unigene.17073.1	1254	48.3131	30.7689	0.535403	1.53978e-06	Up	Yes	XM_013730176.1	0	ath:AT1G01050	2e-147	A0A178WLC4	2e-150
-	C5	-	414363	422183	Unigene.17074	Unigene.17074.1	6126	12.4318	4.31421	1.39106	1.33787e-10	Up	Yes	XM_013730174.1	0	ath:AT1G01040	0	A0A178WCE6	0
-	C5	+	436010	438508	Unigene.17072	Unigene.17072.1	2339	6.15351	5.5771	-0.0333311	1	Down	No	XM_013783285.1	0	ath:AT1G01030	2e-166	A0A384L4G6	0
-	Scaffold03984	+	80	1010	Unigene.37574	Unigene.37574.3	705	4.36085	1.02723	1.82007	5.88473e-06	Up	Yes	XM_013729184.1	1e-57	ath:AT4G26650	5e-17	NA	NA
-	Scaffold03992	+	9	1053	Unigene.37575	Unigene.37575.1	728	2.00731	3.10474	-0.836067	0.00190816	Down	Yes	XM_013730224.1	0	ath:AT1G05910	6e-96	A0A178WFE1	3e-116
-	Scaffold04002	-	144	1053	Unigene.37576	Unigene.37576.1	524	16.5658	17.3106	-0.265953	0.143816	Down	No	XM_013760144.1	0	ath:AT3G47910	2e-45	Q9SU54	4e-45
-	Scaffold04022	-	110	489	Unigene.37577	transcript:Bo04022s010.1	279	0.60096	2.82132	-2.33121	0.0163861	Down	Yes	XM_013779000.1	2e-107	ath:AT2G45450	2e-17	NA	NA
-	Scaffold03932	+	1	1050	Unigene.37570	Unigene.37570.1	552	16.9459	0	10.8985	1.82659e-17	Up	Yes	XM_013748080.1	0	ath:AT3G05910	1e-67	NA	NA
-	Scaffold03950	+	565	1031	Unigene.37571	Unigene.37571.1	389	1.2835	0.338305	1.65281	0.253736	Up	No	XM_013769931.1	0	ath:AT5G13920	2e-54	A0A178UK38	1e-60
-	Scaffold03959	.	149	709	Unigene.37572	Unigene.37572.1	561	0.200744	0.88764	-2.34896	0.0147417	Down	Yes	XM_013749452.1	8e-129	ath:AT1G18580	2e-10	NA	NA
-	Scaffold03954	+	11	1064	Unigene.37573	Unigene.37573.1	675	11.2036	17.104	-0.821251	4.69053e-08	Down	Yes	XM_013728021.1	0	ath:AT3G24200	3e-137	Q9LRM9	4e-122
-	C3	-	433633	435122	Unigene.7275	transcript:Bo3g001890.1	1221	1.90429	4.94991	-1.57396	1.27726e-05	Down	Yes	XM_013770158.1	0	ath:AT5G02460	2e-135	Q9LZ56	5e-157
-	Scaffold04027	.	502	1048	Unigene.37578	Unigene.37578.1	547	0.402244	1.17613	-1.69059	0.00669435	Down	Yes	XM_013771569.1	7e-30	NA	NA	NA	NA
-	Scaffold04030	+	8	998	Unigene.37579	transcript:Bo04030s010.1	912	49.895	33.5357	0.37198	0.00174116	Up	Yes	XM_013760147.1	0	ath:AT1G55860	2e-48	A0A178WHZ8	6e-48
-	C2	.	312528	313605	Unigene.3610	Unigene.3610.1	1078	0	2.04171	-9.09859	2.03967e-12	Down	Yes	NA	NA	NA	NA	NA	NA
-	C8	-	577601	579253	Unigene.27975	transcript:Bo8g002900.1	1185	0.0835637	0	4.63509	0.180573	Up	No	XM_013748413.1	9e-92	ath:AT3G32904	1e-19	Q9LXV8	1e-37
-	C5	+	441155	469715	Unigene.17077	Unigene.17077.3	530	3.32134	2.50528	0.129858	0.779505	Up	No	XM_013731159.1	0	ath:AT1G01020	2e-83	F4HQG4	1e-67
-	C3	-	438317	440327	Unigene.7277	transcript:Bo3g001900.1	994	7.64575	2.77751	1.24086	3.92005e-06	Up	Yes	XM_013770465.1	0	ath:AT5G02470	1e-168	Q9FNY3	7e-171
-	C6	-	486487	488862	Bo6g003360	transcript:Bo6g003360.1	1497	0	0	0	NA	Intermediate	No	NA	NA	NA	NA	Q9LEX8	9e-08
-	C6	.	489489	489689	Unigene.21075	Unigene.21075.1	201	0.898656	0.012579	4.33833	0.00769543	Up	Yes	NA	NA	NA	NA	NA	NA
-	C6	+	506002	506304	Unigene.21076	transcript:Bo6g003380.1	303	3.51542	3.91521	-0.344191	0.426657	Down	No	XM_013735064.1	4e-159	ath:AT1G44414	7e-58	A0A178W365	2e-57
-	C6	-	542900	548840	Unigene.21079	Unigene.21079.1	2100	28.3244	4.3831	2.46406	3.18658e-17	Up	Yes	XM_013736602.1	0	ath:AT1G44446	0	Q9MBA1	0
-	C6	-	557364	559138	Unigene.21077	transcript:Bo6g003410.1	1068	100.593	36.9115	1.24059	5.86687e-06	Up	Yes	XM_013737422.1	0	ath:AT1G44575	1e-130	Q9XF91	9e-155
-	C6	.	594372	596010	Unigene.21078	Unigene.21078.1	1639	16.4585	18.1113	-0.337221	0.0183965	Down	Yes	NA	NA	NA	NA	NA	NA
-	C6	+	601073	602972	Unigene.21082	Unigene.21082.1	1264	2.38417	1.05863	0.939381	0.0242103	Up	Yes	XM_013737202.1	0	ath:AT1G79380	7e-44	NA	NA
-	C6	.	604342	605449	Unigene.21081	Unigene.21081.1	1108	8.88914	0	10.9724	1.08584e-18	Up	Yes	NA	NA	NA	NA	NA	NA
-	C1	-	311161	317078	Unigene.52	transcript:Bo1g002630.1	1270	5.1591	5.92693	-0.429011	0.0422243	Down	Yes	XM_013763510.1	0	ath:AT4G39550	2e-132	A0A178UY91	2e-150
-	C3	+	445188	446705	Unigene.7278	transcript:Bo3g001920.1	1518	37.5906	65.0916	-0.992191	3.9201e-09	Down	Yes	XM_013774714.1	0	ath:AT5G02480	0	Q9C5N0	0
-	C5	-	452866	484896	Unigene.17079	Unigene.17079.3	2015	45.1927	7.1579	2.55418	9.18139e-15	Up	Yes	XM_013731157.1	0	ath:AT1G01010	1e-86	A0A178WAE4	1e-73
-	C4	-	501491	503136	Bo4g004710	transcript:Bo4g004710.1	1239	0.118126	0.231097	-1.20535	0.14317	Down	No	XM_013779057.1	0	ath:AT1G26540	4e-57	Q9FZD9	5e-57
-	C4	-	504064	506621	Bo4g004720	transcript:Bo4g004720.1	1962	0.0127333	0	2.37586	NA	Up	No	XM_013779133.1	0	ath:AT2G47230	1e-171	O22897	0
-	C8	-	587217	587918	Unigene.27976	transcript:Bo8g002910.1	384	0	1.47788	-7.15988	1.57334e-06	Down	Yes	XM_013745163.1	1e-25	ath:AT1G04380	1e-55	P93821	3e-55
-	Scaffold17064	+	21	397	Bo17064s010	transcript:Bo17064s010.1	377	0	0	0	NA	Intermediate	No	XM_013758841.1	0	ath:AT2G06265	3e-11	A0A178VPL1	5e-12
-	C6	.	614104	615193	Unigene.21080	Unigene.21080.1	1090	1.14054	0	7.99885	3.22345e-09	Up	Yes	NA	NA	NA	NA	NA	NA
-	C5	-	476810	478048	Unigene.17080	transcript:Bo5g002850.1	882	0.0492167	0	3.33229	0.218571	Up	No	XM_013731158.1	0	ath:AT1G01010	2e-88	A0A178WAE4	6e-96
-	C4	+	529350	531594	Unigene.12990	transcript:Bo4g005720.1	1595	12.9604	11.6505	-0.020692	0.997718	Down	No	XM_013781866.1	0	ath:AT1G02500	0	P23686	0
-	C4	-	531666	535879	Unigene.12991	transcript:Bo4g005730.1	2778	28.3152	25.7287	-0.136326	0.376542	Down	No	XM_013780524.1	0	ath:AT2G47070	0	A0A178VQF6	0
-	C4	+	537712	540023	Unigene.12992	Unigene.12992.1	1612	6.80767	21.5941	-1.87614	1.82161e-32	Down	Yes	XM_013780527.1	0	ath:AT2G47060	0	O80719	0
-	C4	+	540890	541540	Bo4g005750	transcript:Bo4g005750.1	651	0.108002	0.0191937	2.11268	0.524985	Up	No	XM_013779254.1	0	ath:AT2G47050	2e-113	A0A178VVK8	4e-136
-	C7	+	518697	520327	Unigene.24218	transcript:Bo7g003600.1	564	15.5395	11.9396	0.125044	0.627939	Up	No	XM_013742724.1	0	ath:AT2G20390	2e-61	A0A178VZ82	4e-108
-	C4	+	545926	547957	Bo4g005770	transcript:Bo4g005770.1	1779	0	0	0	NA	Intermediate	No	XM_013780298.1	0	ath:AT2G47040	0	A0A178VSY9	0
-	C4	+	548338	550912	Unigene.12993	transcript:Bo4g005780.1	1672	6.44846	4.23016	0.418274	0.0357531	Up	Yes	XM_013776550.1	0	ath:AT2G47020	6e-153	A2RVR7	0
-	C4	-	551314	553322	Bo4g005790	transcript:Bo4g005790.1	1446	0.2044	0.0539213	1.6145	0.43272	Up	No	XM_013779078.1	0	ath:AT2G47010	0	Q944A3	0
-	C3	-	447346	448020	Unigene.7279	Unigene.7279.1	483	13.8094	46.4263	-1.94834	1.58047e-46	Down	Yes	XM_013771296.1	0	ath:AT3G09455	3e-16	NA	NA
-	C4	+	557807	563676	Unigene.12994	Unigene.12994.1	4346	9.7201	14.8965	-0.896398	4.32395e-05	Down	Yes	XM_013776251.1	0	ath:AT2G47000	0	O80725	0
-	C3	-	448483	449890	Unigene.7280	transcript:Bo3g001930.1	867	60.0423	43.3993	0.275556	0.117598	Up	No	XM_013767481.1	0	ath:AT5G02530	6e-101	A0A178UIR8	2e-114
-	C7	-	520179	522950	Unigene.24219	Unigene.24219.1	2674	13.9272	69.8474	-2.53352	2.24444e-71	Down	Yes	XM_013742722.1	0	ath:AT2G20370	0	A0A178VTY1	0
-	C3	+	453795	456305	Bo3g001940	transcript:Bo3g001940.1	996	0.019377	0	2.37324	0.43921	Up	No	XM_013770289.1	0	ath:AT5G02540	0	Q8LCE7	0
-	C3	-	457015	457242	Unigene.7281	transcript:Bo3g001950.1	228	2.65509	5.29471	-1.16482	0.0854583	Down	No	XM_013772146.1	1e-117	ath:AT5G02550	7e-15	NA	NA
-	C7	-	535182	541105	Unigene.24220	transcript:Bo7g003620.1	2770	7.44461	11.2946	-0.802334	4.90906e-09	Down	Yes	XM_013743635.1	0	ath:AT2G20340	0	Q8RY79	0
-	C6	+	639760	640759	Bo6g003470	transcript:Bo6g003470.1	606	0.0586113	0.439353	-3.18219	0.163724	Down	No	XM_013735491.1	0	ath:AT1G44608	1e-58	A0A178WAZ2	2e-63
-	C4	+	570722	574978	Unigene.12995	Unigene.12995.1	2714	2.0799	1.56627	0.214398	0.512358	Up	No	XM_013781974.1	0	ath:AT2G46980	0	A0A178VTH8	0
-	C4	+	606751	608643	Unigene.12996	transcript:Bo4g006830.1	1203	0.418611	1.07603	-1.53291	0.0727419	Down	No	XM_013778741.1	0	ath:AT2G46970	2e-174	A0A178VNL3	0
-	C6	+	671294	672588	Unigene.21083	transcript:Bo6g003490.1	1092	6.67686	4.81206	0.273138	0.320637	Up	No	XM_013732939.1	0	ath:AT1G44750	0	A0A178W3V8	0
-	C6	-	675015	676763	Bo6g003500	transcript:Bo6g003500.1	837	0.577396	0.211474	1.18252	0.295152	Up	No	XM_013734581.1	0	ath:AT1G44760	2e-145	A0A1P8APG6	1e-145
-	C4	+	611615	613542	Unigene.12997	transcript:Bo4g006840.1	1563	2.82636	0.924836	1.41028	0.0216901	Up	Yes	XM_013776046.1	0	ath:AT2G46950	0	F4IK45	0
-	C4	+	615200	615919	Unigene.12998	transcript:Bo4g006850.1	720	4.4651	1.51198	1.34367	0.00140296	Up	Yes	XM_013778701.1	0	ath:AT2G46940	4e-74	A0A178VPP6	7e-106
-	C6	+	711358	714367	Unigene.21084	Unigene.21084.1	2178	7.48293	5.04054	0.383055	0.0193033	Up	Yes	XM_013732906.1	0	ath:AT3G18524	8e-112	A0A178VFJ2	2e-117
-	C4	-	641150	643956	Unigene.12999	Unigene.12999.1	1366	15.9201	47.0955	-1.74673	1.60214e-14	Down	Yes	XM_013776212.1	0	ath:AT2G46930	0	A0A178VSS1	0
-	C6	-	735670	737718	Unigene.21085	transcript:Bo6g003520.1	1025	42.6497	28.6248	0.357443	0.0241044	Up	Yes	XM_013732805.1	0	ath:AT1G44770	1e-168	A0A178WMQ1	4e-176
-	C4	+	646267	650271	Unigene.13000	Unigene.13000.1	3666	5.92456	9.04393	-0.795603	9.58566e-11	Down	Yes	XM_013781382.1	0	ath:AT2G46920	0	Q8RWN7	0
-	C4	+	650783	654526	Unigene.13002	Unigene.13002.1	2315	4.14792	1.01561	1.82239	7.90801e-15	Up	Yes	XM_013782170.1	0	ath:AT2G46915	0	A0A178VW46	0
-	C4	-	654480	658691	Unigene.13003	Unigene.13003.1	3326	5.17992	7.11962	-0.68268	0.000117298	Down	Yes	XM_013775847.1	0	ath:AT2G46900	0	O80734	0
-	C4	+	659490	662904	Unigene.13001	transcript:Bo4g006890.1	2172	1.70532	3.67685	-1.30068	5.10758e-07	Down	Yes	XM_013779579.1	0	ath:AT2G46880	0	Q84LR6	0
-	C6	+	745335	747751	Unigene.21086	transcript:Bo6g003530.1	1471	16.8772	11.7489	0.320656	0.057839	Up	No	XM_013732369.1	0	ath:AT1G44780	6e-109	Q5Q0F0	2e-141
-	C4	-	664776	665669	Bo4g006900	transcript:Bo4g006900.1	894	0.291667	0.202941	0.306078	0.819132	Up	No	XM_013776404.1	0	ath:AT2G46870	4e-145	O82799	2e-153
-	C4	-	676983	678878	Unigene.13004	Unigene.13004.1	977	2.29768	0.727757	1.43118	0.0191162	Up	Yes	XM_013779219.1	0	ath:AT2G46860	1e-141	O82793	3e-152
-	C3	+	464835	465441	Unigene.7282	transcript:Bo3g001960.1	276	2.06215	19.2774	-3.34732	2.37456e-06	Down	Yes	XM_013771666.1	4e-144	ath:AT5G02580	1e-33	NA	NA
-	C6	-	747976	749455	Unigene.21087	transcript:Bo6g003540.1	662	18.5089	11.627	0.485949	0.0111933	Up	Yes	XM_013732370.1	0	ath:AT1G44790	9e-121	A0A178WFA6	8e-121
-	C6	-	777819	780718	Unigene.21088	transcript:Bo6g003560.1	1318	13.7763	12.6259	-0.0933564	0.974065	Down	No	XM_013733228.1	0	ath:AT1G44800	0	A0A178W1N5	0
-	C6	+	783657	785771	Unigene.21089	Unigene.21089.2	1423	1.33694	1.34342	-0.282976	0.615616	Down	No	NA	NA	NA	NA	NA	NA
-	C6	-	797589	798032	Bo6g003570	transcript:Bo6g003570.1	444	0	0	0	1	Intermediate	No	NA	NA	ath:AT4G09490	3e-12	Q9SZ87	1e-22
-	C9	+	497028	501413	Unigene.31708	transcript:Bo9g003860.1	2373	1.09736	0.770888	0.142803	0.655965	Up	No	XM_013751907.1	0	ath:AT1G43245	0	Q3ECY6	0
-	C6	.	833947	835283	Unigene.21090	Unigene.21090.1	1337	0.726805	0	7.66057	1.39814e-07	Up	Yes	NA	NA	NA	NA	NA	NA
-	C6	.	845030	845294	Unigene.21091	Unigene.21091.1	265	0.753825	0	5.42767	0.00147342	Up	Yes	NA	NA	NA	NA	NA	NA
-	C4	-	679869	682974	Unigene.13005	Unigene.13005.1	2078	0.363897	1.97023	-2.58976	8.52708e-11	Down	Yes	XM_013782054.1	0	ath:AT2G46830	0	P92973	0
-	C4	-	683925	685101	Unigene.13006	transcript:Bo4g006940.1	552	30.0733	9.47458	1.45512	8.25844e-07	Up	Yes	XM_013780704.1	0	ath:AT2G46820	1e-52	Q8LCA1	7e-68
-	C4	-	687151	688536	Unigene.13007	transcript:Bo4g006950.1	960	1.71381	0.145047	3.31994	9.09326e-05	Up	Yes	XM_013780705.1	0	ath:AT2G46810	5e-124	I2FGF6	4e-142
-	C4	-	689871	692135	Unigene.13008	Unigene.13008.1	1678	11.5526	13.7004	-0.418336	0.125746	Down	No	XM_013780707.1	0	ath:AT3G58810	4e-165	Q0WW73	0
-	C4	-	693315	694983	Unigene.13009	transcript:Bo4g006970.1	1398	0.755557	0.715119	-0.0708948	0.962878	Down	No	XM_013780708.1	0	ath:AT2G46790	0	A0A178VZH2	0
-	C6	.	846078	846404	Unigene.21092	Unigene.21092.1	327	1.82908	0.0366503	5.11555	2.6288e-05	Up	Yes	NA	NA	NA	NA	NA	NA
-	C4	-	700141	701536	Bo4g006980	transcript:Bo4g006980.1	951	0.173327	0.251389	-0.818542	0.368683	Down	No	XM_013776525.1	0	ath:AT2G46780	2e-122	Q501B0	1e-152
-	C4	+	727840	730044	Unigene.13010	transcript:Bo4g006990.1	1074	0.46487	1.20354	-1.52776	0.0306446	Down	Yes	XM_013779285.1	0	ath:AT2G46770	0	Q84WP6	0
-	C4	+	748240	754226	Unigene.13011	Unigene.13011.1	1984	1.26127	0.267543	2.0941	7.10633e-07	Up	Yes	XM_013778942.1	0	ath:AT2G46760	0	A0A178VWH2	0
-	C6	.	882002	884921	Unigene.21093	Unigene.21093.1	2920	0.861377	0	9.00858	9.50274e-10	Up	Yes	XM_013763987.1	2e-61	ath:AT2G17440	1e-11	NA	NA
-	C3	+	469125	470226	Unigene.7283	Unigene.7283.1	1102	33.4729	37.3635	-0.320529	0.0754965	Down	No	XM_013766934.1	0	ath:AT5G02590	1e-126	A0A178ULS4	7e-172
-	C8	-	587998	591437	Unigene.27977	Unigene.27977.1	2572	68.8027	30.806	1.01764	4.71988e-08	Up	Yes	XM_013749116.1	0	ath:AT1G04400	0	G4WTR2	0
-	C7	-	552659	556137	Bo7g003630	transcript:Bo7g003630.1	1563	0	0	0	NA	Intermediate	No	XM_013735649.1	5e-140	ath:AT4G03740	1e-08	Q9ZR00	5e-23
-	C7	-	563164	567390	Bo7g003670	transcript:Bo7g003670.1	1476	0	0.338107	-6.98629	1.06032e-05	Down	Yes	XM_013743636.1	0	ath:AT2G20340	0	Q8RY79	0
-	C7	+	580885	583358	Unigene.24221	transcript:Bo7g003680.1	1887	10.7835	40.9038	-2.12573	2.33592e-116	Down	Yes	XM_013743564.1	0	ath:AT2G20330	0	Q9SK69	0
-	C7	-	584134	589926	Unigene.24223	Unigene.24223.1	3656	2.61084	1.46181	0.653646	0.0346251	Up	Yes	XM_013737819.1	0	ath:AT2G20320	0	F4IUH2	0
-	C7	+	591644	593788	Unigene.24222	transcript:Bo7g003700.1	1479	2.21167	11.3343	-2.6113	1.01454e-68	Down	Yes	XM_013738161.1	0	ath:AT2G20310	4e-129	Q9SK71	1e-144
-	C8	+	599860	634310	Unigene.27979	Unigene.27979.1	847	269.705	280.834	-0.2571	0.0441174	Down	Yes	XM_013745234.1	0	ath:AT3G04400	1e-95	P49690	4e-98
-	C7	+	594137	597995	Unigene.24224	Unigene.24224.3	2423	1.35884	2.25712	-1.13322	1.47766e-06	Down	Yes	XM_013737931.1	0	ath:AT2G20300	0	A0A178VTE9	0
-	C4	-	768351	770791	Unigene.13012	Unigene.13012.2	2395	9.55761	22.937	-1.46355	2.92739e-05	Down	Yes	XM_013781365.1	0	ath:AT2G46720	0	Q9ZUZ0	0
-	C8	-	602999	605300	Unigene.27981	Unigene.27981.1	1463	45.9899	27.1752	0.560437	0.00255756	Up	Yes	XM_013744041.1	0	ath:AT1G04410	0	P93819	0
-	Scaffold01202	-	14226	16647	Bo01202s020	transcript:Bo01202s020.1	1554	0.272099	0.0704243	1.69531	0.0765032	Up	No	XM_013758694.1	0	ath:AT3G31430	5e-15	Q9FM38	1e-29
-	C7	-	615541	618388	Unigene.24225	Unigene.24225.1	2455	24.7543	13.8244	0.639143	4.82896e-07	Up	Yes	XM_013743961.1	0	ath:AT2G17920	5e-25	Q9FJA5	3e-45
-	C6	+	885498	887359	Unigene.21094	transcript:Bo6g003610.1	1317	22.3942	22.6154	-0.212694	0.215676	Down	No	XM_013737061.1	0	ath:AT1G44820	0	A0A178W446	0
-	C6	+	989389	990012	Unigene.21095	transcript:Bo6g004620.1	624	2.10288	24.0396	-3.70643	2.92492e-45	Down	Yes	XM_013735141.1	0	ath:AT1G44830	6e-67	Q9LPE8	6e-73
-	C6	+	1020004	1022572	Unigene.21097	transcript:Bo6g004630.1	1520	14.0986	11.8161	0.0530605	0.726758	Up	No	XM_013734454.1	0	ath:AT1G44835	7e-176	A0A178W963	0
-	C6	-	1032452	1032760	Unigene.21096	transcript:Bo6g004640.1	309	0.707031	0.336442	0.814027	0.489139	Up	No	NA	NA	NA	NA	NA	NA
-	C6	-	1043521	1045185	Unigene.21098	Unigene.21098.1	1183	2.80483	0.0135037	6.95582	7.74467e-13	Up	Yes	XM_013750930.1	6e-158	ath:AT2G19480	9e-41	NA	NA
-	C7	+	633020	642886	Unigene.24227	transcript:Bo7g003750.1	4758	0.118811	0.048421	1.09883	0.552649	Up	No	XM_013737956.1	0	ath:AT2G20290	0	F4IUG9	0
-	C3	+	470759	471950	Unigene.7284	Unigene.7284.2	731	0	4.71675	-9.7143	7.15313e-12	Down	Yes	XM_013768220.1	0	ath:AT5G02630	2e-19	A0A178UE77	4e-22
-	C6	+	1050606	1056538	Unigene.21099	Unigene.21099.6	1073	8.52535	1.3956	1.31121	7.25161e-07	Up	Yes	XM_013780584.1	0	ath:AT2G34660	7e-44	A0A178WNE5	3e-19
-	C6	+	1058544	1059626	Unigene.21100	transcript:Bo6g005670.1	1083	1.11785	0	7.96123	3.77289e-09	Up	Yes	XM_013735616.1	0	ath:AT4G19570	1e-112	Q84TH2	2e-115
-	C1	-	312743	314150	Unigene.53	Unigene.53.1	1359	2.65642	3.26963	-0.459563	0.0435011	Down	Yes	XM_013747253.1	0	ath:AT4G39590	4e-105	Q1PE10	3e-106
-	C8	+	608665	612987	Unigene.27982	transcript:Bo8g002950.1	3078	0.0325973	0	4.56739	0.0699605	Up	No	XM_013745524.1	0	ath:AT1G31150	1e-23	Q9S7B4	6e-100
-	C5	+	490242	493211	Bo5g002870	transcript:Bo5g002870.1	1050	0	0.0380897	-3.72424	0.477094	Down	No	XM_013783617.1	0	ath:AT3G04430	6e-75	Q9M844	7e-75
-	C7	+	644750	646361	Unigene.24226	Unigene.24226.1	591	0	1.08229	-7.33724	9.39071e-08	Down	Yes	NA	NA	NA	NA	NA	NA
-	C4	-	803012	808313	Unigene.13013	Unigene.13013.1	2733	4.77279	6.64259	-0.674122	0.00018498	Down	Yes	XM_013781423.1	0	ath:AT2G46710	0	A0A178VSX4	0
-	C8	-	613868	617243	Unigene.27983	transcript:Bo8g002960.1	1251	0	0	0	NA	Intermediate	No	NA	NA	NA	NA	Q9LNM4	6e-32
-	C8	+	617552	621332	Unigene.27984	Unigene.27984.1	2360	22.0141	27.4846	-0.497005	0.0086162	Down	Yes	XM_013749471.1	0	ath:AT1G04430	0	Q940J9	0
-	C3	-	470812	473621	Unigene.7285	Unigene.7285.1	377	0.515851	0	5.40892	0.00237279	Up	Yes	XM_013768219.1	0	ath:AT5G02630	4e-27	A0A178UE77	3e-31
-	C7	+	648192	651284	Unigene.24228	Unigene.24228.3	862	5.55634	1.19521	1.88743	1.36784e-08	Up	Yes	XM_013783225.1	5e-138	ath:AT1G20470	2e-30	NA	NA
-	C7	+	653446	655667	Unigene.24229	transcript:Bo7g003780.1	1107	30.4388	19.647	0.428769	1.81834e-07	Up	Yes	XM_013738255.1	0	ath:AT2G20280	0	A0A178VPN9	0
-	C6	-	1058670	1070649	Unigene.21101	Unigene.21101.1	1889	8.41977	0	11.4454	2.75835e-20	Up	Yes	XM_013735616.1	0	ath:AT4G19570	5e-74	Q84TH2	1e-80
-	C7	+	658294	658367	Unigene.24235	transcript:ENSRNA049435145-T1	74	0.00988467	0	0.87872	NA	Up	No	NA	NA	NA	NA	NA	NA
-	C7	+	658459	659552	Unigene.24236	transcript:Bo7g003790.1	525	8.98002	10.5039	-0.427984	0.0280907	Down	Yes	XM_013728674.1	0	ath:AT2G20270	4e-61	Q8LBS4	1e-65
-	C7	-	659482	664157	Unigene.24237	Unigene.24237.1	295	5.38847	5.34021	-0.186449	0.662255	Down	No	XM_013728674.1	9e-131	NA	NA	NA	NA
-	C7	.	668660	669015	Unigene.24230	Unigene.24230.1	356	0.0601027	0.730858	-3.6462	0.0131729	Down	Yes	NA	NA	NA	NA	NA	NA
-	C7	.	688451	688667	Unigene.24231	Unigene.24231.1	217	0	0.363834	-4.41414	0.0234735	Down	Yes	NA	NA	NA	NA	NA	NA
-	C7	-	689010	695143	Unigene.24232	transcript:Bo7g003800.1	792	0.023774	0.22817	-3.04016	0.122825	Down	No	XM_013742005.1	0	ath:AT1G49320	3e-135	A0A178WIT9	5e-135
-	C7	.	693577	693949	Unigene.24233	Unigene.24233.1	373	0.958716	0.040663	3.80601	0.000884378	Up	Yes	XM_013746462.1	0	ath:AT1G21280	8e-08	Q9ZQK0	3e-43
-	C7	+	710858	712340	Unigene.24238	Unigene.24238.1	1381	1.11892	0.744576	0.394889	0.545875	Up	No	NA	NA	NA	NA	NA	NA
-	C4	-	817886	818254	Unigene.13014	transcript:Bo4g007050.1	369	36.7801	20.8404	0.616648	0.180185	Up	No	XM_013778851.1	0	ath:AT2G46690	7e-74	A0A178VXT2	2e-73
-	C2	-	314833	315680	Unigene.3612	Unigene.3612.1	361	0	7.41018	-9.40758	1.48739e-13	Down	Yes	NA	NA	NA	NA	NA	NA
-	C6	+	1059779	1065276	Unigene.21102	Unigene.21102.1	1100	1.83205	0	9.24073	3.67225e-11	Up	Yes	XM_013727961.1	5e-89	ath:AT1G52950	1e-12	NA	NA
-	C2	+	326300	327838	Unigene.3613	Unigene.3613.1	1095	9.22366	0	10.9441	1.5759e-18	Up	Yes	NA	NA	NA	NA	NA	NA
-	C3	+	473282	474517	Unigene.7286	transcript:Bo3g002000.1	1236	1.20222	18.4172	-4.12931	1.21028e-31	Down	Yes	XM_013768218.1	0	ath:AT5G02630	1e-136	A0A178UE77	4e-156
-	C3	-	476315	476779	Bo3g002010	transcript:Bo3g002010.1	465	0	0	0	NA	Intermediate	No	XM_013772130.1	0	ath:AT5G02640	1e-63	A0A178ULF6	3e-75
-	C3	+	477562	479847	Unigene.7287	Unigene.7287.1	1110	21.0414	10.1089	0.95377	1.492e-10	Up	Yes	XM_013767068.1	0	ath:AT2G37340	1e-67	Q9FYB7	4e-88
-	C3	+	500585	502928	Unigene.7288	Unigene.7288.2	1347	1.3341	2.58294	-1.14247	0.0261697	Down	Yes	XM_013769839.1	0	ath:AT5G02840	5e-113	A0A178U8Z5	5e-155
-	C5	-	501331	502151	Unigene.17075	transcript:Bo5g002880.1	666	0.0808047	0.033041	1.15867	0.78205	Up	No	XM_013783618.1	0	ath:AT1G02250	5e-73	O81914	3e-74
-	C6	+	1067502	1069038	Unigene.21103	transcript:Bo6g005690.1	756	0.031706	0	2.37585	NA	Up	No	XM_013769240.1	2e-145	ath:AT3G51690	2e-36	Q9C925	4e-53
-	C3	+	504233	505204	Bo3g002080	transcript:Bo3g002080.1	699	0.778877	0.20372	1.75485	0.0294703	Up	Yes	XM_013771468.1	4e-153	ath:AT5G02850	4e-73	Q9LZ00	3e-87
-	C1	-	321166	325298	Bo1g002650	transcript:Bo1g002650.1	2526	0.00677167	0	2.37586	0.675053	Up	No	XM_013739271.1	0	ath:AT4G39590	1e-94	Q1PE10	3e-94
-	C3	+	506042	507479	Unigene.7289	transcript:Bo3g002090.1	1221	107.816	131.523	-0.484663	0.0174114	Down	Yes	XM_013774859.1	0	ath:AT3G09630	0	Q8GYH3	0
-	C3	+	508769	515704	Unigene.7291	Unigene.7291.1	4993	8.30873	2.05556	1.81787	2.56476e-15	Up	Yes	XM_013773261.1	0	ath:AT5G02880	0	Q9LYZ7	0
-	C5	-	505761	507082	Bo5g002890	transcript:Bo5g002890.1	1035	0	0.0140593	-2.00986	NA	Down	No	XM_013729940.1	3e-180	ath:AT1G02250	2e-51	O81914	5e-51
-	C5	-	510029	511378	Bo5g002900	transcript:Bo5g002900.1	1047	0.152449	0.173043	-0.457778	0.779471	Down	No	XM_013783118.1	0	ath:AT1G02250	5e-49	O81914	1e-54
-	C3	+	517703	520895	Unigene.7290	Unigene.7290.2	426	0.421503	0.10463	-0.0780748	0.989327	Down	No	NA	NA	ath:AT5G02910	1e-28	Q3EBJ8	3e-25
-	C7	.	732734	733226	Unigene.24234	Unigene.24234.1	493	1.48339	0.237828	2.29898	0.000227646	Up	Yes	NA	NA	NA	NA	NA	NA
-	C7	+	736992	737351	Unigene.24239	transcript:Bo7g003810.1	249	0.344947	0.505164	-0.654566	0.722083	Down	No	XM_013741786.1	3e-129	ath:AT1G49310	9e-33	NA	NA
-	C7	.	756197	757124	Unigene.24240	Unigene.24240.1	928	0.350429	0.970024	-1.64453	0.00848986	Down	Yes	XM_013733812.1	0	ath:ArthMp071	4e-16	Q02902	5e-82
-	C7	.	780330	780594	Unigene.24241	Unigene.24241.1	265	0.694042	0	5.39242	0.000787919	Up	Yes	NA	NA	NA	NA	NA	NA
-	C7	+	785219	786667	Bo7g003830	transcript:Bo7g003830.1	837	0	0	0	NA	Intermediate	No	XM_013758249.1	6e-107	NA	NA	A0A178U8J1	7e-16
-	C7	-	815246	818165	Bo7g003850	transcript:Bo7g003850.1	1641	0.100418	0	5.15485	0.00371252	Up	Yes	XM_013734102.1	1e-12	ath:AT2G07760	2e-14	A0A178U848	2e-98
-	C7	+	833307	836274	Unigene.24242	Unigene.24242.1	2520	2.22745	2.39499	-0.293756	0.132253	Down	No	XM_013742828.1	0	ath:AT2G20240	0	Q9SK77	0
-	C9	+	502926	505022	Unigene.31709	Unigene.31709.1	1367	5.25315	2.10583	1.13707	0.00236259	Up	Yes	XM_013751786.1	0	ath:AT4G00940	2e-100	Q9M161	5e-130
-	C7	-	836187	838124	Unigene.24243	Unigene.24243.1	1259	42.126	27.2629	0.425997	0.000642638	Up	Yes	XM_013742829.1	0	ath:AT2G20230	4e-114	A0A178VQV9	4e-143
-	C7	+	844342	847819	Unigene.24244	Unigene.24244.1	2090	2.32776	1.23811	0.712165	0.000651505	Up	Yes	XM_013738542.1	0	ath:AT2G20210	4e-153	Q0WPS4	0
-	C9	-	511330	512622	Unigene.31710	transcript:Bo9g003900.1	750	4.71924	3.90778	0.0749371	0.82021	Up	No	XM_013753621.1	0	ath:AT4G00905	2e-127	A0A178V3L9	4e-152
-	C3	-	523851	524935	Unigene.7292	Unigene.7292.1	697	327.582	379.71	-0.279567	0.0685568	Down	No	XM_013770183.1	0	ath:AT5G02960	1e-95	A0A178UNB4	1e-93
-	C3	-	525268	527499	Unigene.7293	transcript:Bo3g002140.1	511	30.8682	22.1359	0.26213	0.233727	Up	No	XM_013770535.1	0	ath:AT5G03030	2e-44	Q9LYY2	5e-62
-	C3	-	527845	530458	Unigene.7295	Unigene.7295.1	1765	4.60963	7.96434	-1.02995	9.42308e-14	Down	Yes	XM_013766819.1	0	ath:AT5G03040	0	Q93ZH7	0
-	C3	+	532150	533557	Unigene.7294	transcript:Bo3g002160.1	1063	1.07031	0.671106	0.462357	0.442903	Up	No	XM_013770371.1	0	ath:AT5G03780	3e-31	A0A178WBA2	7e-34
-	C3	+	537358	537764	Unigene.7296	transcript:Bo3g002170.1	231	27.7603	31.3748	-0.383096	0.288638	Down	No	XM_013770856.1	3e-119	ath:AT5G03120	1e-29	NA	NA
-	C3	-	540494	542635	Unigene.7298	transcript:Bo3g002180.1	2142	7.66904	13.1854	-0.981599	1.27581e-05	Down	Yes	XM_013774741.1	0	ath:AT5G03140	0	Q9LYX1	0
-	C3	.	544486	544805	Unigene.7297	Unigene.7297.1	320	0	0	0	1	Intermediate	No	NA	NA	NA	NA	NA	NA
-	C3	+	551880	552787	Bo3g002190	transcript:Bo3g002190.1	600	0.22449	0.0665573	1.39636	0.610069	Up	No	XM_013768198.1	0	ath:AT5G03150	2e-97	Q700D2	5e-125
-	C3	+	553533	554477	Bo3g002200	transcript:Bo3g002200.1	870	0.23023	0.254364	-0.402624	0.761494	Down	No	XM_013768198.1	0	ath:AT5G03150	2e-107	A0A178UG83	3e-121
-	C3	-	555853	556584	Unigene.7299	transcript:Bo3g002210.1	732	8.21981	9.24275	-0.368178	0.492255	Down	No	XM_013768226.1	0	ath:AT5G03170	1e-119	A0A178UN19	6e-135
-	C3	-	557488	559087	Unigene.7301	transcript:Bo3g002220.1	321	16.2309	4.70355	1.58269	2.12404e-06	Up	Yes	XM_013760786.1	5e-39	ath:AT5G03204	9e-15	B3H6S3	2e-14
-	C7	+	850818	858190	Unigene.24245	transcript:Bo7g003880.1	4637	12.6638	11.6637	-0.0810995	0.578017	Down	No	XM_013742289.1	0	ath:AT2G20190	0	Q8RWY6	0
-	C3	+	558733	560434	Unigene.7302	Unigene.7302.1	1010	8.91438	1.07215	2.80806	1.25555e-23	Up	Yes	XM_013768041.1	6e-53	ath:AT1G06410	4e-14	NA	NA
-	C3	-	560495	560686	Unigene.7303	transcript:Bo3g002230.1	192	17.2434	0.029656	8.44602	6.05875e-11	Up	Yes	XM_013768041.1	1e-97	ath:AT5G03210	3e-14	NA	NA
-	C7	+	878826	881611	Unigene.24246	Unigene.24246.1	1926	1.88743	1.12741	0.526139	0.436159	Up	No	XM_013737675.1	0	ath:AT2G20180	9e-150	A0A178VU82	0
-	C3	+	566160	566699	Unigene.7300	transcript:Bo3g002240.1	540	35.2888	14.0991	1.11532	0.000296821	Up	Yes	XM_013769799.1	0	ath:AT5G03230	1e-69	Q9LYW2	3e-80
-	C9	+	513917	519280	Unigene.31711	Unigene.31711.1	3640	4.70022	5.09912	-0.346779	0.204679	Down	No	XM_013757190.1	0	ath:AT4G00900	0	O23087	0
-	C6	+	1077205	1077384	Bo6g005700	transcript:Bo6g005700.1	180	0	0.0413397	-1.04485	NA	Down	No	NA	NA	NA	NA	NA	NA
-	C4	-	824610	824752	Unigene.13015	transcript:ENSRNA049451693-T1	143	2.64933	1.33549	0.785892	0.327998	Up	No	NA	NA	NA	NA	NA	NA
-	C1	+	326250	326624	Unigene.45	transcript:Bo1g002660.1	279	0	0.329698	-4.76305	0.00323015	Down	Yes	NA	NA	NA	NA	NA	NA
-	Scaffold11069	-	6	506	Unigene.38004	Unigene.38004.1	354	2.59298	0.336762	2.71288	1.59285e-05	Up	Yes	XM_013782557.1	0	ath:AT1G79380	4e-14	NA	NA
-	C6	+	1081475	1088811	Unigene.21104	Unigene.21104.1	3039	16.3928	11.9085	0.261658	0.0140827	Up	Yes	XM_013736739.1	0	ath:AT1G44910	0	B6EUA9	0
-	C9	+	526962	527363	Unigene.31712	transcript:Bo9g003920.1	402	53.9016	14.0521	1.73589	3.2268e-18	Up	Yes	XM_013753437.1	0	ath:AT4G00880	8e-59	O23089	4e-66
-	C2	+	333558	335984	Bo2g002390	transcript:Bo2g002390.1	1920	0.009552	0.05575	-2.96007	0.0842802	Down	No	XM_013763237.1	0	ath:AT5G01100	0	A0A178U817	0
-	C2	-	336997	338055	Unigene.3614	transcript:Bo2g002400.1	1059	1.70139	1.3612	0.10896	0.861618	Up	No	XM_013760981.1	0	ath:AT5G01090	6e-138	Q9LFC7	6e-167
-	C2	+	341899	342213	Bo2g002410	transcript:Bo2g002410.1	228	0	0.049903	-1.87828	NA	Down	No	XM_013764338.1	1e-117	ath:AT5G01075	7e-18	NA	NA
-	C2	+	346923	349751	Bo2g002430	transcript:Bo2g002430.1	1749	0.007445	0	1.88172	NA	Up	No	XM_013764675.1	0	ath:AT5G01040	0	A0A178ULI6	0
-	C2	-	352029	353243	Unigene.3615	transcript:Bo2g002440.1	459	24.2007	2.45117	3.08595	2.19865e-06	Up	Yes	XM_013764686.1	0	ath:AT2G26370	2e-17	O48704	9e-20
-	C2	+	357998	361686	Unigene.3616	transcript:Bo2g002450.1	1884	8.13323	1.8887	1.87162	1.92406e-18	Up	Yes	XM_013764676.1	0	ath:AT5G02030	0	Q9LZM8	0
-	C2	+	370334	372391	Unigene.3617	transcript:Bo2g002470.1	1125	9.90642	3.07474	1.40556	2.47737e-05	Up	Yes	XM_013764680.1	0	ath:AT1G12350	0	Q8GXR5	0
-	C4	+	843803	844797	Unigene.13016	transcript:Bo4g007060.1	765	99.6266	12.8222	2.75591	6.62989e-21	Up	Yes	XM_013776272.1	0	ath:AT2G46680	8e-119	P46897	4e-139
-	C9	+	530979	532013	Unigene.31713	Unigene.31713.1	631	49.0441	78.8647	-0.871743	9.62592e-16	Down	Yes	XM_013754050.1	0	ath:AT4G00860	2e-47	NA	NA
-	C2	+	374539	375741	Unigene.3618	transcript:Bo2g002480.1	1203	0.486931	0.534704	-0.349778	0.67675	Down	No	XM_013764677.1	0	ath:AT5G02190	0	Q9LZL3	0
-	C2	-	377571	377801	Bo2g002490	transcript:Bo2g002490.1	231	0	0.0569167	-1.87828	NA	Down	No	XM_013750907.1	1e-59	ath:AT5G02220	1e-10	NA	NA
-	C7	+	918622	920754	Unigene.24248	transcript:Bo7g003910.1	1073	22.6925	29.6518	-0.582998	1.55875e-09	Down	Yes	XM_013739817.1	0	ath:AT2G20120	7e-167	F4IUE7	2e-171
-	C1	+	327484	332398	Unigene.48	Unigene.48.1	4258	11.9202	20.3001	-0.973077	1.95682e-17	Down	Yes	XM_013740879.1	0	ath:AT2G21390	0	Q94A40	0
-	C1	+	332921	333825	Unigene.46	transcript:Bo1g002680.1	240	0	3.11397	-7.54434	1.05616e-05	Down	Yes	NA	NA	ath:AT1G54957	3e-06	NA	NA
-	C7	-	921133	923157	Unigene.24249	transcript:Bo7g003920.1	1497	0.73302	0.0722863	2.95288	3.58783e-06	Up	Yes	XM_013740053.1	0	ath:AT2G20110	0	A0A1P8B2C5	0
-	C2	+	387010	388392	Bo2g002500	transcript:Bo2g002500.1	834	0	0.022003	-2.57184	0.645513	Down	No	XM_013764682.1	0	ath:AT5G02230	1e-179	Q9LZK9	2e-179
-	C6	-	1102167	1104059	Unigene.21105	Unigene.21105.1	1104	39.3303	51.823	-0.605825	3.53408e-05	Down	Yes	XM_013732562.1	0	ath:AT1G44920	1e-110	A0A178WDD9	2e-140
-	C1	+	335055	337102	Unigene.47	transcript:Bo1g002690.1	1452	1.54126	1.48213	-0.141569	0.721065	Down	No	XM_013761312.1	0	ath:AT4G39620	0	A0A178V7S9	0
-	C3	+	576398	578039	Unigene.7304	transcript:Bo3g002260.1	1125	26.9951	17.5498	0.428447	0.151311	Up	No	XM_013767246.1	0	ath:AT5G03290	0	A0A178UB52	0
-	C4	+	859214	860909	Unigene.13017	Unigene.13017.1	1054	1.23835	0.021759	5.60399	6.19696e-08	Up	Yes	NA	NA	ath:AT1G43760	1e-07	O82216	4e-16
-	C5	-	514325	516181	Bo5g002910	transcript:Bo5g002910.1	1422	0.294474	0.171614	0.573699	0.448329	Up	No	XM_013783118.1	0	ath:AT1G02250	1e-82	O81914	6e-92
-	C3	+	578728	580821	Unigene.7306	transcript:Bo3g002270.1	1038	35.9124	147.343	-2.23704	1.93852e-25	Down	Yes	XM_013767073.1	0	ath:AT5G03300	0	Q9LZG0	0
-	C5	-	523741	525079	Unigene.17076	transcript:Bo5g002930.1	911	0	1.144	-8.01696	1.04057e-08	Down	Yes	XM_013783126.1	0	ath:AT1G02250	8e-65	O81914	3e-65
-	C5	-	530511	532139	Bo5g002950	transcript:Bo5g002950.1	1077	0	0.139851	-5.33315	0.0162234	Down	Yes	XM_013783621.1	0	ath:AT1G02250	4e-59	O81914	4e-58
-	C5	-	536631	538337	Bo5g002960	transcript:Bo5g002960.1	1185	0.124337	0.0817703	0.361411	0.849899	Up	No	XM_013783622.1	0	ath:AT1G02250	1e-103	O81914	7e-111
-	C5	-	541539	544456	Unigene.17081	transcript:Bo5g002970.1	1494	6.9203	10.4372	-0.803028	2.58352e-05	Down	Yes	XM_013782944.1	0	ath:AT1G02270	0	O81916	0
-	C5	+	545778	546716	Unigene.17082	transcript:Bo5g002980.1	939	0.966969	0.786888	0.100723	0.864682	Up	No	XM_013782733.1	0	ath:AT2G41610	7e-145	A0A178VL15	9e-163
-	C5	-	546944	548329	Unigene.17083	transcript:Bo5g002990.1	897	11.3588	5.53469	0.83315	6.45694e-06	Up	Yes	XM_013782734.1	0	ath:AT1G02280	0	O23680	0
-	C5	-	553402	555865	Unigene.17084	transcript:Bo5g003010.1	1355	2.18579	2.33659	-0.303768	0.435424	Down	No	XM_013729117.1	0	ath:AT1G02310	0	A0A178WL81	0
-	C5	-	558311	559598	Unigene.17085	transcript:Bo5g003020.1	828	26.9865	15.421	0.606209	6.02157e-06	Up	Yes	XM_013782544.1	0	ath:AT1G02330	5e-136	F4HVZ5	3e-160
-	C3	.	584608	584904	Unigene.7305	Unigene.7305.1	297	0.289009	0.566359	-1.10225	0.499863	Down	No	NA	NA	NA	NA	NA	NA
-	C4	+	875086	876860	Bo4g007070	transcript:Bo4g007070.1	1587	0.572601	0.234947	1.05877	0.164634	Up	No	XM_013778748.1	0	ath:AT2G46660	0	A0A178VUK6	0
-	C1	+	338267	346339	Unigene.59	Unigene.59.2	2090	12.3497	25.4077	-1.21889	1.77812e-07	Down	Yes	XM_013753090.1	0	ath:AT4G39640	0	Q8VYW6	0
-	C1	+	348222	350909	Unigene.49	transcript:Bo1g002730.1	1654	46.6541	68.4608	-0.755296	4.6057e-06	Down	Yes	XM_013755296.1	0	ath:AT4G39660	0	A0A178UZ65	0
-	C5	-	559914	561042	Unigene.17086	transcript:Bo5g003030.1	657	14.4074	10.6549	0.231194	0.612388	Up	No	XM_013782545.1	0	ath:AT1G02335	3e-132	A0A178WH53	4e-145
-	C5	-	561693	564192	Unigene.17087	Unigene.17087.1	1268	2.25907	3.2957	-0.747975	0.0847706	Down	No	XM_013728657.1	0	ath:AT1G02340	2e-122	A0A1P8AWQ4	3e-55
-	Scaffold28492	.	1	237	Unigene.38618	Unigene.38618.1	237	1.80405	1.84435	-0.23245	0.778618	Down	No	XM_013776099.1	7e-121	NA	NA	NA	NA
-	Scaffold28518	-	1	162	Unigene.38619	transcript:Bo28518s010.1	162	11.592	8.305	0.289592	0.713242	Up	No	XM_013760214.1	5e-81	ath:AT4G03050	7e-22	NA	NA
-	C9	+	532553	534345	Unigene.31714	Unigene.31714.1	1275	1.93148	1.90675	-0.183699	0.614236	Down	No	XM_013756908.1	0	ath:AT4G00840	5e-132	A0A1P8B6M5	1e-116
-	C9	-	534366	537540	Unigene.31715	Unigene.31715.1	2010	24.379	16.6995	0.34788	0.000255226	Up	Yes	XM_013756905.1	0	ath:AT4G00830	0	A0A178V302	0
-	C3	+	589234	592092	Unigene.7307	Unigene.7307.1	1664	6.55098	12.5208	-1.15928	3.45441e-14	Down	Yes	XM_013772781.1	0	ath:AT5G03330	2e-169	Q9LZF7	0
-	Scaffold28013	.	1	242	Unigene.38611	Unigene.38611.1	242	195.694	0	13.2379	2.67726e-27	Up	Yes	XM_013769638.1	2e-46	NA	NA	NA	NA
-	C9	+	538379	539559	Unigene.31716	Unigene.31716.1	781	179.612	243.214	-0.66021	4.20222e-06	Down	Yes	XM_013753477.1	0	ath:AT4G00810	2e-45	B9DFS7	9e-50
-	C9	+	540028	548031	Unigene.31717	transcript:Bo9g003970.1	5682	4.90438	5.00148	-0.230115	0.0664089	Down	No	XM_013755818.1	0	ath:AT4G00800	0	A0A178V2B9	0
-	C9	-	554976	556399	Unigene.31718	transcript:Bo9g003980.1	888	1.89784	7.06476	-2.08926	6.05544e-05	Down	Yes	XM_013751543.1	0	ath:AT4G00780	2e-149	A0A178UXI0	5e-149
-	C9	+	561780	563068	Unigene.31719	Unigene.31719.1	1057	7.05093	14.0049	-1.17102	4.77932e-12	Down	Yes	XM_013736781.1	0	ath:AT1G76700	4e-133	Q93ZH5	2e-147
-	Scaffold28386	.	1	239	Unigene.38616	Unigene.38616.1	239	5.27004	0	8.02775	1.08895e-09	Up	Yes	XM_013745846.1	3e-60	NA	NA	NA	NA
-	C9	+	564609	565304	Unigene.31720	transcript:Bo9g004000.1	696	42.065	96.8705	-1.40258	5.67291e-15	Down	Yes	XM_013753276.1	0	ath:AT4G01410	2e-107	A0A178V497	1e-130
-	C5	+	566586	569225	Unigene.17088	transcript:Bo5g003060.1	1614	29.0077	17.3439	0.539137	0.00123073	Up	Yes	XM_013731605.1	0	ath:AT4G01690	0	A0A178UVN5	0
-	C9	+	568723	571221	Unigene.31721	Unigene.31721.1	1563	7.12337	4.21352	0.59445	0.235124	Up	No	XM_013751699.1	0	ath:AT4G01440	0	Q9M130	0
-	C2	+	394228	395535	Unigene.3619	transcript:Bo2g002510.1	786	7.39191	0.814908	2.927	2.09826e-08	Up	Yes	XM_013764685.1	0	ath:AT5G02260	6e-166	A0A178UHJ8	9e-175
-	C3	-	592320	595256	Unigene.7308	transcript:Bo3g002290.1	2433	65.3652	44.8864	0.338093	0.039769	Up	Yes	XM_013772780.1	0	ath:AT5G03340	0	A0A178URT8	0
-	C9	+	587203	589537	Unigene.31722	Unigene.31722.1	1339	1.52392	0.778169	0.74445	0.25707	Up	No	XM_013750780.1	0	ath:AT4G01460	3e-123	Q9M128	2e-158
-	C9	-	592943	593701	Bo9g004030	transcript:Bo9g004030.1	759	0.056425	0.026917	0.471817	0.888522	Up	No	XM_013754579.1	0	ath:AT4G01470	7e-145	O82598	3e-169
-	C6	-	1110734	1111739	Bo6g005730	transcript:Bo6g005730.1	300	0.007302	0	0.87872	NA	Up	No	NA	NA	NA	NA	NA	NA
-	C9	+	593936	596312	Unigene.31723	Unigene.31723.1	1068	9.22109	7.81883	0.0319547	0.978078	Up	No	XM_013753353.1	0	ath:AT1G01050	3e-145	A0A178WLC4	4e-147
-	Scaffold03880	+	6	356	Bo03880s010	transcript:Bo03880s010.1	351	0	0	0	NA	Intermediate	No	XM_013739249.1	3e-126	ath:AT3G30730	8e-06	A0A178VS97	1e-37
-	C7	.	923806	924711	Unigene.24247	Unigene.24247.1	906	0	1.28456	-8.18782	2.06505e-09	Down	Yes	NA	NA	NA	NA	NA	NA
-	C4	-	880088	881383	Unigene.13018	transcript:Bo4g007080.1	455	35.227	265.455	-2.96512	1.05922e-22	Down	Yes	XM_013779012.1	0	ath:AT2G46650	6e-64	Q9ZNV4	1e-73
-	C3	-	596380	597034	Unigene.7309	transcript:Bo3g002300.1	543	6.17342	9.90804	-0.873078	0.00364731	Down	Yes	XM_013772782.1	0	ath:AT5G03370	1e-60	Q9LZF2	1e-76
-	C3	-	614167	616369	Unigene.7310	Unigene.7310.1	1527	3.1673	86.2133	-4.83148	1.99343e-86	Down	Yes	XM_013773227.1	0	ath:AT5G03380	1e-34	Q9LZF1	4e-151
-	C3	+	616732	619052	Unigene.7313	Unigene.7313.1	1405	8.71006	3.84351	0.980621	2.07478e-11	Up	Yes	XM_013753230.1	0	ath:AT5G03415	4e-140	A0A178UIJ9	2e-164
-	C3	-	619040	623009	Unigene.7314	Unigene.7314.2	1723	10.4002	2.52718	1.69431	3.72422e-17	Up	Yes	XM_013773226.1	0	ath:AT5G03430	0	Q0WQL6	0
-	C3	+	623709	624792	Unigene.7311	transcript:Bo3g002350.1	438	79.6375	41.7885	0.728815	3.32151e-09	Up	Yes	XM_013770461.1	0	ath:AT5G03455	3e-96	Q8GY31	1e-95
-	C3	+	634429	635259	Unigene.7312	transcript:Bo3g002370.1	831	1.07267	0.846902	0.12721	0.87262	Up	No	XM_013771440.1	0	ath:AT5G03510	6e-142	Q9LZD5	2e-141
-	C3	+	637635	639784	Unigene.7315	Unigene.7315.1	1149	53.2666	37.0417	0.340647	0.0873733	Up	No	XM_013767384.1	0	ath:AT5G03520	2e-124	Q9LZD4	4e-155
-	C3	-	643494	644725	Unigene.7316	transcript:Bo3g002400.1	861	0.0931493	0.084296	-0.161455	0.983829	Down	No	XM_013768290.1	0	ath:AT5G03550	9e-20	A0A178UAX3	2e-28
-	C3	-	645086	648947	Unigene.7317	Unigene.7317.1	2502	9.63955	10.7674	0.266618	0.25373	Up	No	XM_013774014.1	0	ath:AT5G03555	0	A0A178UEG6	0
-	C3	+	665550	676269	Unigene.7318	Unigene.7318.1	1109	1.79046	0.652185	1.42469	6.38184e-05	Up	Yes	XM_013773750.1	0	ath:AT5G03610	0	A0A178UPF7	0
-	C9	+	601256	602176	Bo9g004050	transcript:Bo9g004050.1	921	0.0475473	0.064679	-0.47469	0.95406	Down	No	XM_013755041.1	0	ath:AT4G01500	1e-121	A0A178V2Z9	2e-131
-	C1	-	356066	358787	Unigene.55	transcript:Bo1g002750.1	1593	4.02561	3.59401	-0.217513	0.363669	Down	No	XM_013771177.1	0	ath:AT4G39680	0	A0A178V0X9	0
-	C5	-	569406	569618	Unigene.17089	transcript:Bo5g003070.1	213	4.29735	1.87229	0.993066	0.0986299	Up	No	NA	NA	NA	NA	NA	NA
-	C7	+	932516	933209	Bo7g003930	transcript:Bo7g003930.1	327	0	0.04763	-2.46077	NA	Down	No	XM_013738841.1	2e-172	ath:AT2G20080	3e-39	A0A1P8AX28	3e-44
-	C3	-	676635	679091	Unigene.7319	transcript:Bo3g002490.1	1364	207.847	301.732	-0.745882	0.000485114	Down	Yes	XM_013773749.1	0	ath:AT5G03630	0	A0A178UCS5	0
-	Scaffold02355	+	9	1910	Bo02355s010	transcript:Bo02355s010.1	1830	0	0	0	NA	Intermediate	No	XM_013754769.1	0	ath:AT1G64300	0	A0A178WEH7	0
-	C9	+	604449	606057	Unigene.31725	transcript:Bo9g004060.1	840	4.02156	1.53165	1.1868	1.4233e-05	Up	Yes	XM_013754426.1	0	ath:AT4G01510	3e-96	A0A1P8B5I8	7e-118
-	C9	.	610233	610704	Unigene.31724	Unigene.31724.1	472	1.29965	0.498596	1.17202	0.118136	Up	No	XM_013783750.1	4e-37	NA	NA	NA	NA
-	C9	-	624938	626929	Bo9g004070	transcript:Bo9g004070.1	867	0	0.0142057	-1.93483	NA	Down	No	XM_013751996.1	0	ath:AT4G01550	6e-88	A0A178V081	6e-93
-	C9	-	633576	660489	Unigene.31729	transcript:Bo9g004120.1	1180	88.4449	52.5022	0.687368	0.00177586	Up	Yes	XM_013753679.1	0	ath:AT4G01560	0	A0A178V1M1	0
-	C9	+	661068	663410	Unigene.31726	transcript:Bo9g004130.1	2343	1.64184	0.988568	0.527806	0.0263435	Up	Yes	XM_013757839.1	0	ath:AT4G01570	0	A0A178UY94	0
-	C9	-	663467	663847	Unigene.31727	transcript:Bo9g004140.1	381	0.348182	0.713641	-1.12791	0.110493	Down	No	XM_013757840.1	0	ath:AT4G01575	4e-52	F4JG23	3e-57
-	C9	+	668459	670286	Unigene.31728	Unigene.31728.3	1260	3.72838	7.30556	-1.02359	0.00157146	Down	Yes	XM_013753845.1	0	ath:AT4G01600	7e-103	NA	NA
-	C9	+	670722	673141	Unigene.31732	Unigene.31732.1	1461	177.047	94.2078	0.747627	1.04361e-06	Up	Yes	XM_013750794.1	0	ath:AT4G01610	0	Q94K85	0
-	C3	+	695886	698806	Unigene.7320	Unigene.7320.1	1854	0.658539	16.2327	-4.74711	3.1055e-55	Down	Yes	XM_013768156.1	0	ath:AT5G03670	1e-147	Q9LZS1	0
-	C9	-	673303	675233	Unigene.31733	transcript:Bo9g004170.1	1095	1.95628	0.461265	1.87303	0.000605939	Up	Yes	XM_013753782.1	0	ath:AT4G01650	3e-83	Q9M120	2e-148
-	C9	+	674639	675078	Unigene.31734	Unigene.31734.1	365	0.0501353	0	1.88172	NA	Up	No	XM_013753782.1	7e-133	NA	NA	A0A1P8B4E3	7e-19
-	C9	+	681064	683094	Unigene.31731	transcript:Bo9g004180.1	2031	5.62733	3.11875	0.652825	0.0120978	Up	Yes	XM_013751725.1	0	ath:AT4G02420	0	O81291	0
-	C5	-	570445	571354	Unigene.17090	transcript:Bo5g003080.1	816	42.0079	503.783	-3.78241	1.49593e-52	Down	Yes	XM_013728939.1	0	ath:AT1G02360	7e-164	A0A1P8AWZ7	4e-172
-	C5	-	576717	576820	ENSRNA049449639	transcript:ENSRNA049449639-T1	104	0	0	0	NA	Intermediate	No	NA	NA	NA	NA	NA	NA
-	C9	+	685322	688503	Unigene.31735	transcript:Bo9g004190.1	1788	9.69631	16.1971	-0.943602	1.95263e-11	Down	Yes	XM_013750497.1	0	ath:AT4G01660	0	Q9SBB2	0
-	C2	-	397982	400381	Unigene.3620	transcript:Bo2g002520.1	1197	32.9819	30.8938	-0.107939	0.485524	Down	No	XM_013764678.1	0	ath:AT5G02290	0	P43293	0
-	C5	+	578550	579812	Bo5g003090	transcript:Bo5g003090.1	1263	0	0.10401	-5.14374	0.0386845	Down	Yes	XM_013783623.1	0	ath:AT4G21240	4e-114	A0A178V138	9e-139
-	C5	+	593591	595243	Unigene.17091	transcript:Bo5g003100.1	1542	7.87738	7.94727	-0.216239	0.370342	Down	No	XM_013730302.1	0	ath:AT1G02370	0	A0A178W339	0
-	C9	-	691601	692230	Bo9g004200	transcript:Bo9g004200.1	630	0.0238543	0.045942	-1.17494	0.744196	Down	No	XM_013755166.1	0	ath:AT4G01670	4e-64	Q9M119	2e-89
-	C5	+	595727	597266	Unigene.17092	transcript:Bo5g003110.1	893	2.75659	1.98621	0.158751	0.660159	Up	No	XM_013730307.1	0	ath:AT1G02380	2e-60	Q9FZ23	1e-92
-	C5	+	598485	599318	Unigene.17093	transcript:Bo5g003120.1	495	0	0.483833	-5.95728	0.00326871	Down	Yes	XM_013783625.1	0	ath:AT1G79270	1e-41	Q9FPE7	4e-61
-	C6	+	1114544	1116256	Unigene.21106	transcript:Bo6g005740.1	1339	12.7838	11.9286	-0.0993416	0.555138	Down	No	XM_013733176.1	0	ath:AT1G44960	8e-140	Q9MAL1	1e-146
-	C9	-	704654	706402	Unigene.31736	transcript:Bo9g004210.1	1289	10.9987	36.8911	-1.94006	3.86654e-11	Down	Yes	XM_013753601.1	0	ath:AT4G01680	6e-176	A0A178V2Q7	0
-	C9	-	743966	745333	Unigene.31737	transcript:Bo9g004220.1	840	60.9671	90.3666	-0.776355	0.000180583	Down	Yes	XM_013753815.1	0	ath:AT4G01700	1e-168	Q9ZSI6	5e-176
-	Scaffold02373	-	132	1615	Unigene.37386	transcript:Bo02373s010.1	1068	3.23073	0.447846	2.43665	0.000959978	Up	Yes	XM_013750409.1	0	ath:AT3G62090	1e-138	A0A178VFI3	2e-149
-	C9	+	762449	766277	Unigene.31738	transcript:Bo9g004230.1	1760	3.1055	0.961184	1.48451	6.70794e-08	Up	Yes	XM_013753569.1	0	ath:AT4G01720	0	Q0WNC3	0
-	C4	-	882328	884388	Unigene.13019	Unigene.13019.1	1163	3.11208	5.02115	-0.768178	0.160388	Down	No	XM_013778302.1	0	ath:AT2G46640	4e-100	F4IJ79	1e-133
-	C7	-	934236	934733	Unigene.24250	transcript:Bo7g004930.1	498	0	4.61373	-9.16714	8.44905e-13	Down	Yes	XM_013738842.1	0	ath:AT4G39560	7e-45	Q67XN8	2e-44
-	C2	+	401683	410349	Unigene.3621	Unigene.3621.1	6672	11.438	3.81773	1.38277	1.23676e-22	Up	Yes	XM_013764616.1	0	ath:AT5G02310	0	A0A178UMF0	0
-	C4	-	886065	887824	Unigene.13020	transcript:Bo4g007100.1	1360	17.4067	25.4106	-0.744879	0.00516164	Down	Yes	XM_013776208.1	0	ath:AT2G46630	4e-73	Q9ZNU3	3e-132
-	C3	+	710876	713703	Bo3g002510	transcript:Bo3g002510.1	1713	0.169177	0.269902	-0.806912	0.471325	Down	No	XM_013771170.1	0	ath:AT5G03680	0	Q9LZS0	0
-	C9	-	777291	781231	Unigene.31739	Unigene.31739.1	3183	12.7612	12.8682	-0.167407	0.269301	Down	No	XM_013756362.1	0	ath:AT4G01810	0	Q84WV4	0
-	C1	+	362097	362850	Bo1g002760	transcript:Bo1g002760.1	477	0	0.0636883	-3.28025	0.337668	Down	No	XM_013734652.1	0	ath:AT4G39700	9e-99	A0A178V6A4	3e-98
-	C1	-	364533	367532	Unigene.58	transcript:Bo1g002770.1	675	6.55403	1.08419	2.38251	7.20045e-06	Up	Yes	XM_013761675.1	0	ath:AT4G39710	1e-124	Q9SCY3	1e-126
-	C1	-	369625	370506	Unigene.56	transcript:Bo1g002780.1	882	0.64659	2.06345	-1.84141	3.89743e-05	Down	Yes	XM_013730419.1	0	ath:AT4G39720	1e-116	O65659	3e-144
-	C1	-	389508	390850	Bo1g002790	transcript:Bo1g002790.1	810	0	0	0	NA	Intermediate	No	XM_013739017.1	0	ath:AT4G39740	2e-137	A0A178V000	7e-150
-	C1	-	398205	400236	Unigene.61	transcript:Bo1g002810.1	1038	4.42728	3.74782	0.0368289	0.981051	Up	No	XM_013783107.1	0	ath:AT4G39770	0	A0A178UZR4	0
-	C1	-	422859	423689	Unigene.57	transcript:Bo1g002840.1	831	3.28614	3.57179	-0.325771	0.618789	Down	No	XM_013782826.1	0	ath:AT4G39780	1e-125	O65665	3e-156
-	C1	.	424814	425298	Unigene.54	Unigene.54.1	485	0	0.0281513	-1.87828	0.754113	Down	No	NA	NA	NA	NA	NA	NA
-	Scaffold12658	-	13	486	Bo12658s010	transcript:Bo12658s010.1	474	0	0	0	NA	Intermediate	No	XM_013758106.1	4e-76	NA	NA	A0A178UGD0	4e-44
-	C1	-	428057	430528	Bo1g002850	transcript:Bo1g002850.1	1815	0.576584	0.234699	1.06049	0.0633104	Up	No	XM_013766639.1	0	ath:AT4G39790	0	Q5XV54	0
-	C1	+	433534	434236	Unigene.62	transcript:Bo1g002860.1	393	1.92602	0.0276353	5.42439	1.94399e-05	Up	Yes	XM_013737025.1	0	ath:AT4G39795	2e-53	A0A178UZB2	1e-53
-	C1	-	436689	439232	Unigene.63	transcript:Bo1g002870.1	1533	279.934	23.0297	3.39256	4.43374e-16	Up	Yes	XM_013751067.1	0	ath:AT4G39800	0	C4PW05	0
-	C3	-	717399	722927	Unigene.7321	Unigene.7321.3	2985	16.7779	16.1014	-0.136316	0.366269	Down	No	XM_013774074.1	0	ath:AT5G03730	0	A0A178UAE5	0
-	C3	-	724978	730915	Unigene.7323	transcript:Bo3g002530.1	2101	5.1473	36.6779	-3.06241	1.85101e-29	Down	Yes	XM_013766419.1	0	ath:AT5G03760	0	Q9LZR3	0
-	C4	+	897320	902133	Unigene.13021	Unigene.13021.1	3715	16.7773	23.9971	-0.691275	2.03272e-05	Down	Yes	XM_013781324.1	0	ath:AT2G46620	0	F4IJ77	0
-	C8	-	624566	626427	Unigene.27985	Unigene.27985.6	1312	6.26065	4.21178	0.351924	0.23861	Up	No	NA	NA	NA	NA	NA	NA
-	C8	+	631017	631993	Unigene.27987	transcript:Bo8g002990.1	660	0	0	0	NA	Intermediate	No	XM_013748312.1	0	ath:AT1G04450	2e-69	F4I5N6	3e-104
-	C8	-	634357	637937	Unigene.27989	Unigene.27989.1	1628	0.244438	1.97421	-3.16111	8.04804e-08	Down	Yes	XM_013747911.1	0	ath:AT1G04500	0	Q1PFY7	0
-	C8	+	640324	645853	Unigene.27978	Unigene.27978.2	2038	2.20977	1.40951	0.855703	0.0010561	Up	Yes	XM_013782651.1	0	ath:AT1G04510	0	Q94BR4	2e-94
-	C8	+	646996	647976	Bo8g003030	transcript:Bo8g003030.1	447	0.280555	0	4.88761	0.14608	Up	No	XM_013749012.1	0	ath:AT1G04555	5e-56	A0MDV6	2e-67
-	C8	+	651393	660839	Bo8g003050	transcript:Bo8g003050.1	5256	0.228117	0.155284	0.34299	0.436799	Up	No	XM_013749010.1	0	ath:AT1G04600	0	F4I5Q6	0
-	C2	-	410689	411091	Unigene.3622	transcript:Bo2g002540.1	246	578.682	170.227	1.55879	2.25565e-12	Up	Yes	XM_013764618.1	2e-127	ath:AT3G09390	2e-17	NA	NA
-	C8	-	661617	662541	Unigene.27990	transcript:Bo8g003060.1	432	85.917	74.8301	-0.00308829	1	Down	No	XM_013746682.1	0	ath:AT2G33220	2e-101	A0A178VSY7	6e-101
-	C8	-	680040	684039	Unigene.27991	transcript:Bo8g003100.1	687	1.05092	0.00795533	6.26682	6.79758e-06	Up	Yes	XM_013748180.1	2e-155	ath:AT1G04645	2e-42	O23020	1e-41
-	C2	+	413333	416487	Bo2g002550	transcript:Bo2g002550.1	2622	0	0.005811	-2.00986	NA	Down	No	XM_013763676.1	0	ath:AT5G02430	0	A0A178UCH9	0
-	C3	+	734152	734403	Bo3g002540	transcript:Bo3g002540.1	252	0	0.045818	-2.00986	NA	Down	No	XM_013739361.1	5e-123	ath:AT4G09490	5e-11	NA	NA
-	C2	+	418736	420166	Bo2g002560	transcript:Bo2g002560.1	501	0.323266	0.356231	-0.353078	0.786091	Down	No	XM_013764152.1	0	ath:AT5G02440	6e-69	A0A178UKG6	5e-76
-	C2	+	434739	435745	Bo2g002580	transcript:Bo2g002580.1	483	0.021517	0	1.88172	NA	Up	No	XM_013751502.1	3e-87	ath:AT3G45100	8e-42	A0A178VAH7	5e-58
-	C9	+	784183	785758	Unigene.31740	transcript:Bo9g004250.1	1194	9.89595	9.95281	-0.209516	0.206731	Down	No	XM_013751050.1	0	ath:AT4G01840	0	A0A178UYZ7	0
-	C9	-	787349	790670	Unigene.31741	Unigene.31741.1	2202	763.996	2625.29	-2.01036	7.21231e-44	Down	Yes	XM_013756194.1	0	ath:AT4G01850	0	P17562	0
-	C9	-	793686	800440	Unigene.31742	transcript:Bo9g004270.1	3471	5.4624	4.67445	-0.231623	0.261739	Down	No	XM_013757226.1	0	ath:AT4G01860	0	A0A178UVX5	0
-	C9	+	800776	805983	Unigene.31745	Unigene.31745.1	1053	4.77676	12.786	-1.64808	2.60899e-08	Down	Yes	XM_013757243.1	0	ath:AT4G01883	2e-110	Q1G3L2	3e-115
-	C5	+	601166	603805	Unigene.17094	transcript:Bo5g003130.1	1584	10.6603	0.993995	3.21307	1.03761e-62	Up	Yes	XM_013730301.1	0	ath:AT1G02390	0	A0A178W6W8	0
-	C9	+	808521	809044	Unigene.31746	transcript:Bo9g004300.1	360	0	0.150876	-3.9756	0.443234	Down	No	NA	NA	ath:AT1G61310	1e-26	H9BPS0	2e-26
-	C9	+	809125	809622	Unigene.31747	transcript:Bo9g004310.1	498	0	0.449293	-5.87856	0.0161039	Down	Yes	NA	NA	ath:AT1G61310	1e-51	O64789	6e-51
-	C9	+	809670	810959	Unigene.31748	transcript:Bo9g004320.1	1290	0	0.296684	-6.60907	6.98117e-05	Down	Yes	XM_013738297.1	2e-33	ath:AT1G61300	3e-130	A0A178WAV5	1e-154
-	C9	.	819469	820194	Unigene.31743	Unigene.31743.1	726	0	8.65494	-10.6122	8.66317e-17	Down	Yes	NA	NA	NA	NA	NA	NA
-	C3	.	741887	742242	Unigene.7322	Unigene.7322.1	356	1.35809	0.155973	2.8219	0.0190274	Up	Yes	NA	NA	NA	NA	NA	NA
-	C1	-	442209	443381	Unigene.64	transcript:Bo1g002880.1	768	1.34145	2.19871	-0.923814	0.03126	Down	Yes	XM_013736488.1	0	ath:AT4G39810	9e-161	A0A178UVB1	3e-171
-	C9	+	824986	826776	Unigene.31744	transcript:Bo9g004350.1	1231	15.1047	35.7672	-1.47708	2.27246e-10	Down	Yes	XM_013751440.1	0	ath:AT5G13930	0	Q460R0	0
-	C8	-	711402	715720	Unigene.27992	Unigene.27992.1	3309	4.34847	2.71948	0.443535	0.0689283	Up	No	XM_013749591.1	0	ath:AT1G04650	0	A0A178WEL9	0
-	Scaffold01464	-	50	4346	Bo01464s010	transcript:Bo01464s010.1	1239	0	0.003061	-1.04485	NA	Down	No	XM_013758427.1	3e-32	NA	NA	NA	NA
-	C3	-	748492	751752	Bo3g002570	transcript:Bo3g002570.1	1548	0.46145	0.755123	-0.870418	0.0759534	Down	No	XM_013770998.1	0	ath:AT5G03795	0	A0A178ULB3	0
-	C2	-	444905	446327	Unigene.3623	transcript:Bo2g002590.1	1212	3.28282	2.80371	0.0188865	1	Up	No	XM_013763001.1	0	ath:AT5G02460	6e-132	Q9LZ56	1e-161
-	C8	-	743085	746234	Unigene.27994	Unigene.27994.1	2083	8.33811	12.5042	-0.73838	0.00237159	Down	Yes	XM_013749671.1	0	ath:AT1G04680	0	Q940Q1	0
-	C8	.	750259	750565	Unigene.27993	Unigene.27993.1	307	0	1.1859	-6.51877	2.2658e-05	Down	Yes	XM_013759394.1	3e-96	ath:AT2G13770	2e-27	Q9LDY0	7e-46
-	C8	+	751159	753745	Unigene.27995	transcript:Bo8g004180.1	1309	22.9487	9.55654	1.06146	1.65782e-05	Up	Yes	XM_013749674.1	0	ath:AT1G04690	0	A0A178WF48	0
-	C8	-	763246	766397	Unigene.27996	Unigene.27996.1	2373	80.9612	82.1389	-0.24024	0.312326	Down	No	XM_013749473.1	0	ath:AT1G50920	0	Q9C6I8	0
-	C8	+	766602	769013	Unigene.27997	transcript:Bo8g004200.1	1356	18.692	5.87939	1.46352	1.16113e-08	Up	Yes	XM_013744489.1	0	ath:AT2G33150	0	A0A178VRP9	0
-	C8	-	769709	770029	Unigene.27998	transcript:Bo8g004210.1	321	20.6248	7.82451	1.19392	1.13709e-10	Up	Yes	NA	NA	NA	NA	NA	NA
-	C8	-	770234	771396	Unigene.27999	Unigene.27999.1	1163	19.3772	0	12.1668	5.20879e-23	Up	Yes	XM_013737014.1	4e-115	NA	NA	NA	NA
-	C8	-	771631	777518	Unigene.28000	transcript:Bo8g004220.1	2616	0.206072	0.0310343	2.49028	0.102416	Up	No	XM_013747854.1	0	ath:AT1G04730	0	A0A178WFM0	0
-	C8	-	778217	779273	Unigene.28001	transcript:Bo8g004230.1	660	56.7809	39.0583	0.33728	0.0660857	Up	No	XM_013747855.1	0	ath:AT1G04750	2e-146	A0A384KQP8	1e-162
-	C5	+	614282	617014	Unigene.17095	transcript:Bo5g003140.1	1202	22.9826	16.5875	0.263111	0.404664	Up	No	XM_013730303.1	0	ath:AT1G02400	0	Q9FZ21	0
-	C7	-	943170	943529	Bo7g004940	transcript:Bo7g004940.1	360	0	0.061012	-2.51952	NA	Down	No	NA	NA	NA	NA	NA	NA
-	C2	+	450905	453402	Unigene.3624	Unigene.3624.1	1667	5.67047	1.25915	1.97219	1.38116e-09	Up	Yes	XM_013762788.1	0	ath:AT5G02520	2e-58	A0A1P8BHH3	1e-61
-	C3	-	752720	754508	Bo3g002580	transcript:Bo3g002580.1	1062	0.0230543	0	2.7203	NA	Up	No	XM_013772067.1	0	ath:AT5G03810	0	A0A178UHS3	0
-	C6	+	1116461	1118022	Bo6g005750	transcript:Bo6g005750.1	1044	0.0292197	0	2.88769	0.597639	Up	No	XM_013734928.1	0	ath:AT1G44970	0	A0A178WF72	0
-	C4	-	904736	907062	Unigene.13022	Unigene.13022.1	1751	2.52736	2.38627	-0.105156	0.699484	Down	No	XM_013778098.1	0	ath:AT2G46590	3e-129	A0A178VWF7	2e-172
-	C9	-	834532	842363	Unigene.31749	Unigene.31749.2	331	0	0.069727	-3.19582	0.538184	Down	No	XM_013754623.1	1e-164	ath:AT4G01220	4e-57	A0A178V0Q2	1e-56
-	C7	-	943599	944728	Bo7g004950	transcript:Bo7g004950.1	888	0	0	0	NA	Intermediate	No	NA	NA	NA	NA	Q9SJN9	1e-08
-	C1	+	443673	449335	Unigene.65	Unigene.65.1	342	1.03136	0.632541	0.521167	0.478308	Up	No	XM_013732437.1	8e-122	NA	NA	NA	NA
-	C1	-	449360	449836	Unigene.66	transcript:Bo1g002890.1	477	2.64483	2.11028	0.123322	0.76071	Up	No	XM_013732437.1	0	ath:AT4G39820	3e-69	Q84WR8	5e-69
-	C1	+	452569	454360	Unigene.67	transcript:Bo1g002900.1	1329	15.6059	31.4514	-1.21362	1.33765e-06	Down	Yes	XM_013753675.1	0	ath:AT4G39840	4e-145	Q9SMR9	0
-	C1	+	455775	457537	Unigene.68	transcript:Bo1g002910.1	891	7.35941	4.19622	0.608866	0.0439956	Up	Yes	XM_013762839.1	0	ath:AT4G39860	5e-178	Q9SMR7	0
-	C1	+	458346	460059	Bo1g002920	transcript:Bo1g002920.1	918	0.0147613	0	1.65372	NA	Up	No	XM_013735707.1	0	ath:AT4G39870	7e-134	Q8VZ09	4e-147
-	C1	+	460829	461368	Unigene.69	transcript:Bo1g002930.1	540	29.9263	32.8694	-0.332779	0.244336	Down	No	XM_013781176.1	0	ath:AT4G39880	7e-91	Q8LDI8	1e-105
-	C1	-	462750	465200	Unigene.70	Unigene.70.3	1022	3.99233	1.77018	0.893927	0.0266772	Up	Yes	XM_013755282.1	0	ath:AT4G39900	5e-99	A0A178UYF2	2e-75
-	C1	-	466316	469189	Unigene.71	transcript:Bo1g002950.1	1558	16.2929	7.75821	0.860509	4.9085e-11	Up	Yes	XM_013739228.1	0	ath:AT4G39910	0	O24454	0
-	C1	+	469754	471553	Unigene.72	transcript:Bo1g002960.1	882	64.3467	130.448	-1.21993	6.83115e-06	Down	Yes	XM_013739234.1	0	ath:AT4G39940	0	A0A178V573	0
-	C1	.	474004	474504	Unigene.73	Unigene.73.1	501	1.62746	0.167881	2.84244	1.5161e-06	Up	Yes	XM_013740785.1	2e-50	NA	NA	NA	NA
-	Scaffold10718	-	55	222	Bo10718s010	transcript:Bo10718s010.1	168	0.422732	0	4.11921	0.0825209	Up	No	NA	NA	NA	NA	NA	NA
-	C9	-	837302	839516	Unigene.31750	Unigene.31750.3	1396	6.08679	0.22851	4.27617	5.21911e-40	Up	Yes	XM_013755954.1	3e-47	ath:AT5G67370	3e-06	NA	NA
-	C3	+	758638	760645	Unigene.7324	Unigene.7324.1	1197	0.652276	6.44836	-3.50377	5.11307e-12	Down	Yes	XM_013758992.1	2e-157	ath:AT5G04040	1e-61	A0A178UB07	1e-71
-	C2	+	458879	461234	Bo2g002610	transcript:Bo2g002610.1	1113	0.224692	0.11481	0.905159	0.495706	Up	No	XM_013763329.1	0	ath:AT5G02540	0	Q8LCE7	0
-	C1	+	480091	483254	Unigene.74	transcript:Bo1g002970.1	2205	92.5305	207.321	-1.38295	5.73614e-11	Down	Yes	XM_013739216.1	0	ath:AT4G39950	0	A0A178UZZ6	0
-	C3	+	764782	765496	Unigene.7325	Unigene.7325.1	499	2.20432	2.14635	-0.132607	0.838684	Down	No	XM_013756912.1	1e-42	NA	NA	NA	NA
-	C3	-	769764	773278	Unigene.7326	Unigene.7326.2	1990	3.31856	2.00847	0.6229	0.0139087	Up	Yes	XM_013767593.1	0	ath:AT5G04110	0	A0A1P8BB88	0
-	C3	-	778933	781581	Bo3g002630	transcript:Bo3g002630.1	1161	0.0233263	0	2.4706	NA	Up	No	XM_013770960.1	0	ath:AT5G04150	6e-102	A0A178UA54	1e-110
-	C4	+	934454	944740	Unigene.13023	transcript:Bo4g008120.1	7742	5.92298	4.53233	0.191153	0.228816	Up	No	XM_013778093.1	0	ath:AT2G46560	0	A0A178VY09	0
-	C3	-	787390	790134	Unigene.7327	Unigene.7327.1	1094	0.85904	1.41326	-0.914072	0.0403682	Down	Yes	XM_013769687.1	0	ath:AT5G04160	7e-116	A0A142FJX3	2e-101
-	C1	+	483958	486303	Unigene.75	transcript:Bo1g002980.1	2346	0.80696	0.745758	-0.090452	0.878368	Down	No	XM_013739211.1	0	ath:AT4G39952	0	Q3E9N1	0
-	C9	+	851762	852025	Bo9g004390	transcript:Bo9g004390.1	264	0	0.0207693	-1.04485	0.885805	Down	No	NA	NA	NA	NA	NA	NA
-	C9	-	853467	856317	Unigene.31751	Unigene.31751.1	2471	0.1318	3.13545	-4.20655	1.31117e-29	Down	Yes	XM_013754623.1	0	ath:AT4G01750	3e-107	A0A178UWN4	7e-101
-	C7	-	967590	967874	Bo7g004970	transcript:Bo7g004970.1	285	0.119761	0	2.96654	NA	Up	No	XM_013742182.1	1e-69	ath:AT4G36650	2e-36	NA	NA
-	C3	+	787446	788887	Unigene.7328	Unigene.7328.1	379	0.556773	0.331977	0.617712	0.577195	Up	No	XM_013769687.1	0	ath:AT3G10290	2e-17	NA	NA
-	C9	-	872211	874264	Bo9g004410	transcript:Bo9g004410.1	1560	0	0	0	NA	Intermediate	No	XM_013754929.1	0	ath:AT4G01950	0	Q9SYJ2	0
-	C9	-	888647	890616	Unigene.31752	Unigene.31752.3	1269	4.84425	1.43886	1.55128	0.000189134	Up	Yes	XM_013753280.1	0	ath:AT4G01960	2e-48	A0A1P8B975	6e-63
-	C9	-	892950	895866	Bo9g004430	transcript:Bo9g004430.1	2622	0.0573353	0	5.04051	0.257473	Up	No	XM_013752003.1	0	ath:AT4G01970	0	Q9SYJ4	0
-	C5	+	618488	619646	Bo5g003150	transcript:Bo5g003150.1	672	0.0390413	0.020237	0.798803	0.889763	Up	No	XM_013746741.1	6e-141	ath:AT1G02410	5e-110	A0A178WLX7	2e-109
-	C9	+	903232	908618	Unigene.31754	transcript:Bo9g004450.1	2710	8.06932	3.03994	1.20547	4.95981e-13	Up	Yes	XM_013757321.1	0	ath:AT4G02020	0	Q9ZSM8	0
-	C9	-	909544	910134	Unigene.31753	Unigene.31753.1	466	0	15.6849	-25.2735	3.41048e-22	Down	Yes	NA	NA	NA	NA	NA	NA
-	Scaffold02307	-	1	1915	Unigene.37377	Unigene.37377.1	1757	0.413562	1.31341	-1.84208	2.09264e-05	Down	Yes	XM_013759235.1	0	ath:AT1G65810	0	A0A1P8AQE1	0
-	Scaffold02298	+	606	2012	Unigene.37374	transcript:Bo02298s010.1	1094	3.68721	6.45105	-1.00783	0.000416775	Down	Yes	XM_013759894.1	0	ath:AT4G18440	0	A0A178UX78	0
-	Scaffold02302	.	1252	1919	Unigene.37375	Unigene.37375.1	668	1.64977	0.0558553	4.16576	5.72086e-07	Up	Yes	NA	NA	NA	NA	NA	NA
-	Scaffold02285	-	18	871	Unigene.37372	transcript:Bo02285s010.1	567	3.22371	0.48782	2.50416	2.45906e-06	Up	Yes	XM_013759892.1	0	ath:AT2G19110	1e-106	Q8RVG7	3e-106
-	Scaffold02286	+	157	1277	Unigene.37373	Unigene.37373.1	902	0	0.920868	-7.71319	7.86479e-09	Down	Yes	NA	NA	NA	NA	NA	NA
-	Scaffold02283	+	232	1714	Unigene.37370	transcript:Bo02283s010.1	1338	0.822385	0.297398	1.2415	0.0475742	Up	Yes	XM_013759891.1	0	ath:AT4G10720	0	Q4V397	0
-	Scaffold02274	+	93	1897	Unigene.37371	Unigene.37371.2	1259	0	48.9183	-13.8878	4.78458e-29	Down	Yes	XM_013759889.1	0	ath:AT1G52280	2e-25	Q9C820	1e-25
-	C7	-	969658	973870	Unigene.24252	Unigene.24252.3	1098	7.30622	6.86076	-0.0407127	0.967396	Down	No	XM_013737975.1	0	NA	NA	NA	NA
-	C4	+	945937	947955	Unigene.13024	Unigene.13024.1	1651	12.8942	5.07015	1.15385	0.000181194	Up	Yes	XM_013778095.1	0	ath:AT2G46550	3e-113	A0A178VP44	0
-	Scaffold02309	-	3	110	Unigene.37378	transcript:Bo02309s010.1	108	139.486	125.971	-0.0571359	0.718629	Down	No	XM_013759898.1	1e-49	ath:AT5G59613	1e-20	NA	NA
-	C2	-	465288	465512	Unigene.3625	transcript:Bo2g002620.1	225	6.77387	7.59616	-0.357696	0.499216	Down	No	XM_013763673.1	7e-116	ath:AT5G02550	5e-17	NA	NA
-	C5	-	619971	620831	Bo5g003160	transcript:Bo5g003160.1	861	0.0377023	0.0700523	-1.14247	0.571671	Down	No	XM_013730305.1	0	ath:AT1G45063	7e-104	Q1G3Z5	2e-114
-	C7	+	970387	973031	Unigene.24253	transcript:Bo7g004980.1	1714	0.258185	0.807915	-2.02997	2.23887e-05	Down	Yes	XM_013737971.1	3e-127	ath:AT3G51690	7e-57	Q9LX60	0
-	C2	+	469293	470357	Unigene.3626	Unigene.3626.1	749	0	2.21783	-8.68337	1.89114e-10	Down	Yes	XM_013761282.1	0	ath:AT5G02560	1e-46	NA	NA
-	C2	-	473119	473415	Bo2g002650	transcript:Bo2g002650.1	297	0.0445967	0.447489	-3.39438	0.0567336	Down	No	NA	NA	ath:AT5G50365	1e-08	NA	NA
-	C1	+	486994	489943	Unigene.76	Unigene.76.3	1806	28.5201	24.3307	-0.00512162	1	Down	No	XM_013739225.1	0	ath:AT4G39960	0	A0A178UVJ3	0
-	C2	-	474223	475647	Unigene.3627	Unigene.3627.1	1301	3.04361	3.28215	-0.213401	0.675779	Down	No	XM_013763098.1	0	ath:AT5G02600	4e-132	Q8LDS4	4e-139
-	C1	+	490658	490990	Bo1g003000	transcript:Bo1g003000.1	333	0	0.0485823	-2.52647	NA	Down	No	NA	NA	NA	NA	NA	NA
-	C5	-	621111	621719	Bo5g003170	transcript:Bo5g003170.1	402	0	0	0	NA	Intermediate	No	XM_013746742.1	2e-58	ath:AT1G02430	5e-46	A0A1P8ARH7	2e-45
-	C2	+	480002	480697	Unigene.3628	transcript:Bo2g002670.1	255	0.02489	0.125546	-2.29475	0.583238	Down	No	XM_013761269.1	3e-120	ath:AT2G39390	2e-43	NA	NA
-	C8	+	785193	787597	Unigene.28002	Unigene.28002.3	1362	0	13.9187	-12.3573	1.04866e-23	Down	Yes	XM_013767373.1	6e-119	ath:AT3G46290	3e-25	NA	NA
-	C9	+	911327	915908	Unigene.31755	transcript:Bo9g004470.1	2349	7.64407	13.7986	-1.05125	1.06518e-08	Down	Yes	XM_013757522.1	0	ath:AT4G02030	0	A0A178V5E4	0
-	C1	+	493143	495353	Unigene.77	transcript:Bo1g003010.1	1702	246.795	415.724	-0.957861	0.000212234	Down	Yes	XM_013766975.1	0	ath:AT4G39980	0	A0A178UXE4	0
-	C7	+	976413	979569	Unigene.24251	transcript:Bo7g004990.1	2856	14.4651	12.0591	0.0606968	0.636492	Up	No	XM_013742773.1	0	ath:AT2G20010	0	A0A178VVV6	0
-	C3	-	793959	794435	Bo3g002660	transcript:Bo3g002660.1	477	0	0	0	NA	Intermediate	No	NA	NA	ath:AT5G48050	3e-10	A0A178V938	1e-12
-	C3	+	796454	798409	Unigene.7329	transcript:Bo3g002670.1	1372	15.0056	29.1379	-1.16414	1.4104e-13	Down	Yes	XM_013766859.1	0	ath:AT5G04170	1e-143	Q9FYE4	3e-158
-	C8	-	797321	799377	Unigene.28003	transcript:Bo8g004250.1	1033	33.2556	41.3443	-0.816484	1.05291e-05	Down	Yes	XM_013747857.1	0	ath:AT1G04770	5e-158	Q8L730	4e-174
-	C9	+	916190	916651	Unigene.31756	transcript:Bo9g004480.1	462	0	0	0	NA	Intermediate	No	XM_013750699.1	0	ath:AT4G02040	4e-31	O04248	6e-39
-	C1	+	496712	503150	Unigene.78	Unigene.78.2	804	15.5355	47.5832	-1.82266	1.22191e-11	Down	Yes	XM_013743878.1	0	ath:AT4G39990	5e-140	Q9SMQ6	2e-146
-	C8	-	800308	806645	Unigene.28004	transcript:Bo8g004260.1	3405	6.20388	8.62664	-0.675598	4.80093e-08	Down	Yes	XM_013747858.1	0	ath:AT1G04780	0	Q8GXW8	0
-	C3	+	802952	805726	Unigene.7331	transcript:Bo3g002680.1	1401	8.51859	5.31291	0.420343	0.00947549	Up	Yes	XM_013768070.1	0	ath:AT5G04250	0	Q8LBW2	0
-	C5	-	622180	622569	Unigene.17096	transcript:Bo5g003180.1	390	2.26041	1.90315	0.0455864	0.978531	Up	No	XM_013729442.1	0	ath:AT1G02450	5e-40	Q9FNZ5	2e-47
-	C3	-	807783	809317	Unigene.7330	Unigene.7330.1	1312	0	2.3381	-9.5683	4.27741e-10	Down	Yes	NA	NA	NA	NA	NA	NA
-	C1	+	510024	511300	Bo1g003040	transcript:Bo1g003040.1	1083	0	0	0	NA	Intermediate	No	XM_013766999.1	0	ath:AT1G30790	5e-55	A0A178W439	1e-55
-	C8	-	814638	818043	Unigene.28005	Unigene.28005.1	1622	9.13107	13.882	-0.637735	8.22533e-05	Down	Yes	XM_013744917.1	0	ath:AT1G04850	6e-165	Q9MAT3	0
-	C2	+	482472	489168	Unigene.3630	transcript:Bo2g002700.1	940	2.28437	2.00635	-0.0460349	0.978644	Down	No	XM_013760490.1	0	ath:AT5G02750	6e-99	A0A178UFN6	2e-144
-	C6	+	1140035	1142407	Unigene.21107	Unigene.21107.1	1102	14.353	10.9411	0.190057	0.0994937	Up	No	XM_013734632.1	0	ath:AT1G45050	2e-98	P42743	4e-101
-	C1	-	517217	520472	Unigene.79	transcript:Bo1g003050.1	2211	8.07142	8.37496	-0.250565	0.300143	Down	No	XM_013759328.1	0	ath:AT2G22400	0	A0A178V0J1	0
-	C3	+	813329	813619	Bo3g002690	transcript:Bo3g002690.1	291	0	0	0	NA	Intermediate	No	NA	NA	NA	NA	NA	NA
-	C2	-	482541	488394	Unigene.3631	Unigene.3631.1	486	1.11586	0.606189	0.638057	0.501631	Up	No	XM_013760490.1	0	ath:AT5G02750	3e-56	A0A178UFN6	1e-73
-	C2	+	485370	486065	Unigene.3632	transcript:Bo2g002690.1	255	0.0194203	0.132842	-2.55199	0.467494	Down	No	XM_013761269.1	3e-120	ath:AT2G39390	2e-43	NA	NA
-	C2	+	493648	495000	Unigene.3634	transcript:Bo2g002710.1	1110	0	0.0749213	-4.39873	0.193573	Down	No	XM_013765728.1	0	ath:AT5G02760	0	A0A178UMK7	0
-	C2	-	495165	497171	Unigene.3635	Unigene.3635.1	1502	43.4944	34.1623	0.147888	0.123416	Up	No	XM_013765729.1	0	ath:AT5G02770	2e-70	Q9LZ08	1e-78
-	C2	+	498356	503171	Unigene.3636	Unigene.3636.1	1045	0	29.425	-12.7425	6.25145e-25	Down	Yes	XM_013760576.1	0	ath:AT5G02780	5e-142	Q6NLB0	2e-143
-	C2	-	504053	506215	Unigene.3637	transcript:Bo2g002740.1	1171	12.9183	8.60948	0.37808	0.0432222	Up	Yes	XM_013765017.1	0	ath:AT5G02800	0	Q0WRY5	0
-	C2	-	506533	510221	Unigene.3638	Unigene.3638.1	2707	12.3261	7.07461	0.646044	5.77507e-05	Up	Yes	XM_013765015.1	0	ath:AT5G02810	0	Q93WK5	0
-	C2	+	511468	518296	Unigene.3640	Unigene.3640.1	4806	5.98071	2.85541	0.863423	0.000150437	Up	Yes	XM_013765004.1	0	ath:AT5G02880	0	Q9LYZ7	0
-	C2	-	519772	522007	Unigene.3639	transcript:Bo2g002770.1	1125	25.6904	9.83525	1.34057	1.23087e-07	Up	Yes	XM_013761019.1	0	ath:AT5G02890	4e-174	Q8LEY4	2e-174
-	C2	+	524312	525688	Unigene.3642	transcript:Bo2g002780.1	1377	1.43343	0.957391	0.368443	0.303319	Up	No	XM_013761048.1	0	ath:AT5G02950	9e-78	A0A178UBV3	2e-88
-	C8	-	818175	821834	Unigene.28006	Unigene.28006.1	3250	7.59358	7.55146	-0.125218	0.36898	Down	No	XM_013749519.1	0	ath:AT1G04860	0	Q8W4N3	0
-	C9	-	916943	919144	Unigene.31757	transcript:Bo9g004490.1	1527	0.805088	2.07129	-1.54606	8.19884e-05	Down	Yes	XM_013750698.1	0	ath:AT4G02050	0	O04249	0
-	C8	-	822751	824784	Unigene.28007	transcript:Bo8g004290.1	1236	1.95432	0.074138	4.51796	3.77885e-08	Up	Yes	XM_013747928.1	0	ath:AT1G04880	5e-178	Q9MAT6	0
-	C3	+	820481	823735	Unigene.7333	Unigene.7333.1	1403	32.4608	27.715	-0.0131714	0.962292	Down	No	XM_013774212.1	0	ath:AT5G04280	3e-119	Q8RWN5	2e-156
-	C2	-	526009	526526	Unigene.3643	transcript:Bo2g002790.1	285	36.7903	2.704	3.54198	0.0269886	Up	Yes	XM_013761284.1	1e-139	ath:AT3G09680	3e-57	NA	NA
-	C9	+	920905	924796	Bo9g004500	transcript:Bo9g004500.1	2208	0.200737	0.336007	-0.962473	0.176675	Down	No	XM_013751434.1	0	ath:AT4G02060	0	P43299	0
-	C4	+	948807	949715	Unigene.13025	transcript:Bo4g008140.1	198	72.684	105.368	-0.727716	0.0246176	Down	Yes	XM_013778101.1	6e-101	ath:AT2G46540	2e-39	NA	NA
-	C4	-	949927	950834	Unigene.13026	Unigene.13026.1	825	34.2367	11.0585	1.43096	1.04013e-09	Up	Yes	XM_013778099.1	0	ath:AT2G46535	1e-38	Q84JE7	2e-82
-	C9	-	925617	928363	Unigene.31758	transcript:Bo9g004510.1	650	6.35848	11.7411	-1.08267	1.83286e-06	Down	Yes	XM_013753897.1	0	ath:AT1G02610	3e-67	Q9XF50	5e-93
-	Scaffold31643	-	3	146	Bo31643s010	transcript:Bo31643s010.1	144	0	0.029829	-2.52682	NA	Down	No	XM_013739742.1	2e-69	ath:AT2G21390	4e-27	NA	NA
-	C4	-	952313	955533	Unigene.13027	transcript:Bo4g008150.1	1988	1.1051	0.592446	0.690118	0.196077	Up	No	XM_013778094.1	0	ath:AT2G46530	0	Q9ZPY6	0
-	C4	-	963665	967198	Unigene.13028	Unigene.13028.1	3432	22.734	32.0231	-0.727668	0.000216103	Down	Yes	XM_013780844.1	0	ath:AT2G46520	0	A0A178VTU6	0
-	C4	+	971555	973069	Unigene.13029	transcript:Bo4g008180.1	1515	33.3602	50.5928	-0.801503	0.00049361	Down	Yes	XM_013781630.1	0	ath:AT2G46510	0	Q9ZPY8	0
-	C4	+	974022	977165	Unigene.13030	transcript:Bo4g008190.1	1404	7.14115	4.52526	0.453879	0.0207634	Up	Yes	XM_013781632.1	0	ath:AT2G46494	1e-125	P0CH02	9e-125
-	C4	-	978672	979061	Unigene.13031	transcript:Bo4g008200.1	390	36.3153	80.9169	-1.35054	8.44677e-14	Down	Yes	XM_013776590.1	0	ath:AT2G46490	1e-43	Q9ZPZ0	3e-49
-	C4	.	983686	983910	Unigene.13032	Unigene.13032.1	225	1.7465	0.230823	2.50544	0.00316891	Up	Yes	XM_013774739.1	8e-11	NA	NA	NA	NA
-	C4	-	1033139	1037005	Unigene.13033	Unigene.13033.1	2858	8.67198	14.3707	-0.932488	0.000181352	Down	Yes	XM_013781666.1	0	ath:AT2G46430	0	Q9SKD7	0
-	C9	+	932112	935387	Unigene.31759	transcript:Bo9g004520.1	1230	33.9232	37.8325	-0.35942	0.00718692	Down	Yes	XM_013750687.1	0	ath:AT4G02080	1e-120	A0A178V5S8	5e-138
-	C9	+	946588	948309	Bo9g004530	transcript:Bo9g004530.1	1554	0.690855	0.58414	0.0411674	0.985544	Up	No	XM_013751401.1	0	ath:AT4G02100	0	A0A178UTC1	0
-	C8	+	826516	829406	Bo8g004300	transcript:Bo8g004300.1	2022	0.00748267	0.002876	0.691936	NA	Up	No	XM_013745528.1	0	ath:AT2G13770	4e-54	Q9C845	2e-130
-	C9	+	986727	992555	Unigene.31762	transcript:Bo9g005550.1	4319	3.10819	5.39758	-1.00582	0.00580248	Down	Yes	XM_013756408.1	0	ath:AT4G34890	0	Q8GUQ8	0
-	C5	-	632155	634390	Bo5g003190	transcript:Bo5g003190.1	1476	0.428354	0.562078	-0.586648	0.40444	Down	No	XM_013729039.1	0	ath:AT1G02460	0	Q9FWX5	0
-	C5	-	642928	646269	Unigene.17097	Unigene.17097.3	1149	7.43156	5.08468	0.38354	0.0471446	Up	Yes	XM_013782916.1	0	ath:AT1G02475	3e-119	Q94K52	2e-121
-	C9	+	996174	997955	Unigene.31760	transcript:Bo9g005560.1	1782	5.6872	0.958937	2.36986	2.15446e-09	Up	Yes	XM_013755530.1	0	ath:AT4G01910	0	Q9SYI8	0
-	Scaffold00984	+	29884	30462	Bo00984s030	transcript:Bo00984s030.1	579	0.253264	0.141216	0.608736	0.681036	Up	No	XM_013739090.1	2e-110	NA	NA	NA	NA
-	C8	-	830018	832521	Bo8g004310	transcript:Bo8g004310.1	2232	0.18156	0.090875	0.757326	0.293289	Up	No	XM_013747180.1	0	ath:AT1G69730	0	A0A178WAW5	0
-	C9	.	997962	998187	Unigene.31761	Unigene.31761.1	226	0.621237	0.558152	1.39359	0.170414	Up	No	XM_013755531.1	3e-49	ath:AT4G01920	1e-11	NA	NA
-	C9	-	998586	1000853	Unigene.31763	transcript:Bo9g005570.1	1082	5.43861	4.45597	0.111129	0.613271	Up	No	XM_013756783.1	0	ath:AT4G02195	0	Q9SWH4	0
-	C8	-	844071	846557	Bo8g004320	transcript:Bo8g004320.1	1860	0.00657333	0	1.88172	NA	Up	No	XM_013747178.1	0	ath:AT1G69730	2e-154	Q9C9L5	1e-169
-	Scaffold01045	+	9056	9129	ENSRNA049434224	transcript:ENSRNA049434224-T1	74	0	0	0	NA	Intermediate	No	NA	NA	NA	NA	NA	NA
-	C9	+	1001570	1004100	Unigene.31764	transcript:Bo9g005580.1	1422	17.247	16.5266	-0.138221	0.53632	Down	No	XM_013756782.1	0	ath:AT4G02220	0	O04261	0
-	C6	-	1143786	1146415	Unigene.21108	transcript:Bo6g005800.1	769	2.29225	0.865759	1.20992	0.0112162	Up	Yes	NA	NA	ath:AT4G23800	4e-17	F4JPC5	6e-18
-	C8	+	846994	847368	Bo8g004330	transcript:Bo8g004330.1	375	0.0140293	0	0.87872	NA	Up	No	XM_013733834.1	4e-36	NA	NA	NA	NA
-	C9	-	1005011	1006586	Unigene.31765	transcript:Bo9g005590.1	600	181.089	204.405	-0.377151	0.0137795	Down	Yes	XM_013756785.1	0	ath:AT1G02780	1e-117	Q9LUQ6	6e-123
-	C9	+	1010032	1010586	Unigene.31766	transcript:Bo9g005600.1	555	0.0801623	0.812721	-3.44011	0.00891498	Down	Yes	XM_013755095.1	0	ath:AT4G02250	9e-82	A0A178V0V9	3e-118
-	Scaffold00534	-	222761	224709	Unigene.36139	transcript:Bo00534s210.1	345	25.5503	34.3018	-0.627738	2.24142e-05	Down	Yes	XM_013758032.1	0	ath:AT1G53400	4e-78	Q9MAG2	1e-77
-	Scaffold00534	-	233097	237990	Unigene.36138	transcript:Bo00534s230.1	3321	0.175437	0.0568253	1.38649	0.406843	Up	No	XM_013758035.1	0	ath:AT1G53390	0	Q9MAG3	0
-	Scaffold00534	-	211752	218507	Unigene.36137	transcript:Bo00534s200.1	3247	23.5491	34.0103	-0.741148	1.59779e-05	Down	Yes	XM_013758039.1	0	ath:AT1G53430	0	A0A178WAA7	0
-	C9	+	1011747	1018236	Unigene.31767	Unigene.31767.1	3260	8.19755	5.51354	0.363283	0.0183646	Up	Yes	XM_013756950.1	0	ath:AT4G02260	0	P0DKG8	0
-	C9	+	1018828	1024920	Unigene.31768	transcript:Bo9g005620.1	2768	17.6595	17.5506	-0.214013	0.512887	Down	No	XM_013757289.1	0	ath:AT4G02280	0	Q9M111	0
-	Scaffold00534	+	186785	189658	Unigene.36134	Unigene.36134.1	2549	1.22116	1.09853	-0.033733	0.957369	Down	No	XM_013758040.1	0	ath:AT1G53500	0	A0A178W591	0
-	Scaffold00534	+	182790	185901	Unigene.36133	Unigene.36133.1	2262	16.1295	7.5167	0.970898	3.97274e-11	Up	Yes	XM_013758044.1	0	ath:AT1G53510	0	Q9C5C0	2e-157
-	C9	-	1026583	1029172	Bo9g005630	transcript:Bo9g005630.1	1557	0.0292513	0.214678	-3.18806	0.0160149	Down	Yes	XM_013751094.1	0	ath:AT4G02290	0	O81416	0
-	C9	-	1039031	1039911	Bo9g005650	transcript:Bo9g005650.1	789	0.552826	0.207803	1.19423	0.239493	Up	No	XM_013753149.1	0	ath:AT4G02320	4e-173	A0A178V0A5	1e-172
-	C5	+	648528	653993	Unigene.17098	Unigene.17098.1	4064	0.874661	0.202956	1.89774	2.64355e-06	Up	Yes	XM_013782437.1	0	ath:AT1G02520	0	A0A178WK73	0
-	C2	-	526558	530085	Unigene.3644	Unigene.3644.7	1792	21.3825	55.7807	-2.03112	1.59574e-78	Down	Yes	XM_013765851.1	0	ath:AT5G03040	0	Q93ZH7	0
-	C8	+	849125	850698	Unigene.28009	transcript:Bo8g004350.1	1158	13.5505	29.1523	-1.30555	1.42704e-25	Down	Yes	XM_013749869.1	0	ath:AT1G04945	0	F4I765	0
-	C9	-	1042737	1043483	Bo9g005660	transcript:Bo9g005660.1	747	0.635514	0.11751	2.08561	0.0108826	Up	Yes	XM_013753149.1	0	ath:AT4G02320	1e-76	A0A178V0A5	1e-87
-	C9	+	1071036	1073582	Unigene.31769	transcript:Bo9g005670.1	1722	13.2781	49.0944	-2.08675	2.11763e-11	Down	Yes	XM_013756567.1	0	ath:AT4G02330	0	A0A178V0J6	0
-	C9	+	1079698	1087687	Unigene.31771	transcript:Bo9g005680.1	1173	22.9518	11.2109	0.828573	0.00139782	Up	Yes	XM_013756568.1	0	ath:AT4G02340	0	A0A178V3C7	0
-	C9	-	1083660	1084631	Unigene.31772	Unigene.31772.2	631	0	5.30515	-10.0467	1.41391e-15	Down	Yes	XM_013747892.1	0	ath:AT1G69420	9e-18	NA	NA
-	C9	+	1089909	1091768	Unigene.31770	transcript:Bo9g005700.1	1860	7.34698	11.9846	-0.910286	1.62086e-08	Down	Yes	XM_013765238.1	0	ath:AT4G02350	0	A0A178V0N8	0
-	C5	+	654571	656421	Unigene.17099	transcript:Bo5g003220.1	996	77.8979	50.5565	0.420471	0.000149211	Up	Yes	XM_013732262.1	0	ath:AT1G02560	0	A0A178WMF0	0
-	C9	+	1092255	1092707	Unigene.31773	transcript:Bo9g005710.1	453	18.8803	16.5669	-0.00837236	1	Down	No	XM_013756694.1	0	ath:AT4G02360	5e-85	O81297	2e-84
-	C9	-	1093357	1093999	Bo9g005720	transcript:Bo9g005720.1	486	0	0	0	1	Intermediate	No	XM_013754855.1	0	ath:AT4G02380	9e-36	A0A178UUV1	1e-40
-	C9	+	1095333	1098179	Bo9g005730	transcript:Bo9g005730.1	1821	0.00407867	0	0.87872	NA	Up	No	XM_013752005.1	0	ath:AT4G02400	2e-93	O81293	6e-121
-	C3	-	827854	828850	Unigene.7335	transcript:Bo3g002730.1	879	0.0489543	0.00914067	1.52277	0.57212	Up	No	XM_013752375.1	1e-73	ath:AT5G45570	2e-38	Q9FH44	7e-38
-	C3	-	830364	836169	Unigene.7336	transcript:Bo3g002740.1	1599	2.26756	15.0335	-2.91713	1.8361e-07	Down	Yes	XM_013768210.1	0	ath:AT5G04310	0	A0A178U748	0
-	C5	+	657523	658341	Unigene.17100	transcript:Bo5g003230.1	819	10.7656	4.90536	0.930178	0.0024607	Up	Yes	XM_013783626.1	0	ath:AT1G02570	7e-115	Q1PFZ3	4e-133
-	C8	-	850697	856959	Unigene.28010	Unigene.28010.3	998	7.57134	12.6366	-0.722797	7.75728e-08	Down	Yes	XM_013746964.1	0	ath:AT1G04985	2e-69	A0A178W4H2	7e-110
-	C5	-	666010	669899	Unigene.17101	transcript:Bo5g003250.1	784	19.8835	5.71622	1.75495	1.65964e-10	Up	Yes	XM_013783252.1	0	ath:AT1G02610	9e-89	Q9FWY0	2e-102
-	C5	-	671751	673121	Bo5g003260	transcript:Bo5g003260.1	1371	0.00655467	0	0.87872	NA	Up	No	XM_013763421.1	6e-94	NA	NA	NA	NA
-	Scaffold17279	-	3	380	Bo17279s010	transcript:Bo17279s010.1	378	0	0.034869	-2.00986	0.73411	Down	No	XM_013738795.1	3e-122	ath:AT3G28390	6e-55	A0A178VJ46	6e-64
-	C9	+	1102685	1104460	Bo9g005740	transcript:Bo9g005740.1	1692	0.123363	0.509478	-2.20086	9.50024e-06	Down	Yes	XM_013751084.1	0	ath:AT1G54385	0	A0A178WJF0	0
-	C8	-	868792	871137	Bo8g004380	transcript:Bo8g004380.1	2346	0.158652	0.226277	-0.694453	0.190386	Down	No	XM_013748697.1	0	ath:AT5G40170	0	F4KHA2	0
-	C9	+	1106855	1110166	Unigene.31774	transcript:Bo9g005750.1	1206	0	0	0	NA	Intermediate	No	XM_013740308.1	2e-83	ath:AT1G20930	6e-35	A0A178W3R6	1e-34
-	C5	-	681035	681481	Bo5g003270	transcript:Bo5g003270.1	447	0.03419	0	2.23381	NA	Up	No	XM_013729750.1	6e-179	ath:AT1G02630	1e-76	A0A178W3N0	4e-76
-	C3	+	842993	843403	Bo3g002750	transcript:Bo3g002750.1	411	0	0	0	1	Intermediate	No	NA	NA	ath:AT5G04347	3e-42	A0A178USR8	2e-51
-	Scaffold00629	+	129148	130212	Bo00629s110	transcript:Bo00629s110.1	1065	0.0843207	0.011287	2.3609	0.150671	Up	No	XM_013758222.1	0	ath:AT5G18930	0	Q3E9D5	0
-	C9	-	1110636	1112663	Unigene.31775	transcript:Bo9g005760.1	2028	0.644854	0.433946	0.377549	0.572941	Up	No	XM_013755395.1	0	ath:AT4G02420	0	O81291	0
-	C3	+	851579	854067	Unigene.7332	transcript:Bo3g002760.1	1246	1.73704	0.855783	0.787456	0.282915	Up	No	XM_013771030.1	0	ath:AT5G04370	0	A0A178UN01	0
-	Scaffold01402	-	1516	1674	Bo01402s010	transcript:Bo01402s010.1	159	0	0.0180743	-1.04485	NA	Down	No	XM_013762054.1	2e-50	NA	NA	NA	NA
-	Scaffold00792	+	11962	12697	Bo00792s030	transcript:Bo00792s030.1	477	0	0	0	NA	Intermediate	No	XM_013758435.1	0	ath:AT1G43580	4e-98	Q9XIG2	1e-97
-	C7	+	995689	1000204	Unigene.24254	transcript:Bo7g005000.1	2232	5.24014	2.72862	0.739583	0.00026528	Up	Yes	XM_013737741.1	0	ath:AT2G20000	0	A0A178VWS3	0
-	C2	-	533348	533995	Unigene.3641	transcript:Bo2g002820.1	408	0.560579	0.694274	-0.479509	0.514696	Down	No	XM_013765859.1	0	ath:AT5G03050	5e-78	Q8GY72	2e-77
-	C3	+	857559	858650	Bo3g002780	transcript:Bo3g002780.1	1092	0.0152273	0	1.88172	NA	Up	No	XM_013771921.1	0	ath:AT5G04390	1e-136	Q84K31	0
-	C3	+	864243	866923	Unigene.7337	transcript:Bo3g002800.1	1863	25.811	24.7785	-0.164962	0.454066	Down	No	XM_013773464.1	0	ath:AT5G04410	0	A0A178UB00	0
-	C3	-	866839	869962	Unigene.7338	transcript:Bo3g002810.1	1515	20.2717	28.8995	-0.857477	1.80906e-08	Down	Yes	XM_013773465.1	0	ath:AT5G04420	0	Q9LZ83	0
-	C3	-	870245	873499	Unigene.7339	Unigene.7339.1	1487	20.9491	19.6284	-0.22424	0.108745	Down	No	XM_013766611.1	0	ath:AT5G04430	4e-176	Q9LZ82	0
-	C3	+	874994	876510	Bo3g002830	transcript:Bo3g002830.1	1074	0.0722603	0	4.17477	0.209727	Up	No	XM_013772095.1	0	ath:AT5G04440	2e-23	A0A1P8BG49	1e-27
-	C3	-	883220	883621	Unigene.7340	transcript:Bo3g002840.1	402	3.34331	7.40879	-1.33329	0.00431435	Down	Yes	XM_013770860.1	0	ath:AT5G04470	3e-17	Q9LZ78	9e-37
-	C2	-	534649	537361	Unigene.3645	transcript:Bo2g002830.1	1637	2.57766	5.2023	-1.21506	5.49322e-12	Down	Yes	XM_013762656.1	0	ath:AT5G03070	0	F4KF65	0
-	C2	+	537568	540347	Unigene.3646	Unigene.3646.3	828	6.26434	10.5942	-1.6169	3.86576e-24	Down	Yes	XM_013761185.1	0	ath:AT5G03080	2e-131	A0A178URC2	6e-144
-	C6	+	1151234	1153232	Unigene.21109	transcript:Bo6g005810.1	1272	5.02346	2.60118	0.760337	0.00679483	Up	Yes	XM_013734742.1	0	ath:AT1G45110	0	Q6NQA0	0
-	C3	+	896234	898454	Unigene.7341	transcript:Bo3g002870.1	1067	7.95912	5.75507	0.294014	0.215378	Up	No	XM_013767886.1	0	ath:AT5G04490	2e-133	Q9LZ76	2e-179
-	C2	+	553883	554752	Unigene.3647	transcript:Bo2g003840.1	870	1.89055	2.24197	-0.44834	0.11416	Down	No	XM_013765745.1	0	ath:AT5G03110	4e-68	A0A178UQS7	8e-94
-	C6	+	1183078	1187291	Unigene.21110	Unigene.21110.1	2442	14.7002	14.7498	-0.195402	0.734191	Down	No	XM_013736589.1	0	ath:AT1G45130	0	A0A178WBB9	0
-	C6	-	1187244	1187853	Unigene.21111	Unigene.21111.1	518	16.8502	16.9824	-0.217941	0.574805	Down	No	XM_013736590.1	0	ath:AT1G45145	4e-68	A0A178WEQ7	3e-68
-	C6	-	1212902	1213996	Bo6g005860	transcript:Bo6g005860.1	1095	0	0	0	NA	Intermediate	No	XM_013733435.1	0	ath:AT5G27510	1e-112	Q3E909	2e-112
-	C8	+	879080	884775	Unigene.28008	Unigene.28008.1	797	2.09238	0.0818977	4.36847	1.47051e-07	Up	Yes	XM_013768419.1	2e-77	ath:AT5G57655	3e-20	NA	NA
-	C4	-	1037504	1041074	Unigene.13035	Unigene.13035.1	1901	28.2598	14.7668	0.670196	7.03923e-07	Up	Yes	XM_013775465.1	0	ath:AT2G46420	0	Q9SKD8	0
-	C4	+	1048488	1049130	Unigene.13034	transcript:Bo4g009260.1	258	1.98611	0.266549	2.55508	0.0365846	Up	Yes	XM_013779652.1	4e-134	ath:AT2G46410	1e-49	NA	NA
-	C4	+	1053082	1054147	Unigene.13036	transcript:Bo4g009270.1	879	9.74242	1.8996	2.15189	1.12019e-07	Up	Yes	XM_013781682.1	0	ath:AT2G46400	1e-131	A0A178W050	2e-140
-	C4	+	1054513	1055025	Unigene.13037	Unigene.13037.1	329	46.3603	65.225	-0.692505	4.2787e-06	Down	Yes	XM_013781680.1	6e-83	NA	NA	NA	NA
-	C4	-	1055139	1057390	Unigene.13038	transcript:Bo4g009280.1	1938	0.948277	0.730948	0.186539	0.71734	Up	No	XM_013781680.1	0	ath:AT2G46380	0	Q0WVG1	0
-	C4	-	1068738	1072424	Unigene.13040	transcript:Bo4g009300.1	1741	320.515	17.2832	4.01579	2.78087e-35	Up	Yes	XM_013781404.1	0	ath:AT2G46370	0	F4II77	0
-	C4	-	1083869	1084245	Bo4g009310	transcript:Bo4g009310.1	294	0.0405467	0	1.65372	NA	Up	No	XM_013780191.1	4e-154	ath:AT2G46360	5e-29	NA	NA
-	C3	-	899225	903492	Unigene.7342	transcript:Bo3g002880.1	1064	13.8077	12.9692	-0.0415469	0.882381	Down	No	XM_013774006.1	0	ath:AT5G04520	0	Q9LZ73	0
-	C3	+	906020	907090	Bo3g002900	transcript:Bo3g002900.1	456	0	0.0449127	-2.46077	NA	Down	No	XM_013763712.1	5e-110	ath:AT5G04600	5e-52	Q9LZ65	5e-61
-	C3	+	908206	909717	Unigene.7343	transcript:Bo3g002910.1	1512	0.328236	0.532384	-0.889492	0.0458701	Down	Yes	XM_013770479.1	0	ath:AT5G04660	0	A0A178U9G1	0
-	C3	-	909993	912965	Unigene.7344	transcript:Bo3g002920.1	2388	9.16817	9.80035	-0.297124	0.00514026	Down	Yes	XM_013774530.1	0	ath:AT5G04670	0	Q9LZ30	0
-	C3	-	913301	934222	Unigene.7345	transcript:Bo3g002930.1	379	4.83093	1.87164	0.639117	0.00388563	Up	Yes	XM_013771675.1	2e-172	ath:AT3G56240	3e-36	Q94BT9	6e-40
-	C3	-	937774	940701	Unigene.7346	transcript:Bo3g002950.1	1135	14.2775	28.0427	-1.1296	3.62071e-05	Down	Yes	XM_013767541.1	0	ath:AT5G04740	0	Q9LZ23	0
-	C3	+	941635	942927	Unigene.7347	Unigene.7347.1	731	24.763	32.8089	-0.603431	0.0033146	Down	Yes	XM_013766817.1	0	ath:AT5G04750	3e-17	NA	NA
-	C3	-	942926	943725	Unigene.7348	transcript:Bo3g002960.1	639	17.929	28.8259	-0.886683	1.11871e-07	Down	Yes	XM_013766816.1	0	ath:AT5G04760	1e-121	Q9LZ21	9e-129
-	C3	+	947773	950816	Unigene.7349	transcript:Bo3g002970.1	1752	0.859811	0.848469	-0.178002	0.79111	Down	No	XM_013767682.1	0	ath:AT5G04770	0	A0A178UKC8	0
-	C3	+	954843	958095	Unigene.7350	Unigene.7350.1	817	115.007	195.336	-0.210547	0.127882	Down	No	XM_013771452.1	0	ath:AT2G05220	6e-82	A0A178VP20	1e-83
-	C7	+	1085008	1085361	Bo7g005030	transcript:Bo7g005030.1	354	0	0.034999	-2.00986	NA	Down	No	XM_013738844.1	0	ath:AT2G19990	1e-74	Q39186	3e-74
-	C4	+	1086842	1087940	Unigene.13039	Unigene.13039.2	932	0.74241	0.057349	3.32003	1.77227e-05	Up	Yes	XM_013775708.1	0	ath:AT3G17540	2e-61	Q9LUP4	6e-36
-	C5	+	687845	691183	Unigene.17102	transcript:Bo5g003290.1	2304	3.71216	1.79776	0.840522	0.183294	Up	No	XM_013730928.1	0	ath:AT1G02640	0	A0A178WG98	0
-	C1	-	521661	524143	Unigene.80	transcript:Bo1g003060.1	1044	0.337908	1.76673	-2.53766	4.44133e-05	Down	Yes	XM_013781402.1	0	ath:AT4G40010	0	A0A178UU78	0
-	C1	-	526071	527834	Unigene.81	transcript:Bo1g003070.1	1764	0.0760127	0.6251	-3.15841	4.01011e-09	Down	Yes	XM_013730145.1	0	ath:AT4G40020	0	Q9SMQ3	0
-	C1	-	528218	529767	Unigene.82	Unigene.82.1	1097	644.589	731.85	0.113425	0.393802	Up	No	XM_013752415.1	0	ath:AT5G10980	2e-91	B9DGR9	1e-94
-	C1	+	529970	530746	Unigene.85	Unigene.85.1	612	82.6638	73.671	0.0281686	0.932097	Up	No	XM_013761658.1	0	ath:AT2G22425	4e-32	NA	NA
-	C1	-	530856	531624	Unigene.86	transcript:Bo1g003100.1	461	9.53508	7.16408	0.188289	0.356802	Up	No	XM_013761641.1	0	ath:AT4G40045	3e-52	A0A178V4K7	1e-61
-	C1	-	531776	534738	Unigene.87	Unigene.87.1	2284	12.5094	11.6658	-0.0990909	0.605578	Down	No	XM_013753113.1	0	ath:AT4G40050	0	Q94BN1	0
-	C1	-	549649	550762	Unigene.83	transcript:Bo1g003130.1	885	48.8225	63.2347	-0.56984	0.112805	Down	No	XM_013753696.1	0	ath:AT4G40060	8e-168	Q940J1	0
-	C1	+	552706	553841	Bo1g003140	transcript:Bo1g003140.1	909	0.0578813	0.014664	1.91063	0.361653	Up	No	XM_013752375.1	1e-64	ath:AT5G45570	2e-38	Q9FH44	4e-39
-	C1	+	561431	562659	Unigene.84	transcript:Bo1g003150.1	1098	2.80918	3.77533	-0.630005	0.0234148	Down	Yes	XM_013729073.1	0	ath:AT4G40080	0	Q8L936	0
-	Scaffold00579	-	73895	75014	Unigene.36176	transcript:Bo00579s050.1	435	2.13752	1.29759	0.496405	0.364975	Up	No	XM_013758114.1	0	ath:AT2G33510	6e-19	A0A178VYG4	3e-42
-	C8	-	885070	887442	Bo8g004400	transcript:Bo8g004400.1	2373	0.0766177	0.148107	-1.0624	0.246414	Down	No	XM_013747918.1	0	ath:AT5G40170	0	F4KHA2	0
-	C8	-	887757	890293	Unigene.28011	transcript:Bo8g004410.1	1269	10.4361	10.1408	-0.158921	0.280563	Down	No	XM_013744584.1	0	ath:AT1G05055	0	A0A178W5Z7	0
-	C8	+	890560	893058	Unigene.28012	Unigene.28012.1	2282	3.37355	3.72536	-0.345841	0.0372955	Down	Yes	XM_013750104.1	0	ath:AT4G20720	0	F4JVM4	0
-	C8	-	893150	897203	Unigene.28013	transcript:Bo8g004420.1	2589	0.201302	0.31015	-0.807867	0.105773	Down	No	XM_013750103.1	0	ath:AT1G05120	0	A0A178W5J4	0
-	C8	-	899286	900872	Unigene.28014	Unigene.28014.1	1587	2.11951	1.69185	0.0389092	0.99885	Up	No	XM_013745529.1	0	NA	NA	Q8H776	2e-09
-	C8	-	913771	916781	Unigene.28015	transcript:Bo8g004450.1	1595	6.89922	4.22504	0.506116	0.049036	Up	Yes	XM_013746545.1	0	ath:AT1G05180	0	A0A178WFT2	0
-	C8	+	935038	936548	Unigene.28016	transcript:Bo8g004480.1	507	2.59333	6.90703	-1.6095	0.0108444	Down	Yes	XM_013746994.1	0	ath:AT1G05210	8e-83	A0A178W8R1	2e-88
-	C8	-	945906	947991	Unigene.28017	transcript:Bo8g004510.1	1107	14.8185	9.26714	0.473713	0.0264101	Up	Yes	XM_013746572.1	0	ath:AT1G05270	0	Q8GXY6	0
-	C8	-	965057	966621	Bo8g004530	transcript:Bo8g004530.1	591	0	0	0	NA	Intermediate	No	XM_013747511.1	0	ath:AT1G05280	9e-104	A0A178WBD7	3e-103
-	C8	-	967025	967411	Bo8g004540	transcript:Bo8g004540.1	387	0	0.0189627	-1.04485	NA	Down	No	XM_013747511.1	7e-148	ath:AT1G05280	6e-69	O23042	8e-69
-	C5	+	691620	694423	Unigene.17103	Unigene.17103.3	731	5.25221	2.39136	0.798348	0.00166952	Up	Yes	XM_013728494.1	0	ath:AT1G02680	1e-62	A0A178WN38	2e-68
-	C3	-	957924	959734	Unigene.7351	Unigene.7351.1	936	34.1955	9.22961	1.67863	2.31758e-09	Up	Yes	XM_013771451.1	0	ath:AT5G04830	1e-100	A0A178UR99	7e-116
-	C1	-	563236	563667	Bo1g003160	transcript:Bo1g003160.1	432	0.0401893	0.297927	-3.17559	0.15556	Down	No	XM_013735327.1	0	ath:AT4G40090	4e-09	Q9ZT17	5e-33
-	C5	-	694524	695072	Unigene.17104	transcript:Bo5g003310.1	549	0.132145	0.600204	-2.24213	0.0133887	Down	Yes	XM_013728493.1	0	ath:AT5G38700	2e-103	Q570M0	5e-103
-	C9	-	1114636	1116639	Bo9g005770	transcript:Bo9g005770.1	2004	0.0387527	0.0688607	-1.01896	0.360183	Down	No	XM_013755487.1	0	ath:AT4G02420	0	O81291	0
-	C4	+	1096650	1097533	Unigene.13041	Unigene.13041.1	814	0.92674	0.729635	0.112456	0.921063	Up	No	XM_013781682.1	2e-71	ath:AT2G46400	6e-29	NA	NA
-	C4	+	1100311	1105193	Unigene.13042	Unigene.13042.1	3695	13.7997	10.6149	0.175064	0.287407	Up	No	XM_013780747.1	0	ath:AT2G46340	0	Q9SYX2	0
-	C4	+	1107963	1108577	Unigene.13043	Unigene.13043.1	394	63.9482	150.293	-1.44569	6.22459e-21	Down	Yes	XM_013775530.1	9e-147	ath:AT2G46330	3e-34	NA	NA
-	C2	+	557407	563033	Unigene.3651	transcript:Bo2g003870.1	965	17.5018	9.64312	0.468669	0.00367033	Up	Yes	XM_013763772.1	0	ath:AT5G61180	3e-11	Q9FNP7	4e-13
-	C4	-	1109057	1111955	Unigene.13045	Unigene.13045.1	2029	2.64917	5.09697	-1.08286	6.98227e-09	Down	Yes	XM_013775529.1	0	ath:AT2G46320	1e-124	F4II71	5e-165
-	C4	+	1111639	1112055	Unigene.13046	transcript:Bo4g009390.1	417	0.0622907	0.192219	-1.77807	0.147643	Down	No	XM_013776916.1	0	ath:AT3G17540	3e-23	Q9LUP4	2e-22
-	C4	+	1113630	1114704	Unigene.13044	Unigene.13044.1	731	1.50778	0	7.83087	8.70158e-09	Up	Yes	NA	NA	NA	NA	NA	NA
-	C4	-	1116360	1117181	Unigene.13047	transcript:Bo4g009400.1	822	1.65897	4.56939	-1.65551	0.000621361	Down	Yes	XM_013778753.1	0	ath:AT2G46310	4e-82	A0A178W0Y3	5e-93
-	C2	-	560264	561715	Unigene.3652	Unigene.3652.1	576	1.0304	0	6.94213	1.2439e-06	Up	Yes	XM_013728425.1	2e-70	NA	NA	NA	NA
-	C2	-	560748	561092	Unigene.3653	transcript:Bo2g003860.1	345	0	0.992551	-6.43841	1.9125e-05	Down	Yes	XM_013728425.1	3e-131	NA	NA	NA	NA
-	C2	+	565874	566461	Unigene.3648	Unigene.3648.1	318	6.06766	2.0706	1.32015	0.100334	Up	No	XM_013765746.1	9e-166	NA	NA	NA	NA
-	C2	+	571352	574409	Unigene.3649	Unigene.3649.1	1927	2.08951	1.05908	0.918239	0.0116607	Up	Yes	XM_013763495.1	0	ath:AT5G03150	0	Q700D2	0
-	C2	-	577316	578047	Unigene.3650	transcript:Bo2g003890.1	732	9.21677	7.67267	0.0601409	0.950843	Up	No	XM_013757704.1	0	ath:AT5G03170	1e-136	A0A178UN19	2e-136
-	C2	-	579005	580780	Unigene.3654	transcript:Bo2g003900.1	1254	3.02458	0.888739	1.54948	4.34411e-05	Up	Yes	XM_013757692.1	0	ath:AT5G03180	1e-168	Q9FYM9	0
-	C2	+	583843	583995	Bo2g003910	transcript:Bo2g003910.1	153	0.00899	0.0505683	-0.924058	0.847771	Down	No	NA	NA	NA	NA	NA	NA
-	C7	+	1091959	1092615	Bo7g005040	transcript:Bo7g005040.1	657	0	0.223281	-5.27108	0.00211544	Down	Yes	XM_013740923.1	0	ath:AT2G19980	5e-70	Q9SL82	1e-69
-	C7	+	1120258	1210813	Unigene.24257	Unigene.24257.3	3429	7.2957	2.38803	1.46673	4.39954e-05	Up	Yes	XM_013741186.1	0	ath:AT2G19930	0	A0A1P8B2V9	0
-	C3	-	961876	963097	Unigene.7352	transcript:Bo3g002990.1	717	23.9339	29.1472	-0.487888	0.00152446	Down	Yes	XM_013771450.1	0	ath:AT5G04850	4e-140	A0A178UDK9	8e-156
-	C7	+	1139560	1140617	Unigene.24258	transcript:Bo7g005110.1	455	2.00653	0	7.55107	1.81914e-08	Up	Yes	XM_013736278.1	3e-73	ath:AT1G77610	7e-55	Q9C521	1e-70
-	C7	-	1147858	1148656	Unigene.24259	transcript:Bo7g005120.1	684	0	0.0405237	-2.94563	NA	Down	No	XM_013778921.1	5e-32	ath:AT2G47990	1e-49	O82266	2e-49
-	C5	+	705046	709166	Unigene.17105	transcript:Bo5g003340.1	2435	0.0387717	0.037611	-0.194475	0.94325	Down	No	XM_013729276.1	0	ath:AT1G02690	0	A0A178WGP2	0
-	C7	+	1151334	1153898	Unigene.24260	Unigene.24260.1	1367	0	3.44387	-10.301	1.2968e-15	Down	Yes	XM_013743115.1	3e-136	ath:AT3G19510	1e-07	NA	NA
-	C7	+	1163556	1165465	Unigene.24261	Unigene.24261.1	1457	2.8861	1.74353	0.520445	0.0799063	Up	No	XM_013741190.1	0	ath:AT3G07930	1e-154	A0A178VGP7	3e-163
-	C3	-	963642	966504	Unigene.7353	transcript:Bo3g003000.1	2055	5.34228	6.0204	-0.400216	0.0267385	Down	Yes	XM_013771447.1	0	ath:AT5G04870	0	Q06850	0
-	C3	+	966290	966673	Unigene.7354	Unigene.7354.1	355	0.181049	0	3.98346	0.0594026	Up	No	XM_013771447.1	6e-143	NA	NA	NA	NA
-	C3	+	968153	972151	Unigene.7355	Unigene.7355.1	2577	3.03155	4.20551	-0.521795	0.0971161	Down	No	XM_013771445.1	0	ath:AT5G04885	0	A0A178UQY2	0
-	C3	+	972365	973453	Unigene.7356	transcript:Bo3g003020.1	1017	7.83279	7.46714	-0.142122	0.784003	Down	No	XM_013771449.1	0	ath:AT5G04890	3e-66	D9UBY1	7e-120
-	C3	+	973938	976183	Unigene.7358	transcript:Bo3g003030.1	1257	6.9872	3.28267	0.873961	0.00215189	Up	Yes	XM_013771448.1	0	ath:AT5G04900	0	A0A178UDW6	0
-	C3	.	991025	991365	Unigene.7357	Unigene.7357.1	341	0.88491	0	6.01347	0.00236099	Up	Yes	NA	NA	NA	NA	NA	NA
-	C3	-	993945	994181	Bo3g003050	transcript:Bo3g003050.1	237	0.0889447	0	2.78005	0.34796	Up	No	NA	NA	NA	NA	NA	NA
-	C3	+	999406	1003684	Unigene.7359	transcript:Bo3g003060.1	3517	2.13441	9.59184	-2.37004	1.50144e-42	Down	Yes	XM_013772805.1	0	ath:AT5G04930	0	A0A178UBN1	0
-	C8	-	974317	975009	Unigene.28018	Unigene.28018.1	589	1.41711	0.93788	0.632832	0.331179	Up	No	XM_013728425.1	2e-134	NA	NA	NA	NA
-	C3	-	1004179	1006659	Unigene.7360	Unigene.7360.1	2152	11.0428	12.5531	-0.388813	0.0294006	Down	Yes	XM_013772806.1	0	ath:AT5G04940	0	A0A178UBV2	0
-	C8	-	999378	1003594	Unigene.28019	transcript:Bo8g004560.1	2290	1.92495	1.82944	0.084978	0.805947	Up	No	XM_013744226.1	0	ath:AT1G05470	0	A0A178WIE4	0
-	C5	-	709413	713122	Unigene.17106	transcript:Bo5g003350.1	3534	0.530539	1.62249	-1.80878	0.000216325	Down	Yes	XM_013730842.1	0	ath:AT1G02730	0	A0A384L2H6	0
-	C7	+	1176179	1181077	Unigene.24263	transcript:Bo7g005150.1	3198	1.38049	0.713553	0.738793	0.0760428	Up	No	XM_013741183.1	0	ath:AT2G19930	0	A0A1P8B2V9	0
-	C3	-	1008478	1009440	Unigene.7361	transcript:Bo3g003070.1	963	0.322942	0.513714	-0.892358	0.517919	Down	No	XM_013767954.1	0	ath:AT5G04950	0	A0A178UKE3	0
-	C3	-	1018260	1021541	Unigene.7362	transcript:Bo3g003090.1	1806	0.299611	0.862738	-1.68559	5.22061e-06	Down	Yes	XM_013771053.1	0	ath:AT5G04970	0	Q9FF77	0
-	C7	+	1183199	1183762	Unigene.24264	transcript:Bo7g005160.1	564	5.48468	0.0152423	7.45366	1.20633e-11	Up	Yes	XM_013738848.1	0	NA	NA	Q9ZQG0	1e-22
-	C3	-	1021676	1022029	Unigene.7363	transcript:Bo3g003100.1	354	0.0760083	0.297469	-1.70217	0.192139	Down	No	XM_013771053.1	4e-170	ath:AT5G04970	9e-28	A0A178VCD3	4e-36
-	C3	-	1023447	1026485	Unigene.7364	transcript:Bo3g003110.1	1604	13.6938	6.47679	0.852669	0.00252143	Up	Yes	XM_013766943.1	0	ath:AT5G04980	0	A0A178UNY2	0
-	C3	-	1027129	1034653	Unigene.7365	Unigene.7365.1	1235	13.1202	15.7375	-0.407427	0.0671921	Down	No	XM_013767107.1	0	ath:AT5G05000	2e-173	B5RID3	0
-	C3	+	1034883	1040326	Unigene.7366	Unigene.7366.1	1926	2.52188	1.74265	0.28582	0.384949	Up	No	XM_013769835.1	0	ath:AT5G05010	0	B9DGK9	0
-	C9	+	1117523	1120502	Unigene.31776	transcript:Bo9g005780.1	1144	53.783	43.4552	0.176383	0.3068	Up	No	XM_013755529.1	0	ath:AT1G02840	1e-104	O22315	7e-127
-	C7	-	1214832	1218467	Unigene.24256	transcript:Bo7g005190.1	1807	2.56351	13.1786	-2.61864	2.44927e-45	Down	Yes	XM_013741189.1	0	ath:AT2G19880	0	F4ITI0	0
-	C5	+	714282	715678	Unigene.17107	transcript:Bo5g003360.1	822	37.2447	28.2738	0.215612	0.0635958	Up	No	XM_013728246.1	0	ath:AT1G02750	1e-80	Q8GWK1	4e-87
-	C4	-	1142679	1143548	Bo4g010400	transcript:Bo4g010400.1	780	0.632142	0.275466	0.946444	0.378745	Up	No	XM_013779494.1	0	ath:AT2G46300	1e-107	A0MET7	2e-127
-	C4	-	1148050	1151134	Unigene.13048	Unigene.13048.4	1853	6.13234	21.6681	-1.9022	8.41471e-31	Down	Yes	XM_013775932.1	0	ath:AT2G46270	3e-177	P42776	0
-	C4	-	1156649	1159097	Unigene.13049	Unigene.13049.1	2065	18.6464	15.561	0.129086	0.436366	Up	No	XM_013781914.1	0	ath:AT2G46260	0	O82343	0
-	C4	-	1165318	1171391	Unigene.13051	transcript:Bo4g010430.1	2963	17.382	39.0871	-1.36195	7.19512e-47	Down	Yes	XM_013776918.1	0	ath:AT4G21710	0	A0A178V2G7	0
-	C4	-	1172899	1174059	Unigene.13050	transcript:Bo4g010440.1	1161	2.32009	11.7041	-2.5319	2.22636e-40	Down	Yes	XM_013775708.1	0	ath:AT3G17540	2e-102	Q9LUP4	5e-102
-	C4	+	1177676	1194494	Unigene.13053	Unigene.13053.2	1476	39.0484	34.7374	-0.0616602	0.935369	Down	No	XM_013780686.1	0	NA	NA	NA	NA
-	C4	-	1180236	1181559	Unigene.13054	transcript:Bo4g011450.1	1206	0	0.0255317	-2.93441	NA	Down	No	XM_013759277.1	0	ath:AT2G46210	0	A0A178VWW6	0
-	C4	+	1188461	1189004	Unigene.13055	transcript:Bo4g011460.1	458	2.23603	1.65472	0.247536	0.664969	Up	No	XM_013780688.1	0	ath:AT2G46200	4e-64	A0A178VUN7	1e-76
-	C4	-	1198164	1199035	Unigene.13056	transcript:Bo4g012470.1	825	0.0159313	0	1.65372	NA	Up	No	XM_013780687.1	0	ath:AT2G46210	0	A0A178VWW6	0
-	C4	+	1203405	1205097	Unigene.13057	Unigene.13057.2	390	1.05874	0.65719	0.195273	0.813517	Up	No	NA	NA	ath:AT2G46200	6e-10	NA	NA
-	C6	-	1232397	1241832	Unigene.21114	Unigene.21114.5	6270	24.7523	5.77732	2.09665	9.51014e-08	Up	Yes	XM_013737237.1	0	ath:AT1G45201	2e-106	F4HRB4	5e-133
-	C6	+	1242944	1244763	Unigene.21112	Unigene.21112.2	1239	14.9002	0	11.9231	5.1201e-22	Up	Yes	XM_013750583.1	0	ath:AT2G03430	9e-37	NA	NA
-	C6	-	1249798	1251531	Unigene.21113	Unigene.21113.1	1466	1.10852	0.151174	2.33105	0.000168124	Up	Yes	NA	NA	ath:AT1G14800	2e-08	NA	NA
-	C6	-	1295336	1298674	Unigene.21115	Unigene.21115.1	2245	6.20866	5.22099	0.0400103	0.891918	Up	No	XM_013732337.1	0	ath:AT1G45180	3e-129	A0A178WII1	0
-	C2	-	591100	592503	Unigene.3655	transcript:Bo2g003920.1	977	7.05094	11.8833	-0.955782	5.17004e-06	Down	Yes	XM_013760786.1	0	ath:AT5G03200	1e-106	Q9LYW5	5e-107
-	C6	+	1310332	1311426	Bo6g006940	transcript:Bo6g006940.1	1095	0	0	0	NA	Intermediate	No	XM_013733435.1	0	ath:AT5G27510	1e-112	Q3E909	2e-112
-	C6	+	1318761	1320595	Unigene.21116	transcript:Bo6g006960.1	1475	11.566	9.26959	0.116915	0.593302	Up	No	XM_013736717.1	0	ath:AT1G45233	0	F4HRC1	0
-	C6	-	1321609	1323848	Unigene.21117	transcript:Bo6g006970.1	1154	7.17534	0.85489	2.78441	5.26435e-14	Up	Yes	XM_013736718.1	0	ath:AT1G45249	4e-146	A0A1P8AV75	0
-	C8	+	1012596	1016468	Unigene.28020	Unigene.28020.1	1957	2.46052	3.47972	-0.699423	0.0692781	Down	No	XM_013744324.1	0	ath:AT1G05500	0	Q8L706	0
-	C8	-	1022322	1026418	Unigene.28022	transcript:Bo8g004580.1	2307	7.61283	7.13409	-0.108801	0.411195	Down	No	XM_013744056.1	0	ath:AT1G05520	0	Q8H0S3	0
-	C8	+	1032924	1034254	Bo8g004610	transcript:Bo8g004610.1	1095	0	0.045787	-3.9756	0.443234	Down	No	XM_013748430.1	0	ath:AT1G30170	2e-90	F4I8S9	3e-161
-	C8	-	1056320	1058769	Unigene.28021	Unigene.28021.1	1126	0.796954	0.355015	0.946049	0.184713	Up	No	XM_013747621.1	0	ath:AT1G05540	1e-127	Q9ZVY4	6e-171
-	C8	-	1096119	1096922	Unigene.28023	transcript:Bo8g004650.1	501	3.10273	0.65859	1.97424	0.135117	Up	No	XM_013744863.1	0	ath:AT5G08190	1e-67	A0A384KDH6	2e-100
-	C8	+	1097638	1098972	Unigene.28024	Unigene.28024.2	1334	1.13258	0.630687	0.602938	0.0885275	Up	No	NA	NA	NA	NA	NA	NA
-	C8	+	1100345	1101704	Unigene.28025	transcript:Bo8g004660.1	471	39.6206	73.5979	-1.09543	7.27911e-06	Down	Yes	XM_013746992.1	0	ath:AT5G08180	4e-91	Q9LEY9	3e-99
-	C7	-	1225104	1225575	Unigene.24255	transcript:Bo7g005200.1	370	34.618	0.0343407	9.49338	4.69922e-18	Up	Yes	XM_013738850.1	4e-170	ath:AT4G13850	5e-55	A8MRQ4	9e-55
-	C7	-	1238665	1240854	Bo7g005210	transcript:Bo7g005210.1	1737	0	0.696202	-8.23436	1.89046e-09	Down	Yes	XM_013738851.1	0	ath:AT1G80790	0	Q9SAI1	0
-	C7	-	1247405	1249045	Unigene.24266	transcript:Bo7g005220.1	1641	1.62783	7.38746	-2.37452	8.12738e-21	Down	Yes	XM_013737672.1	0	ath:AT2G19870	0	A0A178VUT0	0
-	C7	-	1257369	1260670	Unigene.24267	transcript:Bo7g005230.1	1500	27.0543	24.9368	-0.100011	0.316564	Down	No	XM_013743590.1	0	ath:AT4G29130	0	Q0WLE0	0
-	C7	-	1276510	1277119	Bo7g005250	transcript:Bo7g005250.1	522	0	0	0	NA	Intermediate	No	NA	NA	ath:AT4G03740	2e-06	Q9ZR00	2e-16
-	C7	-	1301013	1303140	Unigene.24268	Unigene.24268.3	1268	6.00431	0	10.5379	1.31683e-16	Up	Yes	XM_013783271.1	0	ath:AT3G20970	2e-83	NA	NA
-	C5	-	716431	717686	Unigene.17108	transcript:Bo5g003370.1	657	466.241	466.528	-0.202952	0.101521	Down	No	XM_013728142.1	0	ath:AT1G02780	3e-117	Q9LUQ6	7e-123
-	C7	-	1344826	1345407	Bo7g005300	transcript:Bo7g005300.1	582	0	0.075331	-3.46108	0.345587	Down	No	XM_013735797.1	0	ath:AT5G41790	3e-69	F4JZY1	2e-106
-	C3	-	1045480	1047591	Unigene.7367	Unigene.7367.1	1256	20.6228	14.4309	0.319588	0.0677869	Up	No	XM_013769730.1	0	ath:AT5G05080	1e-142	Q9FF66	2e-163
-	C7	-	1345590	1347727	Unigene.24270	Unigene.24270.3	1090	0	5.99988	-10.8908	1.34223e-18	Down	Yes	NA	NA	NA	NA	NA	NA
-	C7	.	1348357	1349833	Unigene.24269	Unigene.24269.1	1477	0	7.40224	-12.8545	1.06347e-25	Down	Yes	XM_013756776.1	6e-10	NA	NA	NA	NA
-	C4	-	1205634	1205777	ENSRNA049451686	transcript:ENSRNA049451686-T1	144	0.0957627	0.229346	-1.40567	0.623387	Down	No	NA	NA	NA	NA	NA	NA
-	Scaffold00667	+	94494	98174	Bo00667s100	transcript:Bo00667s100.1	771	0	0	0	1	Intermediate	No	NA	NA	NA	NA	NA	NA
-	C3	+	1049657	1050388	Bo3g003150	transcript:Bo3g003150.1	732	0.296892	0.0825587	1.45384	0.194189	Up	No	XM_013771591.1	0	ath:AT5G05090	9e-91	Q9FF65	1e-95
-	C9	+	1120942	1122670	Unigene.31778	transcript:Bo9g005790.1	1729	14.3202	5.25974	1.24266	1.98099e-07	Up	Yes	XM_013755527.1	0	ath:AT4G02440	6e-113	Q8LEA8	6e-115
-	C3	-	1051712	1053098	Unigene.7368	transcript:Bo3g003160.1	954	24.5817	25.7568	-0.269393	0.0302725	Down	Yes	XM_013767596.1	0	ath:AT5G05100	6e-121	Q93YN3	8e-162
-	C3	-	1053645	1054756	Unigene.7369	transcript:Bo3g003170.1	715	1.25647	1.23785	-0.182819	0.69109	Down	No	XM_013770653.1	0	ath:AT5G05110	3e-119	Q8LC76	1e-130
-	C3	+	1081592	1083418	Unigene.7370	transcript:Bo3g003210.1	1227	1.19493	1.60905	-0.897956	0.10669	Down	No	XM_013770286.1	0	ath:AT5G05140	0	A0A178ULV8	0
-	C3	+	1089314	1095231	Unigene.7371	Unigene.7371.1	640	4.38612	0.099124	5.12325	9.74461e-07	Up	Yes	NA	NA	ath:AT3G44970	7e-60	NA	NA
-	C3	+	1095577	1097964	Unigene.7372	Unigene.7372.2	1007	9.33021	0.0189717	8.43453	3.12233e-14	Up	Yes	XM_013768299.1	0	ath:AT5G48000	6e-91	F4J4C0	1e-109
-	C3	-	1100104	1105854	Unigene.7374	Unigene.7374.1	3679	45.5999	111.979	-1.49756	6.51026e-22	Down	Yes	XM_013773144.1	0	ath:AT5G05170	0	A0A384K963	0
-	C3	+	1105675	1107785	Unigene.7375	Unigene.7375.1	1622	4.32648	44.8673	-3.48906	8.20067e-52	Down	Yes	XM_013766815.1	0	ath:AT5G05180	8e-118	A0A178UAF9	2e-150
-	C3	+	1110109	1112325	Unigene.7373	transcript:Bo3g003270.1	2046	3.24404	7.22144	-1.35101	6.87116e-13	Down	Yes	XM_013773011.1	0	ath:AT5G05190	5e-171	Q9FHK4	0
-	C3	-	1112634	1115313	Unigene.7376	transcript:Bo3g003280.1	1661	10.8651	3.09024	1.57841	1.40559e-07	Up	Yes	XM_013773012.1	0	ath:AT5G05200	0	Q9ASX5	0
-	C3	+	1115539	1117305	Unigene.7377	transcript:Bo3g003290.1	1338	12.2212	31.7049	-1.64987	1.15318e-16	Down	Yes	XM_013773013.1	0	ath:AT5G05210	7e-127	Q9FLD3	0
-	C9	-	1122889	1128211	Unigene.31779	Unigene.31779.3	2141	0.592665	1.23089	-1.23672	0.00589153	Down	Yes	XM_013755530.1	0	ath:AT4G01930	0	Q9SYJ0	0
-	Scaffold00858	+	47840	51533	Bo00858s040	transcript:Bo00858s040.1	2082	0	0.00615333	-2.00986	NA	Down	No	XM_013774483.1	2e-65	ath:AT5G45570	1e-26	Q9FH44	7e-30
-	Scaffold00883	+	2766	2942	Bo00883s020	transcript:Bo00883s020.1	177	0	0.017686	-1.04485	NA	Down	No	NA	NA	NA	NA	NA	NA
-	C3	-	1120949	1122647	Unigene.7378	transcript:Bo3g003300.1	975	0.0120697	0.465161	-4.99333	3.72181e-05	Down	Yes	XM_013770810.1	0	ath:AT5G05340	2e-167	A0A178UBJ8	6e-167
-	C3	-	1126570	1127061	Unigene.7379	transcript:Bo3g003310.1	219	0	0.626095	-5.17809	0.00218701	Down	Yes	XM_013770811.1	1e-112	ath:AT5G05370	2e-45	NA	NA
-	C6	-	1344514	1346864	Bo6g006990	transcript:Bo6g006990.1	2277	0	0	0	1	Intermediate	No	XM_013735246.1	0	ath:AT1G45545	0	A0A1P8AUD2	0
-	C6	-	1355880	1356589	Unigene.21118	Unigene.21118.1	550	0	0.843159	-6.90029	7.97752e-07	Down	Yes	NA	NA	NA	NA	NA	NA
-	C6	-	1367664	1368493	Unigene.21120	Unigene.21120.1	612	0.890034	0.0883403	2.78012	0.0038337	Up	Yes	XM_013737357.1	5e-32	NA	NA	NA	NA
-	C6	+	1368358	1370233	Unigene.21121	transcript:Bo6g007010.1	1398	23.1627	51.9562	-1.3783	6.36081e-32	Down	Yes	XM_013737357.1	0	ath:AT1G45688	7e-145	Q9C636	0
-	C6	-	1369709	1372622	Unigene.21122	Unigene.21122.1	1299	10.0185	0	11.2812	9.07396e-20	Up	Yes	XM_013737357.1	0	ath:AT1G45688	2e-22	NA	NA
-	C6	+	1379974	1381186	Unigene.21119	transcript:Bo6g007030.1	894	14.6814	9.83382	0.375526	0.00539506	Up	Yes	XM_013734456.1	0	ath:AT1G45976	5e-166	A0A178WK23	2e-165
-	C6	+	1383910	1384251	Bo6g007050	transcript:Bo6g007050.1	342	0.0268127	0	0.87872	NA	Up	No	NA	NA	ath:AT4G32200	2e-06	Q9LEX8	1e-07
-	C6	+	1396781	1397904	Bo6g007070	transcript:Bo6g007070.1	954	0	0.0376707	-3.30493	NA	Down	No	XM_013735910.1	0	ath:AT1G34070	2e-08	Q0WQD0	2e-109
-	C6	.	1435960	1437356	Unigene.21123	Unigene.21123.1	1397	0.00773333	3.20762	-8.26529	5.42116e-14	Down	Yes	XM_013758261.1	1e-136	NA	NA	Q9ZQF8	6e-34
-	C6	-	1440196	1440891	Unigene.21124	Unigene.21124.1	298	1.21686	0	6.26508	9.63151e-05	Up	Yes	NA	NA	NA	NA	NA	NA
-	C5	-	720777	722295	Bo5g003380	transcript:Bo5g003380.1	1254	0	0	0	NA	Intermediate	No	XM_013729017.1	0	ath:AT1G02790	0	A0A178WH12	0
-	C5	+	724131	728510	Unigene.17109	transcript:Bo5g003390.1	2944	7.5048	2.44027	1.41578	8.41677e-11	Up	Yes	XM_013728084.1	0	ath:AT1G02810	0	A0A178WLT4	0
-	C2	.	592799	593427	Unigene.3656	Unigene.3656.1	629	1.28699	3.00726	-1.40475	3.12972e-05	Down	Yes	XM_013760786.1	0	ath:AT5G03204	2e-13	NA	NA
-	C5	-	730994	731373	Unigene.17110	transcript:Bo5g003400.1	297	1.34763	0.35803	1.60858	0.143102	Up	No	XM_013728649.1	9e-156	ath:AT1G02820	5e-41	NA	NA
-	C5	-	732528	733081	Unigene.17111	transcript:Bo5g003410.1	378	40.5043	33.604	0.0685439	0.877591	Up	No	XM_013729128.1	0	ath:AT3G05560	3e-44	A0A178W6I3	3e-59
-	C3	-	1128245	1128886	Bo3g003320	transcript:Bo3g003320.1	537	0	0.117222	-4.07603	0.289353	Down	No	XM_013749495.1	2e-16	ath:AT3G59190	2e-28	Q1PED9	8e-47
-	C5	+	734775	737501	Unigene.17112	transcript:Bo5g003420.1	1704	3.04357	2.74729	-0.0451307	0.96953	Down	No	XM_013783248.1	0	ath:AT1G02850	0	A0A178W6X9	0
-	C5	+	739616	741577	Unigene.17113	transcript:Bo5g003430.1	1100	16.0558	17.527	-0.239063	0.427241	Down	No	XM_013782938.1	0	ath:AT1G02860	0	A0A178WJE5	0
-	C9	-	1129013	1131114	Unigene.31777	transcript:Bo9g005810.1	763	0.245383	0	5.28106	0.212408	Up	No	XM_013755534.1	1e-43	ath:AT4G02450	7e-27	F4JHJ0	2e-27
-	C5	-	741749	742676	Unigene.17114	transcript:Bo5g003440.1	585	86.8779	107.211	-0.502739	0.00219115	Down	Yes	XM_013782939.1	0	ath:AT1G02870	9e-129	Q8RWK5	1e-132
-	C5	-	743143	744733	Unigene.17115	transcript:Bo5g003450.1	777	91.8447	113.891	-0.618791	0.00229806	Down	Yes	XM_013728134.1	0	ath:AT4G02450	1e-39	F4JHJ0	3e-63
-	C5	+	775852	776424	Bo5g003470	transcript:Bo5g003470.1	207	0.621559	0.0849473	2.02705	0.112834	Up	No	NA	NA	NA	NA	NA	NA
-	C5	-	800154	802031	Unigene.17116	transcript:Bo5g003480.1	831	13.8044	12.414	-0.053581	0.828725	Down	No	XM_013728389.1	0	ath:AT1G02880	5e-162	A0A178WKT3	2e-161
-	C5	-	802480	809258	Unigene.17118	Unigene.17118.1	4317	29.6206	20.0661	0.391567	1.66504e-05	Up	Yes	XM_013731114.1	0	ath:AT1G02890	0	F4HZ82	0
-	C5	-	811100	811468	Unigene.17117	transcript:Bo5g003500.1	369	0.182703	0.762159	-2.01642	0.0221816	Down	Yes	XM_013729334.1	0	ath:AT1G02900	4e-66	A0A178WER1	1e-65
-	C5	-	813706	815704	Unigene.17119	transcript:Bo5g003510.1	755	5.70898	0	9.78267	7.05232e-15	Up	Yes	XM_013729689.1	0	ath:AT1G02940	3e-118	A0A178W1M6	2e-121
-	C3	+	1133050	1133661	Unigene.7380	transcript:Bo3g003330.1	612	22.7564	23.4539	-0.248071	0.572515	Down	No	XM_013770045.1	0	ath:AT5G05440	2e-136	A0A178ULK5	4e-136
-	C5	-	816516	819683	Unigene.17120	Unigene.17120.2	1000	9.571	9.46063	-0.199332	0.602694	Down	No	XM_013728349.1	0	ath:AT1G02950	4e-148	Q84TK0	4e-149
-	C5	+	821938	828554	Unigene.17122	transcript:Bo5g003530.1	4278	0.007395	0.002663	1.21756	0.75526	Up	No	XM_013731152.1	0	ath:AT4G02570	0	B9DGE3	0
-	C3	+	1141820	1145354	Unigene.7381	transcript:Bo3g003340.1	2067	14.9097	5.67485	1.1949	7.0666e-05	Up	Yes	XM_013773498.1	0	ath:AT5G05460	0	F4JZC2	0
-	C3	-	1145580	1147467	Unigene.7382	transcript:Bo3g003350.1	1782	2.86877	5.32901	-1.09539	0.000248956	Down	Yes	XM_013773499.1	0	ath:AT5G05480	0	A0A178UNK9	0
-	C5	-	828950	832931	Unigene.17123	transcript:Bo5g003540.1	2892	1.86885	0.932595	0.799845	0.0251075	Up	Yes	XM_013731155.1	0	ath:AT1G02990	0	F4HZA0	0
-	C3	+	1159807	1171346	Unigene.7383	Unigene.7383.1	5732	0.869494	3.31357	-2.1186	1.53281e-20	Down	Yes	XM_013773962.1	0	ath:AT5G05560	0	A0A1P8BDT3	0
-	C3	+	1174039	1175136	Bo3g003380	transcript:Bo3g003380.1	507	0	0	0	NA	Intermediate	No	XM_013766851.1	2e-84	ath:AT2G40280	1e-33	Q9SIZ3	3e-33
-	C3	+	1188753	1191318	Unigene.7384	transcript:Bo3g003410.1	1269	101.237	83.8237	0.0647418	0.893941	Up	No	XM_013767801.1	0	ath:AT5G05600	0	Q9FFF6	0
-	C3	+	1204247	1205127	Unigene.7385	transcript:Bo3g003420.1	318	0	0.003873	-1.04485	NA	Down	No	NA	NA	NA	NA	NA	NA
-	C4	.	1206009	1206244	Unigene.13052	Unigene.13052.1	236	0.345089	0.724872	-1.31257	0.189171	Down	No	NA	NA	NA	NA	NA	NA
-	C4	-	1206772	1208330	Unigene.13058	transcript:Bo4g012490.1	881	28.103	53.8897	-1.12406	1.81343e-11	Down	Yes	XM_013778186.1	0	ath:AT2G46170	9e-146	O82352	6e-156
-	C4	-	1210264	1210890	Unigene.13059	transcript:Bo4g012500.1	627	0.995893	3.63356	-2.06496	1.04115e-13	Down	Yes	XM_013778996.1	0	ath:AT2G46160	8e-84	O82353	3e-107
-	C4	-	1212005	1212667	Unigene.13060	transcript:Bo4g012510.1	663	2.15285	5.78563	-1.6241	1.66848e-07	Down	Yes	XM_013779045.1	0	ath:AT2G46150	8e-112	O82354	5e-126
-	C4	-	1259481	1261483	Unigene.13061	transcript:Bo4g012550.1	1251	10.4914	24.0936	-1.43593	4.29665e-18	Down	Yes	XM_013776553.1	0	ath:AT2G40430	1e-151	Q8LB48	2e-107
-	C4	+	1267031	1268818	Unigene.13063	Unigene.13063.2	1238	3.5431	5.22926	-0.427447	0.327064	Down	No	XM_013776896.1	0	ath:AT2G40435	9e-55	Q8RUZ5	3e-72
-	C4	-	1269333	1269824	Unigene.13062	Unigene.13062.1	387	0.599773	0.193762	1.34787	0.354647	Up	No	NA	NA	NA	NA	NA	NA
-	C4	-	1281294	1282391	Unigene.13064	Unigene.13064.1	777	2.8965	0.85582	1.54439	0.000420789	Up	Yes	XM_013750636.1	1e-142	ath:AT2G02790	6e-26	NA	NA
-	C4	+	1287198	1289437	Bo4g012590	transcript:Bo4g012590.1	414	0	0.068908	-3.30493	NA	Down	No	XM_013776891.1	0	ath:AT2G40460	4e-86	A0A178W034	2e-88
-	C4	+	1301673	1302568	Bo4g012610	transcript:Bo4g012610.1	837	0	0.0474557	-3.51922	NA	Down	No	XM_013776889.1	0	ath:AT2G40460	2e-157	A0A178VX99	1e-166
-	C7	+	1350461	1356380	Unigene.24273	Unigene.24273.1	2097	3.44923	0.957992	1.82738	2.60706e-07	Up	Yes	XM_013738817.1	0	ath:AT1G80370	0	Q9C968	0
-	C3	.	1206940	1207616	Unigene.7387	Unigene.7387.1	677	2.75078	0.242481	3.25366	1.66986e-07	Up	Yes	XM_013771765.1	0	ath:AT5G05610	2e-12	NA	NA
-	C6	+	1449133	1449378	Bo6g008070	transcript:Bo6g008070.1	246	0.0306487	0	0.87872	NA	Up	No	NA	NA	NA	NA	NA	NA
-	C5	-	833200	837575	Unigene.17124	Unigene.17124.3	1208	2.71386	0	9.52097	3.61522e-14	Up	Yes	XM_013731154.1	0	ath:AT1G03000	7e-171	A0A178WG59	2e-153
-	C6	+	1490128	1491445	Unigene.21126	transcript:Bo6g008100.1	1100	4.19857	3.9219	-0.122831	0.707968	Down	No	XM_013734457.1	0	ath:AT1G46264	0	Q9C635	0
-	C6	.	1501500	1502080	Unigene.21125	Unigene.21125.1	581	1.22827	0.384327	1.46177	0.00346958	Up	Yes	NA	NA	NA	NA	NA	NA
-	C6	-	1539985	1542956	Unigene.21127	transcript:Bo6g008130.1	1795	307.31	183.332	0.557002	0.00870894	Up	Yes	XM_013736270.1	0	ath:AT1G47128	0	A0A178WIH7	0
-	C6	+	1551548	1554796	Bo6g008150	transcript:Bo6g008150.1	1779	0	0.018593	-3.28772	0.390688	Down	No	XM_013762089.1	0	ath:AT3G47680	3e-56	A0A178USS6	6e-66
-	C6	+	1557721	1559446	Bo6g008170	transcript:Bo6g008170.1	390	0	0	0	NA	Intermediate	No	XM_013733937.1	1e-66	ath:AT4G24780	7e-28	A0A384LJY2	2e-27
-	C6	+	1559492	1559731	Bo6g008180	transcript:Bo6g008180.1	240	0	0.208124	-3.73323	0.377619	Down	No	NA	NA	ath:AT4G24780	2e-27	NA	NA
-	C6	.	1584483	1584703	Unigene.21128	Unigene.21128.1	221	1.61664	0.188138	2.7717	0.0107911	Up	Yes	XM_013759225.1	2e-100	ath:ArthMp070	5e-12	NA	NA
-	C4	-	1304072	1305068	Bo4g012620	transcript:Bo4g012620.1	672	0.177983	0.023478	2.33846	0.270777	Up	No	XM_013776890.1	0	ath:AT2G40470	7e-111	A0A178VSB7	2e-119
-	C3	-	1208776	1210827	Unigene.7388	Unigene.7388.1	1120	16	9.57087	0.536596	0.000289196	Up	Yes	XM_013770140.1	0	ath:AT5G05670	2e-163	Q9FFK7	7e-173
-	C6	.	1585007	1585310	Unigene.21129	Unigene.21129.1	304	3.24199	0.475398	2.51317	8.12823e-05	Up	Yes	XM_013727808.1	1e-149	ath:ArthMp071	1e-13	V9H0W6	3e-59
-	C6	-	1599902	1601625	Unigene.21130	Unigene.21130.1	714	21.8733	25.1133	-0.377959	0.0175585	Down	Yes	XM_013733139.1	0	ath:AT1G47200	6e-63	Q9C500	3e-71
-	C8	+	1102118	1102820	Unigene.28026	transcript:Bo8g004670.1	243	0.0174003	0.217912	-2.92145	NA	Down	NA	XM_013745536.1	2e-107	ath:AT5G08170	1e-38	NA	NA
-	C2	+	593946	594137	Unigene.3657	transcript:Bo2g003930.1	192	2.9029	8.32357	-1.70147	0.000577478	Down	Yes	XM_013764019.1	1e-97	NA	NA	NA	NA
-	C2	-	595054	596163	Unigene.3658	transcript:Bo2g003940.1	615	7.55105	6.75425	-0.0432816	0.897663	Down	No	XM_013763344.1	0	ath:AT5G03220	2e-95	A0A178UJD2	6e-117
-	C2	-	596804	598935	Unigene.3659	transcript:Bo2g003950.1	1683	14.396	13.2912	-0.0874463	0.891414	Down	No	XM_013758838.1	0	ath:AT5G03260	0	Q8VZA1	0
-	C4	-	1308244	1308828	Bo4g012630	transcript:Bo4g012630.1	585	0	0.0780403	-3.71551	0.478277	Down	No	XM_013778988.1	0	ath:AT2G40475	6e-47	Q8RYE6	3e-61
-	C4	+	1310906	1312043	Bo4g012640	transcript:Bo4g012640.1	792	0.106671	0.177751	-0.898916	0.694945	Down	No	XM_013776922.1	0	ath:AT2G40490	2e-180	O22886	5e-180
-	C4	+	1331680	1334812	Unigene.13065	Unigene.13065.1	1862	13.4463	10.8667	0.106628	0.398471	Up	No	XM_013775979.1	0	ath:AT3G56320	0	Q7Y227	0
-	C2	+	604277	610966	Unigene.3660	transcript:Bo2g003960.1	1884	35.4359	38.6832	-0.342202	0.0475758	Down	Yes	XM_013757502.1	0	ath:AT5G03290	0	A0A178UB52	0
-	C5	+	838972	842119	Unigene.17121	Unigene.17121.2	2103	9.63596	0.401621	4.35215	1.22363e-63	Up	Yes	XM_013783434.1	0	ath:AT1G03010	0	A0A1P8AM39	0
-	C4	+	1336358	1336663	Bo4g012660	transcript:Bo4g012660.1	306	0.169318	0.0305227	1.73038	0.383587	Up	No	XM_013779624.1	9e-161	ath:AT2G40530	1e-14	O22882	4e-32
-	Scaffold00847	-	567	687	ENSRNA049454739	transcript:ENSRNA049454739-T1	121	0.115701	0	1.72331	NA	Up	No	NA	NA	NA	NA	NA	NA
-	C4	+	1353531	1360063	Unigene.13066	transcript:Bo4g012670.1	3456	0.401548	0.539658	-0.628359	0.251841	Down	No	XM_013775469.1	0	ath:AT2G40540	0	A0A178VTZ5	0
-	C4	-	1362548	1363919	Bo4g012680	transcript:Bo4g012680.1	633	0.0397337	0.0482877	-1.03511	0.765151	Down	No	XM_013781461.1	0	ath:AT2G40600	8e-91	O22875	8e-91
-	C4	-	1365085	1366572	Unigene.13067	transcript:Bo4g012690.1	879	0.90367	0.750891	0.0388706	1	Up	No	XM_013781459.1	0	ath:AT2G40610	5e-137	A0A384L2A3	1e-170
-	C4	-	1368703	1370781	Unigene.13068	transcript:Bo4g012700.1	1143	0.408416	1.12089	-1.65984	0.000588569	Down	Yes	XM_013781458.1	0	ath:AT2G40620	5e-154	O22873	0
-	C4	-	1372885	1373760	Bo4g012710	transcript:Bo4g012710.1	426	0.013633	0	0.87872	NA	Up	No	NA	NA	ath:AT1G14800	1e-24	Q9SLJ0	8e-25
-	C4	+	1374472	1376979	Unigene.13069	transcript:Bo4g012720.1	1217	52.4979	44.3074	0.0436976	0.790667	Up	No	XM_013776055.1	0	ath:AT2G40660	0	Q93VB0	0
-	C4	-	1377017	1377490	Unigene.13070	transcript:Bo4g012730.1	369	0.961698	0.295911	1.21796	0.151584	Up	No	NA	NA	NA	NA	NA	NA
-	C4	+	1379075	1382595	Unigene.13071	Unigene.13071.1	2506	9.55753	11.369	-0.452421	0.0577713	Down	No	XM_013781758.1	0	ath:AT2G40700	0	A0A2H1ZE38	0
-	C4	-	1382247	1384556	Unigene.13072	Unigene.13072.1	1341	0	1.27127	-8.7275	1.42629e-11	Down	Yes	XM_013781444.1	9e-127	ath:AT2G40730	4e-104	Q0WL65	6e-82
-	C4	-	1390415	1392079	Bo4g012750	transcript:Bo4g012750.1	1020	0.127467	0	4.91835	0.00216074	Up	Yes	XM_013779474.1	0	ath:AT2G40750	2e-135	A0A178VT46	4e-164
-	C2	+	616027	618490	Unigene.3661	Unigene.3661.1	1787	6.05431	6.48784	-0.270508	0.308077	Down	No	XM_013762978.1	0	ath:AT5G03320	0	Q9LZF8	0
-	C3	-	1215206	1217933	Unigene.7389	transcript:Bo3g003470.1	1785	64.9897	187.105	-1.72698	5.91451e-23	Down	Yes	XM_013774809.1	0	ath:AT5G05730	0	A0A178UPV8	0
-	C6	+	1602736	1604484	Unigene.21131	transcript:Bo6g008240.1	1089	0.582214	1.3469	-1.39296	0.00517117	Down	Yes	XM_013734480.1	0	ath:AT1G47210	0	A0A178WIN4	0
-	C9	-	1134426	1147020	Unigene.31780	transcript:Bo9g005840.1	1899	1.83517	6.61666	-2.26521	3.27004e-26	Down	Yes	XM_013755533.1	0	ath:AT4G01930	0	Q9SYJ0	0
-	C3	-	1218434	1221297	Unigene.7390	transcript:Bo3g003480.1	1642	10.8771	5.0886	0.852042	5.43727e-05	Up	Yes	XM_013766527.1	0	ath:AT5G05740	0	F4K0T7	0
-	Scaffold05585	+	1	432	Bo05585s010	transcript:Bo05585s010.1	432	0	0.340951	-5.2676	0.00268562	Down	Yes	XM_013778660.1	0	ath:AT4G35120	2e-33	A0A178UUT0	1e-33
-	C5	+	846930	849375	Unigene.17125	Unigene.17125.1	1227	4.15915	1.7959	1.01089	0.00141474	Up	Yes	XM_013731837.1	0	ath:AT1G03030	2e-163	Q500U9	0
-	C1	+	568201	568758	Unigene.88	transcript:Bo1g003170.1	402	14.9594	3.45008	1.89668	1.22914e-13	Up	Yes	XM_013780683.1	0	ath:AT4G38060	6e-40	A0A178UUZ0	5e-55
-	C4	+	1402493	1403038	Unigene.13074	transcript:Bo4g012760.1	162	64.027	79.106	-0.506869	0.00858972	Down	Yes	NA	NA	NA	NA	NA	NA
-	C4	+	1403361	1404287	Bo4g012770	transcript:Bo4g012770.1	390	0	0	0	NA	Intermediate	No	XM_013769377.1	3e-92	ath:AT2G40780	7e-25	Q1PEV2	1e-10
-	C4	-	1404595	1406710	Unigene.13075	transcript:Bo4g012780.1	1278	9.85604	8.46269	0.0163903	0.96956	Up	No	XM_013776031.1	0	ath:AT3G56430	1e-171	A0A178VSL5	0
-	C4	+	1407698	1408871	Unigene.13073	Unigene.13073.1	520	0.65084	0.11081	2.33106	0.157384	Up	No	NA	NA	NA	NA	NA	NA
-	C4	+	1409233	1409427	Unigene.13076	transcript:ENSRNA049451679-T1	195	0.582934	0.0342307	3.82893	0.0966739	Up	No	NA	NA	NA	NA	NA	NA
-	C4	-	1414887	1415570	Unigene.13077	Unigene.13077.1	366	3.11911	1.17321	1.17361	0.00359294	Up	Yes	NA	NA	NA	NA	NA	NA
-	C4	-	1419123	1422750	Unigene.13078	Unigene.13078.1	2111	56.5363	11.1998	2.13141	3.82661e-08	Up	Yes	XM_013775888.1	0	ath:AT2G40820	0	A0A1P8AYT2	0
-	C4	+	1426155	1427087	Unigene.13079	transcript:Bo4g012800.1	933	16.1753	4.88404	1.52116	1.29978e-19	Up	Yes	XM_013776183.1	0	ath:AT2G40830	5e-146	A0A178VP26	5e-174
-	C4	+	1427440	1432981	Unigene.13081	Unigene.13081.1	3333	19.5778	5.28153	1.65223	1.04462e-06	Up	Yes	XM_013781543.1	0	ath:AT2G40840	0	Q8RXD9	0
-	C6	+	1608528	1610374	Unigene.21132	transcript:Bo6g008250.1	1149	3.15095	2.98416	-0.17109	0.474159	Down	No	XM_013736878.1	0	ath:AT1G47230	0	A0A178W2K2	0
-	C8	+	1131043	1133621	Unigene.28027	transcript:Bo8g004690.1	1679	1.04088	0.67295	0.434661	0.316619	Up	No	XM_013763396.1	0	ath:AT5G67550	0	A0A178U9K2	0
-	C7	-	1358004	1359695	Unigene.24272	transcript:Bo7g005330.1	1233	7.85357	7.60555	-0.431061	0.0971826	Down	No	XM_013738258.1	0	ath:AT1G24881	1e-126	P0DI04	4e-126
-	C2	+	621720	624549	Unigene.3662	Unigene.3662.1	1672	0.969833	8.77799	-3.40215	6.30102e-72	Down	Yes	XM_013763175.1	0	ath:AT5G03330	2e-178	Q9LZF7	0
-	C7	.	1359939	1360281	Unigene.24271	Unigene.24271.1	343	0.286158	0.117433	-0.415962	0.871497	Down	No	XM_013738258.1	4e-105	ath:AT1G76250	4e-18	Q9SGQ9	3e-15
-	C7	-	1376969	1378764	Bo7g005340	transcript:Bo7g005340.1	1647	0	0	0	NA	Intermediate	No	NA	NA	ath:AT4G32200	5e-10	Q9LEX8	3e-14
-	C1	+	570085	573339	Unigene.90	transcript:Bo1g003180.1	2270	1.71638	1.90606	-0.351555	0.447745	Down	No	XM_013752268.1	0	ath:AT4G38050	0	Q6SZ87	0
-	C7	+	1382293	1384229	Bo7g005350	transcript:Bo7g005350.1	792	0	0	0	NA	Intermediate	No	XM_013782884.1	0	ath:AT3G07070	1e-149	Q9SFT7	3e-149
-	C7	-	1397054	1398863	Unigene.24275	Unigene.24275.1	1202	213.956	89.7115	1.12081	7.56212e-17	Up	Yes	XM_013738465.1	0	ath:AT5G03495	2e-13	Q67YA0	2e-13
-	C7	-	1457639	1460226	Unigene.24274	transcript:Bo7g005390.1	1584	22.0643	10.6541	0.850039	0.0586565	Up	No	XM_013737645.1	0	ath:AT2G19810	0	A0A178VX61	0
-	C7	+	1472192	1473354	Bo7g005400	transcript:Bo7g005400.1	522	0.0117827	0.00553633	-0.0830675	NA	Down	No	XM_013778784.1	1e-16	NA	NA	A0A178V666	2e-08
-	C7	-	1487828	1488560	Unigene.24276	Unigene.24276.1	493	2.03048	0.0893503	4.2399	0.000127749	Up	Yes	NA	NA	NA	NA	NA	NA
-	C7	+	1491841	1494073	Unigene.24277	Unigene.24277.1	1509	2.50714	0.492312	2.10281	1.52795e-07	Up	Yes	NA	NA	ath:AT4G39080	5e-09	NA	NA
-	C8	+	1134263	1136117	Unigene.28028	Unigene.28028.1	1396	3.48721	3.24645	-0.0214098	1	Down	No	XM_013747350.1	0	ath:AT1G05620	6e-91	A0A178W6V5	7e-95
-	C7	+	1503097	1508678	Unigene.24278	Unigene.24278.1	768	0	2.5009	-8.89343	3.49321e-11	Down	Yes	NA	NA	NA	NA	NA	NA
-	C7	-	1516171	1517520	Bo7g005410	transcript:Bo7g005410.1	1161	0	0.050473	-4.15019	0.420628	Down	No	XM_013738854.1	0	ath:AT5G28780	9e-36	A0A178WLC7	2e-108
-	C1	-	574961	576525	Unigene.89	transcript:Bo1g003190.1	1239	9.02023	10.1546	-0.37181	0.112764	Down	No	XM_013752277.1	0	ath:AT4G38040	0	A0A178UXK7	0
-	C7	-	1522876	1525694	Unigene.24280	transcript:Bo7g005420.1	1764	0	4.11333	-10.8608	0.00310272	Down	Yes	XM_013740065.1	0	ath:AT3G30739	5e-16	Q9MBG2	5e-22
-	C5	-	849372	851834	Unigene.17126	transcript:Bo5g003580.1	1068	26.1392	9.55529	1.23753	2.46284e-14	Up	Yes	XM_013731838.1	0	ath:AT1G03040	3e-135	Q93Y00	1e-161
-	C3	-	1221946	1224090	Unigene.7391	transcript:Bo3g003490.1	1101	4.61037	5.29627	-0.398419	0.0579718	Down	No	XM_013770073.1	0	ath:AT5G05760	9e-171	A0A178U903	0
-	C2	-	624727	625059	Unigene.3663	transcript:Bo2g004000.1	333	0	0	0	NA	Intermediate	No	XM_013727964.1	4e-90	ath:AT1G32430	4e-26	Q9LQL4	1e-26
-	C9	-	1147910	1154638	Unigene.31783	Unigene.31783.1	3740	48.529	21.9224	0.844216	6.32945e-10	Up	Yes	XM_013755954.1	0	ath:AT4G02480	0	Q0WM93	0
-	C8	+	1136915	1141979	Unigene.28031	transcript:Bo8g004720.1	3462	0.489459	0.157159	1.39596	0.00104597	Up	Yes	XM_013744535.1	0	ath:AT1G05630	0	Q9SYK4	0
-	C8	-	1142150	1144657	Unigene.28032	transcript:Bo8g004730.1	1839	1.09953	1.38878	-0.544543	0.270233	Down	No	XM_013744536.1	0	ath:AT1G05640	0	Q9SYK5	0
-	C2	+	626375	627186	Unigene.3664	transcript:Bo2g004010.1	315	38.7319	37.4466	-0.151881	0.334269	Down	No	XM_013762927.1	9e-166	ath:AT5G03345	4e-64	A0A178UI01	1e-64
-	C6	-	1610197	1612960	Unigene.21133	Unigene.21133.1	1975	5.51536	7.18995	-0.585334	7.26812e-09	Down	Yes	XM_013736876.1	0	ath:AT1G47240	0	Q9C6B2	0
-	C9	+	1155829	1157514	Unigene.31781	Unigene.31781.1	849	0.601204	3.70818	-2.80044	2.25263e-12	Down	Yes	XM_013755957.1	0	ath:AT4G02485	3e-90	A0A178V022	6e-67
-	C3	+	1224509	1227191	Unigene.7392	transcript:Bo3g003500.1	1318	23.2985	23.0619	-0.189433	0.073549	Down	No	XM_013767412.1	0	ath:AT5G05780	0	O24412	0
-	C7	.	1535371	1535571	Unigene.24279	Unigene.24279.1	201	0.0562713	0	1.83208	0.689551	Up	No	NA	NA	NA	NA	NA	NA
-	Scaffold01136	-	15856	18290	Bo01136s010	transcript:Bo01136s010.1	1008	0.026018	0.00183267	1.50881	NA	Up	No	XM_013739006.1	6e-78	NA	NA	NA	NA
-	Scaffold02644	-	117	1495	Bo02644s010	transcript:Bo02644s010.1	1014	0.00133967	0.00433867	-0.0830675	NA	Down	No	NA	NA	NA	NA	Q9LX60	1e-55
-	C4	+	1441501	1465033	Unigene.13082	Unigene.13082.1	235	1.44383	0.102212	3.33337	0.0267457	Up	Yes	XM_013778236.1	6e-82	NA	NA	NA	NA
-	C2	-	627521	628336	Unigene.3665	transcript:Bo2g004020.1	816	2.42631	7.11613	-1.72927	0.0166342	Down	Yes	XM_013762926.1	0	ath:AT5G03350	6e-149	A0A178UHB5	1e-149
-	C1	+	582952	586456	Unigene.92	transcript:Bo1g003200.1	1968	0.018048	0.0289503	-1.05305	0.43713	Down	No	XM_013767011.1	0	ath:AT4G38030	0	A0A178V624	0
-	C1	-	586784	588201	Unigene.93	transcript:Bo1g003210.1	1026	1.5782	0.924618	0.561396	0.421565	Up	No	XM_013782791.1	0	ath:AT4G38020	0	A0A178V0A2	0
-	C9	+	1159125	1161077	Unigene.31782	transcript:Bo9g005870.1	1461	31.448	59.7597	-1.12675	8.34936e-15	Down	Yes	XM_013757542.1	0	ath:AT4G02500	0	O22775	0
-	C3	-	1228825	1231114	Unigene.7393	transcript:Bo3g003510.1	925	9.11576	14.0189	-1.01561	7.78401e-20	Down	Yes	XM_013767173.1	0	ath:AT5G05820	0	A0A178UB06	0
-	C3	+	1233582	1234142	Bo3g003520	transcript:Bo3g003520.1	384	0.154234	0.044513	0.917469	0.618511	Up	No	XM_013769062.1	5e-35	NA	NA	NA	NA
-	C3	+	1240391	1242419	Bo3g003530	transcript:Bo3g003530.1	1374	0	0.0413613	-3.98345	0.204862	Down	No	XM_013771822.1	0	ath:AT5G05880	0	A0A178UDH4	0
-	C3	-	1246644	1247564	Bo3g003550	transcript:Bo3g003550.1	921	0	0	0	NA	Intermediate	No	XM_013768303.1	0	ath:AT3G47680	2e-97	Q9STU5	6e-97
-	C3	-	1253174	1255311	Bo3g003580	transcript:Bo3g003580.1	1029	0	0.0111557	-1.87828	NA	Down	No	XM_013768425.1	1e-168	ath:AT5G41220	5e-50	A0A1P8BC16	3e-51
-	C3	+	1256119	1256757	Bo3g003590	transcript:Bo3g003590.1	463	0	0	0	NA	Intermediate	No	NA	NA	ath:AT5G05880	8e-63	A0A068FHS2	3e-62
-	C3	+	1265951	1267972	Unigene.7394	transcript:Bo3g003600.1	1494	0	0.510493	-22.0592	NA	Down	NA	XM_013770926.1	0	ath:AT3G26180	7e-100	Q9LTM3	8e-111
-	C9	+	1162823	1169357	Unigene.31787	transcript:Bo9g005880.1	5088	46.8513	34.4244	0.244585	0.253819	Up	No	XM_013755143.1	0	ath:AT4G02510	0	A0A178V752	0
-	C8	+	1173242	1176138	Unigene.28030	transcript:Bo8g004750.1	1620	0.331646	0.0966683	1.49084	0.0179125	Up	Yes	XM_013739568.1	0	ath:AT3G30820	1e-24	A0A178V610	1e-29
-	C3	-	1268324	1272126	Bo3g003610	transcript:Bo3g003610.1	1755	0.154192	0.0186433	2.37864	0.177636	Up	No	XM_013770927.1	0	ath:AT5G05980	0	F4K2A1	0
-	C3	+	1272364	1274439	Unigene.7396	transcript:Bo3g003620.1	835	6.36542	5.24664	-0.030669	0.919337	Down	No	XM_013770515.1	0	ath:AT5G05987	5e-133	A0A178UKJ9	6e-144
-	C2	+	652509	653759	Unigene.3666	transcript:Bo2g004030.1	675	13.1789	3.7154	1.62438	8.21458e-07	Up	Yes	XM_013762888.1	0	ath:AT5G52970	3e-108	Q9LVV5	3e-127
-	C2	-	659735	661582	Unigene.3667	transcript:Bo2g004040.1	1116	103.489	281.226	-1.64191	3.70673e-20	Down	Yes	XM_013766175.1	0	ath:AT5G03380	2e-114	A0A178U7J6	4e-166
-	C2	+	664853	667183	Unigene.3668	transcript:Bo2g004050.1	1228	2.57545	3.89654	-0.870265	0.00017457	Down	Yes	XM_013762891.1	0	ath:AT5G03415	3e-155	A0A178UIJ9	1e-170
-	Scaffold00920	+	41141	41359	Bo00920s070	transcript:Bo00920s070.1	219	0.0558627	0.276425	-1.69107	0.351029	Down	No	XM_013758467.1	1e-112	ath:AT5G28380	1e-22	NA	NA
-	C2	-	667189	667638	Bo2g004060	transcript:Bo2g004060.1	375	0	0.100551	-3.23227	NA	Down	No	XM_013761286.1	1e-105	ath:AT5G03390	2e-22	Q8LF79	3e-26
-	C2	-	668257	672102	Unigene.3669	Unigene.3669.1	2137	0.43318	2.41924	-2.5379	9.14735e-05	Down	Yes	XM_013763063.1	0	ath:AT5G03430	0	Q9LZE4	0
-	C6	+	1683815	1687890	Unigene.21135	Unigene.21135.1	2119	4.68589	4.05334	0.00709692	1	Up	No	XM_013732493.1	0	ath:AT1G47270	0	A0A1P8ASW8	0
-	C2	-	672929	675991	Unigene.3670	transcript:Bo2g004080.1	1926	5.44545	3.34948	0.498752	0.00100751	Up	Yes	XM_013765146.1	0	ath:AT5G03450	0	A0A178UTY9	0
-	C2	+	676759	677635	Unigene.3671	transcript:Bo2g004090.1	249	100.648	68.614	0.350379	0.0112695	Up	Yes	XM_013765148.1	3e-129	ath:AT5G03460	1e-39	NA	NA
-	C2	+	678661	680297	Unigene.3672	transcript:Bo2g004100.1	1452	5.45255	3.69255	0.364145	0.0662207	Up	No	XM_013765147.1	0	ath:AT5G03470	0	A0A178UNX1	0
-	C2	+	687627	688433	Unigene.3673	transcript:Bo2g004110.1	807	2.34144	1.43916	0.494401	0.272104	Up	No	XM_013763442.1	0	ath:AT5G03510	9e-131	Q9LZD5	9e-136
-	C2	-	691680	692889	Unigene.3674	transcript:Bo2g004120.1	639	7.07178	1.15702	2.38986	0.000192698	Up	Yes	XM_013763450.1	0	ath:AT5G03530	7e-131	A0A178UJG3	3e-141
-	C2	+	694302	696543	Bo2g004130	transcript:Bo2g004130.1	1410	0	0	0	1	Intermediate	No	XM_013756414.1	0	ath:AT5G03540	0	A0A178UQT1	0
-	C5	+	852797	855093	Bo5g003590	transcript:Bo5g003590.1	1752	0.00703667	0	1.65372	0.78883	Up	No	XM_013729182.1	0	ath:AT1G03050	0	Q9SA65	0
-	C2	+	697708	698344	Unigene.3675	Unigene.3675.1	637	0.350982	3.00238	-3.2089	0.000123607	Down	Yes	XM_013756413.1	9e-134	ath:AT5G03545	5e-07	NA	NA
-	C2	-	700649	701448	Bo2g004140	transcript:Bo2g004140.1	438	0	0.0281703	-1.87828	0.754113	Down	No	XM_013761287.1	0	ath:AT5G03580	2e-42	F4KGN7	2e-42
-	C6	.	1691256	1691948	Unigene.21134	Unigene.21134.1	693	1.17794	0.055547	4.23026	3.20714e-06	Up	Yes	NA	NA	ath:ArthMp070	9e-20	A0A178VBX6	2e-48
-	C8	.	1184562	1184811	Unigene.28029	Unigene.28029.1	250	0.361526	0.722237	-1.15572	0.214407	Down	No	NA	NA	NA	NA	NA	NA
-	C9	-	1168666	1169590	Unigene.31788	transcript:Bo9g005890.1	726	0.139905	0.279102	-1.01564	0.363651	Down	No	XM_013755144.1	0	ath:AT2G02930	6e-64	Q9SLM6	3e-72
-	C2	+	704779	707106	Unigene.3676	transcript:Bo2g004150.1	1050	0.217545	1.14026	-2.51958	3.58973e-05	Down	Yes	XM_013763394.1	0	ath:AT5G03610	3e-148	A0A178UPF7	3e-175
-	C2	+	712132	719524	Unigene.3677	Unigene.3677.1	1393	74.7587	100.321	-0.623802	0.00711462	Down	Yes	XM_013765969.1	0	ath:AT5G03610	0	A0A178UPF7	0
-	C8	+	1189451	1191698	Unigene.28033	transcript:Bo8g005750.1	1227	0.84943	0.556335	0.402808	0.68161	Up	No	XM_013750135.1	0	ath:AT1G05690	1e-169	Q9SYL0	0
-	C3	-	1274471	1275437	Unigene.7397	transcript:Bo3g003630.1	780	0.413537	0.2746	0.380741	0.762366	Up	No	XM_013772009.1	0	ath:AT5G05990	2e-126	Q9FI87	1e-131
-	C3	.	1276030	1276434	Unigene.7395	Unigene.7395.1	405	0.0579873	0.0574357	-0.12543	0.999327	Down	No	NA	NA	NA	NA	NA	NA
-	C3	-	1284287	1286513	Unigene.7398	Unigene.7398.1	1936	19.8989	49.9492	-1.60947	2.84928e-18	Down	Yes	XM_013775245.1	0	ath:AT5G06110	1e-156	A0A178UFW7	0
-	C3	+	1287337	1289453	Unigene.7399	Unigene.7399.1	971	12.7161	17.5062	-0.669427	0.00155854	Down	Yes	XM_013768304.1	0	ath:AT5G06110	8e-44	A0A178UFW7	2e-54
-	C3	+	1292924	1294105	Bo3g003680	transcript:Bo3g003680.1	975	0.0253923	0	2.37395	0.482497	Up	No	XM_013767189.1	0	ath:AT5G43690	5e-169	A0A178UBJ0	2e-169
-	C3	+	1297846	1298826	Bo3g003700	transcript:Bo3g003700.1	981	0.367848	0.329843	-0.0857665	0.972849	Down	No	XM_013767188.1	0	ath:AT5G43690	8e-148	A0A178UBJ0	4e-161
-	C3	-	1298972	1299051	ENSRNA049438352	transcript:ENSRNA049438352-T1	80	0.003184	0	0.87872	NA	Up	No	NA	NA	NA	NA	NA	NA
-	C3	-	1299692	1301443	Bo3g003710	transcript:Bo3g003710.1	1251	0.329206	0.280529	0.0394654	1	Up	No	XM_013770220.1	0	ath:AT5G06150	0	A0A178UP02	0
-	C3	+	1301847	1303451	Unigene.7400	transcript:Bo3g003720.1	1605	31.6056	53.9934	-0.971825	0.000418494	Down	Yes	XM_013775268.1	0	ath:AT2G47990	0	A0A178VXZ3	0
-	C2	+	733819	736689	Bo2g004170	transcript:Bo2g004170.1	1776	0.291571	0.182405	0.457985	0.512032	Up	No	XM_013763233.1	0	ath:AT5G03680	0	Q9LZS0	0
-	C8	+	1192432	1195766	Bo8g005760	transcript:Bo8g005760.1	2352	0	0.0100423	-2.59741	NA	Down	No	XM_013729409.1	0	ath:AT1G05700	0	A0A178WN66	0
-	C1	-	589917	590645	Unigene.91	transcript:Bo1g003220.1	729	0.873549	0.178805	2.09993	0.207206	Up	No	XM_013734155.1	0	ath:AT4G38000	3e-94	Q0WQS4	3e-113
-	C7	+	1536647	1539566	Unigene.24281	transcript:Bo7g005440.1	1153	145.3	13.8063	3.18378	6.37237e-32	Up	Yes	XM_013738639.1	0	ath:AT2G19800	0	O82200	0
-	C8	+	1203439	1205589	Unigene.28034	Unigene.28034.1	1078	0.846471	2.07844	-1.52874	0.129738	Down	No	XM_013750139.1	0	ath:AT1G05710	3e-91	Q7XJU2	3e-94
-	C4	-	1465037	1467029	Unigene.13084	transcript:Bo4g012840.1	1185	12.2796	1.48887	2.82852	8.04802e-08	Up	Yes	XM_013778236.1	0	ath:AT2G40900	0	F4IJ08	0
-	C2	+	773309	777182	Unigene.3680	Unigene.3680.3	1485	33.5923	13.7457	1.12733	3.25083e-17	Up	Yes	XM_013759023.1	0	ath:AT3G61090	2e-09	Q9LEW7	3e-09
-	C1	-	594703	596190	Bo1g003230	transcript:Bo1g003230.1	1074	0.0866807	0	4.39772	0.375519	Up	No	XM_013783860.1	0	ath:AT4G37980	5e-176	A0A178V3X8	0
-	C2	-	777056	777256	Unigene.3681	transcript:Bo2g005210.1	201	0.0420723	0	1.79039	0.767277	Up	No	XM_013760859.1	8e-65	NA	NA	NA	NA
-	C5	-	855641	870025	Unigene.17127	Unigene.17127.1	11352	2.75745	3.15409	-0.392721	0.0261369	Down	Yes	XM_013729255.1	0	ath:AT1G03060	0	A0A1P8AT19	0
-	C5	+	871840	873521	Unigene.17128	Unigene.17128.1	1223	1.27117	0.435419	1.33311	0.0372046	Up	Yes	XM_013729755.1	0	ath:AT1G03070	2e-156	Q9SA63	2e-166
-	C7	-	1540110	1541273	Unigene.24283	transcript:Bo7g005450.1	497	30.0681	33.1057	-0.267054	0.0871471	Down	No	XM_013740288.1	0	ath:AT2G19790	2e-103	O82201	3e-103
-	C5	-	873460	882066	Unigene.17129	Unigene.17129.1	7808	3.96182	6.87884	-0.982793	1.08898e-08	Down	Yes	XM_013729753.1	0	ath:AT1G03080	0	F4HZB5	0
-	C5	-	883252	886031	Unigene.17130	Unigene.17130.1	2685	2.2175	2.26621	-0.234656	0.362129	Down	No	XM_013783090.1	0	ath:AT1G03100	0	A0A178W7P9	0
-	C5	+	887977	888834	Bo5g003640	transcript:Bo5g003640.1	534	0	0	0	1	Intermediate	No	XM_013729721.1	0	ath:AT1G03120	4e-62	A0A178WEU6	4e-83
-	C5	+	891032	892744	Unigene.17131	transcript:Bo5g003660.1	525	29.4351	35.6605	-0.480779	1.7294e-05	Down	Yes	XM_013728758.1	0	ath:AT1G03150	4e-128	Q8LGI8	1e-127
-	C6	-	1693735	1694565	Bo6g009290	transcript:Bo6g009290.1	831	0.13287	0.0248903	1.82072	0.13133	Up	No	NA	NA	ath:AT4G00980	4e-08	Q9SJU6	5e-28
-	C9	-	1170824	1171818	Unigene.31784	transcript:Bo9g005900.1	642	37.4005	49.0525	-0.594389	0.0592587	Down	No	XM_013753682.1	0	ath:AT2G02930	9e-126	Q9SLM6	1e-136
-	C9	-	1174994	1177775	Unigene.31786	transcript:Bo9g005910.1	1338	13.1493	3.7755	1.59141	2.72643e-08	Up	Yes	XM_013751705.1	0	ath:AT4G02530	6e-90	A0A178UVG3	3e-115
-	C9	.	1178574	1178857	Unigene.31785	Unigene.31785.1	284	0.664941	0	5.32621	0.00261587	Up	Yes	NA	NA	NA	NA	NA	NA
-	C9	+	1179527	1184318	Unigene.31789	Unigene.31789.1	2719	36.6188	28.4191	0.154672	0.0433267	Up	Yes	XM_013756881.1	0	ath:AT4G02570	0	B9DGE3	0
-	C9	+	1184510	1186747	Unigene.31790	Unigene.31790.1	1034	36.1733	26.4146	0.249892	0.0585379	Up	No	XM_013756744.1	0	ath:AT4G02580	0	A0A178UWV7	0
-	C6	+	1704586	1707810	Unigene.21136	Unigene.21136.2	1766	13.2562	11.8862	-0.0287463	0.926995	Down	No	XM_013732505.1	0	ath:AT1G47290	0	A0A178WKM2	0
-	C9	-	1186743	1190240	Unigene.31791	Unigene.31791.2	1437	32.1721	8.07276	1.76513	1.62271e-17	Up	Yes	XM_013756743.1	0	ath:AT4G02590	3e-128	A0A384KS03	2e-171
-	C9	+	1192100	1195746	Unigene.31792	Unigene.31792.1	2043	10.9244	6.05926	0.655115	0.0271096	Up	Yes	XM_013750546.1	0	ath:AT4G02600	0	A0A178UYC7	0
-	C7	+	1541632	1545940	Unigene.24282	Unigene.24282.1	363	0	2.08316	-7.57259	2.91506e-08	Down	Yes	NA	NA	NA	NA	NA	NA
-	Scaffold15474	.	1	425	Unigene.38212	Unigene.38212.1	425	0.474999	0.766126	-0.869858	0.230963	Down	No	NA	NA	NA	NA	NA	NA
-	C2	-	788179	789693	Unigene.3678	Unigene.3678.2	454	5.71139	4.35216	0.508395	0.564505	Up	No	XM_013761292.1	0	ath:AT2G18960	3e-67	A0A1P8AYX4	2e-82
-	Scaffold00673	+	62820	64653	Bo00673s170	transcript:Bo00673s170.1	1038	0.0328153	0.0502563	-0.831983	0.648468	Down	No	NA	NA	ath:ArthMp051	1e-06	G1C2X6	4e-06
-	C9	+	1233220	1234630	Unigene.31795	transcript:Bo9g005950.1	831	5.88069	4.08627	0.321669	0.303485	Up	No	XM_013755713.1	0	ath:AT4G02610	0	A0A178UX50	0
-	C3	-	1303767	1306623	Unigene.7401	Unigene.7401.1	1702	3.47727	1.59014	0.927237	3.81206e-05	Up	Yes	XM_013768306.1	0	ath:AT5G06160	0	Q9FG01	0
-	C3	+	1309501	1311113	Bo3g003740	transcript:Bo3g003740.1	1434	0	0.0326897	-3.6805	0.445761	Down	No	XM_013767960.1	0	ath:AT1G71880	0	A0A178VZ62	0
-	C7	+	1559349	1560538	Unigene.24284	transcript:Bo7g005470.1	699	67.2414	91.4809	-0.647074	1.75428e-07	Down	Yes	XM_013738519.1	0	ath:AT2G19760	6e-83	Q42449	4e-84
-	Scaffold06341	-	1	399	Bo06341s010	transcript:Bo06341s010.1	399	0	0	0	NA	Intermediate	No	NA	NA	ath:AT1G20400	5e-07	Q9LH66	2e-08
-	C9	-	1234782	1236302	Unigene.31796	Unigene.31796.1	558	81.7137	119.796	-0.753148	2.56822e-07	Down	Yes	XM_013755714.1	0	ath:AT4G02620	4e-87	A0A178V4M8	2e-87
-	C7	-	1573542	1574417	Unigene.24285	transcript:Bo7g005500.1	189	225.387	248.587	-0.345656	0.0192407	Down	Yes	XM_013740602.1	6e-96	ath:AT5G56670	1e-28	NA	NA
-	C7	-	1580506	1581015	Unigene.24286	transcript:Bo7g005530.1	360	138.573	152.379	-0.338642	0.0113515	Down	Yes	XM_013740172.1	0	ath:AT2G19740	3e-64	Q9SLL7	7e-79
-	C2	-	795336	797969	Unigene.3679	transcript:Bo2g005240.1	2634	2.27154	2.89291	-0.551124	0.0523329	Down	No	XM_013765616.1	0	ath:AT5G03800	0	A0A178U845	0
-	C2	-	806798	807552	Unigene.3683	Unigene.3683.1	538	186.083	133.642	0.274451	0.00268578	Up	Yes	XM_013765655.1	0	ath:AT5G64140	3e-28	NA	NA
-	C2	-	808471	810939	Bo2g005280	transcript:Bo2g005280.1	1686	0.00743333	0	1.88172	NA	Up	No	XM_013765651.1	0	ath:AT5G03860	0	A0A178UKL7	0
-	C2	-	811778	812836	Unigene.3682	transcript:Bo2g005290.1	1059	0.685073	2.43091	-2.02048	2.6596e-10	Down	Yes	XM_013765652.1	0	ath:AT5G03870	0	A0A178UK52	0
-	C2	+	814906	818146	Unigene.3684	Unigene.3684.1	2106	3.59513	2.66867	0.23956	0.241051	Up	No	XM_013761056.1	0	ath:AT5G03900	0	Q8GW20	0
-	C7	-	1598364	1599737	Unigene.24287	transcript:Bo7g005540.1	1374	1.43375	1.82037	-0.561454	0.424371	Down	No	XM_013738858.1	0	ath:AT2G01820	0	Q9SIT1	0
-	C2	+	818268	819613	Unigene.3685	transcript:Bo2g005310.1	770	7.0199	7.80074	-0.419243	0.0201846	Down	Yes	XM_013757683.1	0	ath:AT5G03905	3e-74	Q8LCY2	1e-77
-	C2	-	819520	822671	Unigene.3686	transcript:Bo2g005320.1	1751	13.0877	1.57531	2.8555	1.18535e-26	Up	Yes	XM_013757671.1	0	ath:AT5G03940	0	P37107	0
-	C6	-	1723521	1727042	Unigene.21137	Unigene.21137.1	2384	6.026	4.77195	0.120571	0.545975	Up	No	XM_013737287.1	0	ath:AT1G47380	0	Q9FX08	0
-	C1	-	598015	601410	Unigene.94	transcript:Bo1g003240.1	1089	1.30018	0.014395	5.75621	2.87114e-07	Up	Yes	XM_013748435.1	0	ath:AT4G37970	0	O65621	0
-	C6	+	1741076	1741234	Bo6g009360	transcript:Bo6g009360.1	159	0.0611333	0.092159	-0.590465	NA	Down	No	NA	NA	NA	NA	NA	NA
-	C4	.	1477308	1477802	Unigene.13080	Unigene.13080.1	495	0.796234	0	6.38656	1.40988e-05	Up	Yes	NA	NA	NA	NA	NA	NA
-	Scaffold00722	+	4212	4610	Unigene.36339	transcript:Bo00722s010.1	399	7.8899	39.0119	-2.50174	1.83417e-16	Down	Yes	XM_013758348.1	0	ath:AT1G72240	3e-23	Q9C7T1	2e-36
-	Scaffold00706	+	127979	128627	Unigene.36338	transcript:Bo00706s080.1	552	0.0163687	0.0281697	-0.654139	0.880187	Down	No	NA	NA	ath:AT5G28780	1e-14	Q9SLJ1	1e-08
-	C6	+	1778658	1780334	Unigene.21138	Unigene.21138.2	686	5.28953	1.85424	1.40478	0.00283549	Up	Yes	XM_013736973.1	0	ath:AT1G47410	4e-86	Q9SX76	2e-101
-	Scaffold00703	-	110174	116779	Unigene.36331	Unigene.36331.1	932	2.57174	0.855784	1.37179	1.95627e-06	Up	Yes	NA	NA	NA	NA	NA	NA
-	Scaffold00703	-	109063	109374	Unigene.36330	transcript:Bo00703s160.1	219	0.43648	0	4.48515	0.128173	Up	No	XM_013749010.1	3e-55	ath:AT2G33240	1e-15	NA	NA
-	Scaffold00706	-	59738	62023	Unigene.36333	Unigene.36333.2	899	31.5907	64.4366	-1.23185	2.57822e-06	Down	Yes	NA	NA	NA	NA	NA	NA
-	Scaffold00706	+	1288	2358	Unigene.36332	Unigene.36332.1	1071	0.971435	0.0274933	4.88302	2.49311e-07	Up	Yes	NA	NA	NA	NA	NA	NA
-	Scaffold00706	-	109324	110938	Unigene.36335	transcript:Bo00706s060.1	1212	0	0.295423	-6.50768	5.81436e-05	Down	Yes	XM_013769204.1	1e-160	ath:AT4G03740	2e-10	A0A178V5I1	1e-27
-	Scaffold00706	.	72571	73381	Unigene.36334	Unigene.36334.1	811	5.40403	1.97543	1.23749	0.000202415	Up	Yes	NA	NA	NA	NA	NA	NA
-	Scaffold00706	+	98866	102112	Unigene.36337	transcript:Bo00706s050.1	1497	12.2541	14.4222	-0.394148	0.0251382	Down	Yes	XM_013758331.1	0	ath:AT1G65930	0	A0A178W7K0	0
-	Scaffold00706	+	118019	123150	Unigene.36336	transcript:Bo00706s070.1	3774	0.0272907	0.00359033	2.61935	0.244186	Up	No	XM_013758335.1	0	ath:AT3G30730	1e-06	A0A178WLC7	0
-	C9	+	1236562	1238013	Unigene.31794	transcript:Bo9g005960.1	1452	10.2696	11.7732	-0.403007	0.0666278	Down	No	XM_013755711.1	0	ath:AT4G02630	0	A0A178UZ74	0
-	C9	+	1240108	1245426	Unigene.31793	Unigene.31793.1	1462	10.0962	15.7839	-0.847065	0.000603513	Down	Yes	XM_013755712.1	0	ath:AT4G02640	8e-167	A0A178V4D9	0
-	C9	+	1247243	1252373	Unigene.31797	transcript:Bo9g005980.1	1953	1.92289	1.30056	0.36603	0.460465	Up	No	XM_013756154.1	0	ath:AT4G02700	0	O04289	0
-	C9	-	1252300	1257078	Unigene.31798	Unigene.31798.2	3772	9.82872	8.78001	-0.0301755	0.936813	Down	No	XM_013756155.1	0	ath:AT4G02710	0	A0A178UV06	0
-	C9	-	1262896	1264825	Unigene.31799	Unigene.31799.1	1744	6.90221	9.54432	-0.430375	0.150073	Down	No	XM_013750903.1	0	ath:AT4G02715	2e-59	Q8L757	6e-71
-	C9	+	1268809	1271581	Unigene.31800	Unigene.31800.1	2369	21.0341	18.0026	0.126572	0.364795	Up	No	XM_013756795.1	0	ath:AT4G02720	2e-78	A0A178V6Z9	8e-22
-	C9	-	1274152	1275832	Unigene.31801	Unigene.31801.4	1088	41.6998	0	12.8605	9.8929e-26	Up	Yes	XM_013753307.1	0	ath:AT1G56220	5e-45	A0A2H1ZEE5	4e-48
-	C9	+	1276307	1277011	Unigene.31802	transcript:Bo9g006050.1	486	0.867142	0.658886	0.195555	0.824024	Up	No	XM_013754368.1	0	ath:AT4G02725	4e-71	A0A178UTH5	5e-90
-	C9	+	1278338	1281105	Unigene.31803	Unigene.31803.1	1839	2.43413	1.00956	1.21338	1.57628e-05	Up	Yes	XM_013753293.1	0	ath:AT4G02760	0	A0A178UZS0	0
-	C9	-	1281946	1282572	Unigene.31804	transcript:Bo9g006070.1	627	537.492	354.309	0.397938	0.134398	Up	No	XM_013757242.1	0	ath:AT4G02770	7e-132	Q9S7H1	2e-136
-	C9	-	1286518	1294028	Bo9g006080	transcript:Bo9g006080.1	2358	0.083303	0.340709	-2.17821	0.00129133	Down	Yes	XM_013751745.1	0	ath:AT4G02780	0	Q38802	0
-	C1	-	602095	603809	Unigene.95	Unigene.95.2	370	30.0152	2.39498	3.18168	0.061199	Up	No	XM_013740021.1	5e-15	NA	NA	NA	NA
-	Scaffold00889	-	8379	11587	Unigene.36577	Unigene.36577.1	2421	0.883495	0.952385	-0.285495	0.511103	Down	No	XM_013768913.1	0	ath:AT4G19440	0	Q940A6	4e-127
-	C8	-	1205684	1207229	Unigene.28035	transcript:Bo8g005790.1	513	10.5273	11.1714	-0.423572	0.203255	Down	No	XM_013750140.1	0	ath:AT1G05720	1e-90	A0A178W3Q1	3e-97
-	C8	+	1209006	1220725	Unigene.28036	Unigene.28036.1	3905	1.41848	1.52915	-0.28104	0.172674	Down	No	XM_013744616.1	0	ath:AT1G05790	0	A0A178WAX6	0
-	C7	-	1605536	1607340	Unigene.24288	Unigene.24288.1	1109	0.966552	0.144944	2.40896	2.89295e-06	Up	Yes	NA	NA	NA	NA	NA	NA
-	C7	+	1631266	1631766	Bo7g005550	transcript:Bo7g005550.1	501	0	0	0	NA	Intermediate	No	NA	NA	ath:AT5G39030	2e-41	A0A178U8W1	3e-41
-	Scaffold00846	+	20393	26784	Unigene.36487	Unigene.36487.1	1947	4.98736	3.32346	0.108743	0.788253	Up	No	XM_013733253.1	0	ath:AT2G17420	6e-67	NA	NA
-	Scaffold00846	-	2454	4927	Unigene.36486	Unigene.36486.2	1522	18.0649	25.4614	-0.476	0.00737621	Down	Yes	XM_013758555.1	0	ath:AT2G20060	0	Q8LE97	0
-	C7	-	1634898	1636346	Unigene.24289	Unigene.24289.1	769	100.355	169.186	-0.978647	6.28578e-11	Down	Yes	XM_013739964.1	0	ath:AT2G19730	7e-89	A0A178VXA5	3e-90
[truncated: 62,498 more rows]
